# Supplementary material for: Exploring Public Knowledge of Dog Law in the UK: Evidence of Poor Legal Knowledge in a Nationally Representative Sample
Source: Animals (Basel). 2026 May 10;16(10):1463. doi: 10.3390/ani16101463 (PMC13203885; doi:10.3390/ani16101463)
Supplement: Supplementary file 1 [file animals-16-01463-s001.zip]

Archive with 8 entries (8 files):
- File S1 - Pattern Analysis of Missing Data.pdf
- File S2 - Survey.pdf
- File S3 - Urbanicity Calculation and Data for Northern Irish and Scottish Postcode Districts.xlsx
- File S4 - Item Development.xlsx
- File S5 - Code for Data Preparation and Calculating Urbanicity.R
- File S6 - Code for Model Building and Data Analysis.R
- File S7 - Full Results, Model Building Results and Model Diagnostics.xlsx
- File S8 - Participant Data, Data Quality Checks and Nat Rep Quotas.xlsx
