# Supplementary material for: Exploring Public Knowledge of Dog Law in the UK: Evidence of Poor Legal Knowledge in a Nationally Representative Sample
Source: Animals (Basel). 2026 May 10;16(10):1463. doi: 10.3390/ani16101463 (PMC13203885; doi:10.3390/ani16101463)
Supplement: Supplementary file 1 [file animals-16-01463-s001.zip › File S3 - Urbanicity Calculation and Data for Northern Irish and Scottish Postcode Districts.xlsx]

## Sheet: Contents
Contents
Sheet Name	Description
NI - Urbanicity Calculation	The calculation of Urbanicity for Northern Irish Postcode Districts
NI - Identifying Districts	Northern Ireland Postcode Districts identified using Google Maps and settlement data
Scot - Urbanicity Calculation	The calculation of Urbanicity for Scottish Postcode Districts
Scot - Urban Rural Folds	Allocation of urban/rural classification for all Scottish postcodes
Data Dictionary	Descriptions of the column names and fields for all sheets
Data Information + Sources	The websites and data downloaded to calculate the Urbanicity scores

## Sheet: NI - Urbanicity Calculation
Postcode District	Google Maps name	Settlement 2015 Name	Participants with District	Total Postcode Districts	# Rural Postcode Districts	# Urban Postcode Districts	% Rural Postcode Districts	% Urban Postcode Districts (Urbanicity)
BT1	Belfast	Belfast City	1	0	0	0	0	1
BT2	Belfast	Belfast City	1	16	0	16	0	1
BT3	Belfast	Belfast City	0	11	0	11	0	1
BT4	Belfast	Belfast City	5	65	0	65	0	1
BT5	Belfast	Belfast City	13	149	1	148	0.00671141	0.993289
BT6	Belfast	Belfast City	7	80	0	80	0	1
BT7	Belfast	Belfast City	12	46	0	46	0	1
BT8	Belfast	Belfast City	3	71	4	67	0.056338	0.943662
BT9	Belfast	Belfast City	5	86	0	86	0	1
BT10	Belfast	Belfast City	3	15	0	15	0	1
BT11	Belfast	Belfast City	5	79	0	79	0	1
BT12	Belfast	Belfast City	6	71	0	71	0	1
BT13	Belfast	Belfast City	3	74	0	74	0	1
BT14	Belfast	Belfast City	7	107	0	107	0	1
BT15	Belfast	Belfast City	8	75	0	75	0	1
BT16	Belfast	Belfast City	2	41	0	41	0	1
BT17	Belfast	Belfast City	10	58	1	57	0.0172414	0.982759
BT18	Holywood	Holywood	0	41	8	33	0.195122	0.804878
BT19	Bangor	Bangor	9	88	10	78	0.113636	0.886364
BT20	Bangor	Bangor	9	87	0	87	0	1
BT21	Donaghadee	Donaghadee	1	20	1	19	0.05	0.95
BT22	Newtownards	Newtownards	4	53	50	3	0.943396	0.0566038
BT23	Newtownards	Newtownards	21	159	33	126	0.207547	0.792453
BT24	Ballynahinch	Ballynahinch	4	45	30	15	0.666667	0.333333
BT25	Dromore	Dromore_Banbridge	2	28	13	15	0.464286	0.535714
BT26	Hillsborough	Hillsborough	0	14	14	0	1	0
BT27	Lisburn	Lisburn	5	70	22	48	0.314286	0.685714
BT28	Lisburn	Lisburn	11	109	26	83	0.238532	0.761468
BT29	Crumlin	Crumlin	1	25	17	8	0.68	0.32
BT30	Downpatrick	Downpatrick	4	74	50	24	0.675676	0.324324
BT31	Castlewellan	Castlewellan	0	10	10	0	1	0
BT32	Banbridge	Banbridge	5	65	25	40	0.384615	0.615385
BT33	Newcastle	Newcastle	2	37	14	23	0.378378	0.621622
BT34	Newry	Newry	6	104	59	45	0.567308	0.432692
BT35	Newry	Newry	2	129	72	57	0.55814	0.44186
BT36	Newtownabbey	Newtownabbey	6	132	2	130	0.0151515	0.984848
BT37	Newtownabbey	Newtownabbey	2	63	0	63	0	1
BT38	Carrickfergus	Carrickfergus	16	115	21	94	0.182609	0.817391
BT39	Ballyclare	Ballyclare	5	57	34	23	0.596491	0.403509
BT40	Larne	Larne	9	78	17	61	0.217949	0.782051
BT41	Antrim	Antrim	9	115	36	79	0.313043	0.686957
BT42	Ballymena	Ballymena	8	104	57	47	0.548077	0.451923
BT43	Ballymena	Ballymena	5	47	13	34	0.276596	0.723404
BT44	Ballymena	Ballymena	3	48	48	0	1	0
BT45	Magherafelt	Magherafelt	3	70	48	22	0.685714	0.314286
BT46	Maghera	Maghera	2	30	30	0	1	0
BT47	Derry City	Derry City	10	132	57	75	0.431818	0.568182
BT48	Derry City	Derry City	9	124	5	119	0.0403226	0.959677
BT49	Limavady	Limavady	7	59	25	34	0.423729	0.576271
BT50	Not an active postcode	Not an active postcode	0		0	0
BT51	Coleraine	Coleraine	4	45	38	7	0.844444	0.155556
BT52	Coleraine	Coleraine	5	68	12	56	0.176471	0.823529
BT53	Ballymoney	Ballymoney	8	58	32	26	0.551724	0.448276
BT54	Ballycastle	Ballycastle	2	19	4	15	0.210526	0.789474
BT55	Portstewart	Portstewart	4	21	0	21	0	1
BT56	Portrush	Portrush	1	14	0	14	0	1
BT57	Bushmills	Bushmills	0	8	8	0	1	0
BT58	Not an active postcode	Not an active postcode	0		0	0
BT59	Not an active postcode	Not an active postcode	0		0	0
BT60	Armagh	Armagh	6	50	42	8	0.84	0.16
BT61	Armagh	Armagh	1	52	25	27	0.480769	0.519231
BT62	Craigavon	Craigavon	1	70	22	48	0.314286	0.685714
BT63	Craigavon	Craigavon	3	46	17	29	0.369565	0.630435
BT64	Craigavon	Craigavon	0	0	0	0	0	1
BT65	Craigavon	Craigavon	0	8	0	8	0	1
BT66	Craigavon	Craigavon	7	89	23	66	0.258427	0.741573
BT67	Craigavon	Craigavon	5	55	36	19	0.654545	0.345455
BT68	Caledon	Caledon	1	6	6	0	1	0
BT69	Aughnacloy	Aughnacloy	0	6	6	0	1	0
BT70	Dungannon	Dungannon	2	16	16	0	1	0
BT71	Dungannon	Dungannon	7	96	52	44	0.541667	0.458333
BT72	Not an active postcode	Not an active postcode	0		0	0
BT73	Not an active postcode	Not an active postcode	0		0	0
BT74	Enniskillen	Enniskillen	5	48	7	41	0.145833	0.854167
BT75	Fivemiletown	Fivemiletown	0	4	4	0	1	0
BT76	Clogher	Clogher	1	3	3	0	1	0
BT77	Augher	Augher	0	5	5	0	1	0
BT78	Omagh	Omagh	5	52	40	12	0.769231	0.230769
BT79	Omagh	Omagh	3	72	41	31	0.569444	0.430556
BT80	Cookstown	Cookstown	3	56	27	29	0.482143	0.517857
BT81	Castlederg	Castlederg	2	18	18	0	1	0
BT82	Strabane	Strabane	8	63	35	28	0.555556	0.444444
BT83	Not an active postcode	Not an active postcode	0		0	0
BT84	Not an active postcode	Not an active postcode	0		0	0
BT85	Not an active postcode	Not an active postcode	0		0	0
BT86	Not an active postcode	Not an active postcode	0		0	0
BT87	Not an active postcode	Not an active postcode	0		0	0
BT88	Not an active postcode	Not an active postcode	0		0	0
BT89	Not an active postcode	Not an active postcode	0		0	0
BT90	Not an active postcode	Not an active postcode	0		0	0
BT91	Not an active postcode	Not an active postcode	0		0	0
BT92	Enniskillen	Enniskillen	0	39	39	0	1	0
BT93	Enniskillen	Enniskillen	4	25	25	0	1	0
BT94	Enniskillen	Enniskillen	2	43	43	0	1	0

## Sheet: NI - Identifying Districts
SA	SOA	LGD1992NAME	WARD1992	Settlement2015(1)	Settlement2015(2)	Settlement Classification Band	Binary Rural Urban	Postcode District from Google Maps	Participants with District	District allocation comment
N00000001	95AA01S1	ANTRIM	ALDERGROVE			H	Rural	BT29	Yes
N00000002	95AA01S2	ANTRIM	ALDERGROVE	CRUMLIN		E	Urban	BT29	Yes
N00000003	95AA01S2	ANTRIM	ALDERGROVE			H	Rural	BT29	Yes
N00000004	95AA01S2	ANTRIM	ALDERGROVE			H	Rural	BT29	Yes
N00000005	95AA01S2	ANTRIM	ALDERGROVE			H	Rural	BT29	Yes
N00000006	95AA01S2	ANTRIM	ALDERGROVE			H	Rural	BT29	Yes
N00000007	95AA01S3	ANTRIM	ALDERGROVE			H	Rural	BT41	Yes	Added BT41 because the SOA (95AA01S3) links it to other Aldergrove wards that use Antrim as the settlement name. Therefore used the the Antrim Postocde District
N00000008	95AA01S3	ANTRIM	ALDERGROVE	ANTRIM		C	Urban	BT41	Yes
N00000009	95AA01S3	ANTRIM	ALDERGROVE			H	Rural	BT41	Yes	Added BT41 because the SOA (95AA01S3) links it to other Aldergrove wards that use Antrim as the settlement name. Therefore used the the Antrim Postocde District
N00000010	95AA01S3	ANTRIM	ALDERGROVE			H	Rural	BT41	Yes	Added BT41 because the SOA (95AA01S3) links it to other Aldergrove wards that use Antrim as the settlement name. Therefore used the the Antrim Postocde District
N00000011	95AA02W1	ANTRIM	BALLOO	ANTRIM		C	Urban	BT41	Yes
N00000012	95AA02W1	ANTRIM	BALLOO	ANTRIM		C	Urban	BT41	Yes
N00000013	95AA02W1	ANTRIM	BALLOO	ANTRIM		C	Urban	BT41	Yes
N00000014	95AA02W1	ANTRIM	BALLOO	ANTRIM		C	Urban	BT41	Yes
N00000015	95AA02W1	ANTRIM	BALLOO	ANTRIM		C	Urban	BT41	Yes
N00000016	95AA02W1	ANTRIM	BALLOO	ANTRIM		C	Urban	BT41	Yes
N00000017	95AA03W1	ANTRIM	BALLYCRAIGY	ANTRIM		C	Urban	BT41	Yes
N00000018	95AA03W1	ANTRIM	BALLYCRAIGY	ANTRIM		C	Urban	BT41	Yes
N00000019	95AA03W1	ANTRIM	BALLYCRAIGY	ANTRIM		C	Urban	BT41	Yes
N00000020	95AA03W1	ANTRIM	BALLYCRAIGY	ANTRIM		C	Urban	BT41	Yes
N00000021	95AA03W1	ANTRIM	BALLYCRAIGY	ANTRIM		C	Urban	BT41	Yes
N00000022	95AA03W1	ANTRIM	BALLYCRAIGY	ANTRIM		C	Urban	BT41	Yes
N00000023	95AA03W1	ANTRIM	BALLYCRAIGY	ANTRIM		C	Urban	BT41	Yes
N00000024	95AA04W1	ANTRIM	CLADY			H	Rural	BT41	Yes
N00000025	95AA04W1	ANTRIM	CLADY			H	Rural	BT41	Yes
N00000026	95AA04W1	ANTRIM	CLADY			H	Rural	BT41	Yes
N00000027	95AA04W1	ANTRIM	CLADY			H	Rural	BT41	Yes
N00000028	95AA04W1	ANTRIM	CLADY	CRUMLIN		E	Urban	BT41	Yes
N00000029	95AA04W1	ANTRIM	CLADY			H	Rural	BT41	Yes
N00000030	95AA04W1	ANTRIM	CLADY			H	Rural	BT41	Yes
N00000031	95AA05W1	ANTRIM	CRANFIELD			H	Rural	BT41	Yes
N00000032	95AA05W1	ANTRIM	CRANFIELD	RANDALSTOWN		E	Urban	BT41	Yes
N00000033	95AA05W1	ANTRIM	CRANFIELD			H	Rural	BT41	Yes
N00000034	95AA05W1	ANTRIM	CRANFIELD	RANDALSTOWN		E	Urban	BT41	Yes
N00000035	95AA05W1	ANTRIM	CRANFIELD	RANDALSTOWN		E	Urban	BT41	Yes
N00000036	95AA05W1	ANTRIM	CRANFIELD	RANDALSTOWN		E	Urban	BT41	Yes
N00000037	95AA06S1	ANTRIM	CRUMLIN (ANTRIM)	CRUMLIN		E	Urban	BT29	Yes
N00000038	95AA06S1	ANTRIM	CRUMLIN (ANTRIM)			H	Rural	BT29	Yes
N00000039	95AA06S1	ANTRIM	CRUMLIN (ANTRIM)	CRUMLIN		E	Urban	BT29	Yes
N00000040	95AA06S2	ANTRIM	CRUMLIN (ANTRIM)	CRUMLIN		E	Urban	BT29	Yes
N00000041	95AA06S2	ANTRIM	CRUMLIN (ANTRIM)	CRUMLIN		E	Urban	BT29	Yes
N00000042	95AA06S2	ANTRIM	CRUMLIN (ANTRIM)	CRUMLIN		E	Urban	BT29	Yes
N00000043	95AA06S2	ANTRIM	CRUMLIN (ANTRIM)	CRUMLIN		E	Urban	BT29	Yes
N00000044	95AA06S2	ANTRIM	CRUMLIN (ANTRIM)	CRUMLIN		E	Urban	BT29	Yes
N00000045	95AA07W1	ANTRIM	DRUMANAWAY			H	Rural	BT41	Yes
N00000046	95AA07W1	ANTRIM	DRUMANAWAY			H	Rural	BT41	Yes
N00000047	95AA07W1	ANTRIM	DRUMANAWAY	RANDALSTOWN		E	Urban	BT41	Yes
N00000048	95AA07W1	ANTRIM	DRUMANAWAY	RANDALSTOWN		E	Urban	BT41	Yes
N00000049	95AA07W1	ANTRIM	DRUMANAWAY	RANDALSTOWN		E	Urban	BT41	Yes
N00000050	95AA07W1	ANTRIM	DRUMANAWAY	RANDALSTOWN		E	Urban	BT41	Yes
N00000051	95AA08W1	ANTRIM	FARRANSHANE	ANTRIM		C	Urban	BT41	Yes
N00000052	95AA08W1	ANTRIM	FARRANSHANE	ANTRIM		C	Urban	BT41	Yes
N00000053	95AA08W1	ANTRIM	FARRANSHANE	ANTRIM		C	Urban	BT41	Yes
N00000054	95AA08W1	ANTRIM	FARRANSHANE	ANTRIM		C	Urban	BT41	Yes
N00000055	95AA08W1	ANTRIM	FARRANSHANE	ANTRIM		C	Urban	BT41	Yes
N00000056	95AA08W1	ANTRIM	FARRANSHANE	ANTRIM		C	Urban	BT41	Yes
N00000057	95AA09W1	ANTRIM	FOUNTAIN HILL	ANTRIM		C	Urban	BT41	Yes
N00000058	95AA09W1	ANTRIM	FOUNTAIN HILL	ANTRIM		C	Urban	BT41	Yes
N00000059	95AA09W1	ANTRIM	FOUNTAIN HILL	ANTRIM		C	Urban	BT41	Yes
N00000060	95AA09W1	ANTRIM	FOUNTAIN HILL	ANTRIM		C	Urban	BT41	Yes
N00000061	95AA09W1	ANTRIM	FOUNTAIN HILL	ANTRIM		C	Urban	BT41	Yes
N00000062	95AA09W1	ANTRIM	FOUNTAIN HILL	ANTRIM		C	Urban	BT41	Yes
N00000063	95AA09W1	ANTRIM	FOUNTAIN HILL	ANTRIM		C	Urban	BT41	Yes
N00000064	95AA10W1	ANTRIM	GREYSTONE (ANTRIM)	ANTRIM		C	Urban	BT41	Yes
N00000065	95AA10W1	ANTRIM	GREYSTONE (ANTRIM)	ANTRIM		C	Urban	BT41	Yes
N00000066	95AA10W1	ANTRIM	GREYSTONE (ANTRIM)	ANTRIM		C	Urban	BT41	Yes
N00000067	95AA10W1	ANTRIM	GREYSTONE (ANTRIM)	ANTRIM		C	Urban	BT41	Yes
N00000068	95AA10W1	ANTRIM	GREYSTONE (ANTRIM)	ANTRIM		C	Urban	BT41	Yes
N00000069	95AA10W1	ANTRIM	GREYSTONE (ANTRIM)	ANTRIM		C	Urban	BT41	Yes
N00000070	95AA11S1	ANTRIM	MASSEREENE	ANTRIM		C	Urban	BT41	Yes
N00000071	95AA11S1	ANTRIM	MASSEREENE	ANTRIM		C	Urban	BT41	Yes
N00000072	95AA11S1	ANTRIM	MASSEREENE	ANTRIM		C	Urban	BT41	Yes
N00000073	95AA11S1	ANTRIM	MASSEREENE	ANTRIM		C	Urban	BT41	Yes
N00000074	95AA11S2	ANTRIM	MASSEREENE	ANTRIM		C	Urban	BT41	Yes
N00000075	95AA11S2	ANTRIM	MASSEREENE	ANTRIM		C	Urban	BT41	Yes
N00000076	95AA11S2	ANTRIM	MASSEREENE	ANTRIM		C	Urban	BT41	Yes
N00000077	95AA11S2	ANTRIM	MASSEREENE	ANTRIM		C	Urban	BT41	Yes
N00000078	95AA11S2	ANTRIM	MASSEREENE	ANTRIM		C	Urban	BT41	Yes
N00000079	95AA12W1	ANTRIM	PARKGATE			H	Rural	BT39	Yes
N00000080	95AA12W1	ANTRIM	PARKGATE			H	Rural	BT39	Yes
N00000081	95AA12W1	ANTRIM	PARKGATE			H	Rural	BT39	Yes
N00000082	95AA12W1	ANTRIM	PARKGATE			H	Rural	BT39	Yes
N00000083	95AA12W1	ANTRIM	PARKGATE			H	Rural	BT39	Yes
N00000084	95AA12W1	ANTRIM	PARKGATE			H	Rural	BT39	Yes
N00000085	95AA13S1	ANTRIM	RANDALSTOWN	RANDALSTOWN		E	Urban	BT41	Yes
N00000086	95AA13S1	ANTRIM	RANDALSTOWN	RANDALSTOWN		E	Urban	BT41	Yes
N00000087	95AA13S1	ANTRIM	RANDALSTOWN	RANDALSTOWN	ANTRIM	E	Urban	BT41	Yes
N00000088	95AA13S2	ANTRIM	RANDALSTOWN	RANDALSTOWN		E	Urban	BT41	Yes
N00000089	95AA13S2	ANTRIM	RANDALSTOWN	RANDALSTOWN		E	Urban	BT41	Yes
N00000090	95AA13S2	ANTRIM	RANDALSTOWN	RANDALSTOWN		E	Urban	BT41	Yes
N00000091	95AA13S2	ANTRIM	RANDALSTOWN	RANDALSTOWN		E	Urban	BT41	Yes
N00000092	95AA14W1	ANTRIM	SHILVODAN			H	Rural	BT41	Yes
N00000093	95AA14W1	ANTRIM	SHILVODAN			H	Rural	BT41	Yes
N00000094	95AA14W1	ANTRIM	SHILVODAN			H	Rural	BT41	Yes
N00000095	95AA14W1	ANTRIM	SHILVODAN			H	Rural	BT41	Yes
N00000096	95AA14W1	ANTRIM	SHILVODAN			H	Rural	BT41	Yes
N00000097	95AA15S1	ANTRIM	SPRINGFARM	ANTRIM		C	Urban	BT41	Yes
N00000098	95AA15S1	ANTRIM	SPRINGFARM	ANTRIM		C	Urban	BT41	Yes
N00000099	95AA15S1	ANTRIM	SPRINGFARM	ANTRIM		C	Urban	BT41	Yes
N00000100	95AA15S1	ANTRIM	SPRINGFARM	ANTRIM		C	Urban	BT41	Yes
N00000101	95AA15S2	ANTRIM	SPRINGFARM	ANTRIM		C	Urban	BT41	Yes
N00000102	95AA15S2	ANTRIM	SPRINGFARM	ANTRIM		C	Urban	BT41	Yes
N00000103	95AA15S2	ANTRIM	SPRINGFARM	ANTRIM		C	Urban	BT41	Yes
N00000104	95AA15S2	ANTRIM	SPRINGFARM	ANTRIM		C	Urban	BT41	Yes
N00000105	95AA16W1	ANTRIM	STEEPLE	ANTRIM		C	Urban	BT41	Yes
N00000106	95AA16W1	ANTRIM	STEEPLE	ANTRIM		C	Urban	BT41	Yes
N00000107	95AA16W1	ANTRIM	STEEPLE	ANTRIM		C	Urban	BT41	Yes
N00000108	95AA16W1	ANTRIM	STEEPLE	ANTRIM		C	Urban	BT41	Yes
N00000109	95AA16W1	ANTRIM	STEEPLE	ANTRIM		C	Urban	BT41	Yes
N00000110	95AA16W1	ANTRIM	STEEPLE	ANTRIM		C	Urban	BT41	Yes
N00000111	95AA17W1	ANTRIM	STILES	ANTRIM		C	Urban	BT41	Yes
N00000112	95AA17W1	ANTRIM	STILES	ANTRIM		C	Urban	BT41	Yes
N00000113	95AA17W1	ANTRIM	STILES	ANTRIM		C	Urban	BT41	Yes
N00000114	95AA17W1	ANTRIM	STILES	ANTRIM		C	Urban	BT41	Yes
N00000115	95AA17W1	ANTRIM	STILES	ANTRIM		C	Urban	BT41	Yes
N00000116	95AA17W1	ANTRIM	STILES	ANTRIM		C	Urban	BT41	Yes
N00000117	95AA17W1	ANTRIM	STILES	ANTRIM		C	Urban	BT41	Yes
N00000118	95AA18W1	ANTRIM	TEMPLEPATRICK	TEMPLEPATRICK		G	Rural	BT39	Yes
N00000119	95AA18W1	ANTRIM	TEMPLEPATRICK	TEMPLEPATRICK		G	Rural	BT39	Yes
N00000120	95AA18W1	ANTRIM	TEMPLEPATRICK			H	Rural	BT39	Yes
N00000121	95AA18W1	ANTRIM	TEMPLEPATRICK	TEMPLEPATRICK		G	Rural	BT39	Yes
N00000122	95AA18W1	ANTRIM	TEMPLEPATRICK			H	Rural	BT39	Yes
N00000123	95AA18W1	ANTRIM	TEMPLEPATRICK	TEMPLEPATRICK		G	Rural	BT39	Yes
N00000124	95AA18W1	ANTRIM	TEMPLEPATRICK			H	Rural	BT39	Yes
N00000125	95AA19W1	ANTRIM	TOOME			H	Rural	BT41	Yes
N00000126	95AA19W1	ANTRIM	TOOME			H	Rural	BT41	Yes
N00000127	95AA19W1	ANTRIM	TOOME			H	Rural	BT41	Yes
N00000128	95AA19W1	ANTRIM	TOOME			H	Rural	BT41	Yes
N00000129	95AA19W1	ANTRIM	TOOME			H	Rural	BT41	Yes
N00000130	95BB01S1	ARDS	BALLYGOWAN	BALLYGOWAN		F	Rural	BT23	Yes
N00000131	95BB01S1	ARDS	BALLYGOWAN	BALLYGOWAN		F	Rural	BT23	Yes
N00000132	95BB01S1	ARDS	BALLYGOWAN			H	Rural	BT23	Yes
N00000133	95BB01S1	ARDS	BALLYGOWAN	BALLYGOWAN		F	Rural	BT23	Yes
N00000134	95BB01S2	ARDS	BALLYGOWAN	BALLYGOWAN		F	Rural	BT23	Yes
N00000135	95BB01S2	ARDS	BALLYGOWAN	BALLYGOWAN		F	Rural	BT23	Yes
N00000136	95BB01S2	ARDS	BALLYGOWAN	BALLYGOWAN		F	Rural	BT23	Yes
N00000137	95BB01S2	ARDS	BALLYGOWAN	BALLYGOWAN		F	Rural	BT23	Yes
N00000138	95BB01S2	ARDS	BALLYGOWAN	BALLYGOWAN		F	Rural	BT23	Yes
N00000139	95BB02W1	ARDS	BALLYRAINEY	NEWTOWNARDS		C	Urban	BT23	Yes
N00000140	95BB02W1	ARDS	BALLYRAINEY	NEWTOWNARDS		C	Urban	BT23	Yes
N00000141	95BB02W1	ARDS	BALLYRAINEY	NEWTOWNARDS		C	Urban	BT23	Yes
N00000142	95BB02W1	ARDS	BALLYRAINEY	NEWTOWNARDS		C	Urban	BT23	Yes
N00000143	95BB02W1	ARDS	BALLYRAINEY	NEWTOWNARDS		C	Urban	BT23	Yes
N00000144	95BB02W1	ARDS	BALLYRAINEY	NEWTOWNARDS		C	Urban	BT23	Yes
N00000145	95BB02W1	ARDS	BALLYRAINEY	NEWTOWNARDS		C	Urban	BT23	Yes
N00000146	95BB02W1	ARDS	BALLYRAINEY			H	Rural	BT23	Yes
N00000147	95BB02W1	ARDS	BALLYRAINEY	NEWTOWNARDS		C	Urban	BT23	Yes
N00000148	95BB03S1	ARDS	BALLYWALTER	BALLYWALTER		G	Rural	BT22	Yes
N00000149	95BB03S1	ARDS	BALLYWALTER	BALLYWALTER		G	Rural	BT22	Yes
N00000150	95BB03S1	ARDS	BALLYWALTER	BALLYWALTER		G	Rural	BT22	Yes
N00000151	95BB03S1	ARDS	BALLYWALTER	BALLYWALTER		G	Rural	BT22	Yes
N00000152	95BB03S1	ARDS	BALLYWALTER	BALLYWALTER		G	Rural	BT22	Yes
N00000153	95BB03S2	ARDS	BALLYWALTER			H	Rural	BT22	Yes
N00000154	95BB03S2	ARDS	BALLYWALTER			H	Rural	BT22	Yes
N00000155	95BB03S2	ARDS	BALLYWALTER			H	Rural	BT22	Yes
N00000156	95BB03S2	ARDS	BALLYWALTER			H	Rural	BT22	Yes
N00000157	95BB03S2	ARDS	BALLYWALTER			H	Rural	BT22	Yes
N00000158	95BB03S2	ARDS	BALLYWALTER			H	Rural	BT22	Yes
N00000159	95BB04S1	ARDS	BRADSHAWS BRAE	NEWTOWNARDS		C	Urban	BT23	Yes
N00000160	95BB04S1	ARDS	BRADSHAWS BRAE	NEWTOWNARDS		C	Urban	BT23	Yes
N00000161	95BB04S1	ARDS	BRADSHAWS BRAE	NEWTOWNARDS		C	Urban	BT23	Yes
N00000162	95BB04S1	ARDS	BRADSHAWS BRAE	NEWTOWNARDS		C	Urban	BT23	Yes
N00000163	95BB04S1	ARDS	BRADSHAWS BRAE	NEWTOWNARDS		C	Urban	BT23	Yes
N00000164	95BB04S2	ARDS	BRADSHAWS BRAE			H	Rural	BT23	Yes
N00000165	95BB04S2	ARDS	BRADSHAWS BRAE			H	Rural	BT23	Yes
N00000166	95BB04S2	ARDS	BRADSHAWS BRAE	NEWTOWNARDS		C	Urban	BT23	Yes
N00000167	95BB04S2	ARDS	BRADSHAWS BRAE	NEWTOWNARDS		C	Urban	BT23	Yes
N00000168	95BB04S2	ARDS	BRADSHAWS BRAE	NEWTOWNARDS		C	Urban	BT23	Yes
N00000169	95BB05S1	ARDS	CARROWDORE			H	Rural	BT22	Yes
N00000170	95BB05S1	ARDS	CARROWDORE			H	Rural	BT22	Yes
N00000171	95BB05S1	ARDS	CARROWDORE			H	Rural	BT22	Yes
N00000172	95BB05S2	ARDS	CARROWDORE			H	Rural	BT22	Yes
N00000173	95BB05S2	ARDS	CARROWDORE			H	Rural	BT22	Yes
N00000174	95BB05S2	ARDS	CARROWDORE			H	Rural	BT22	Yes
N00000175	95BB05S2	ARDS	CARROWDORE			H	Rural	BT22	Yes
N00000176	95BB06W1	ARDS	CENTRAL (ARDS)	NEWTOWNARDS		C	Urban	BT23	Yes
N00000177	95BB06W1	ARDS	CENTRAL (ARDS)	NEWTOWNARDS		C	Urban	BT23	Yes
N00000178	95BB06W1	ARDS	CENTRAL (ARDS)	NEWTOWNARDS		C	Urban	BT23	Yes
N00000179	95BB06W1	ARDS	CENTRAL (ARDS)	NEWTOWNARDS		C	Urban	BT23	Yes
N00000180	95BB06W1	ARDS	CENTRAL (ARDS)	NEWTOWNARDS		C	Urban	BT23	Yes
N00000181	95BB06W1	ARDS	CENTRAL (ARDS)	NEWTOWNARDS		C	Urban	BT23	Yes
N00000182	95BB07S1	ARDS	COMBER EAST	COMBER		E	Urban	BT23	Yes
N00000183	95BB07S1	ARDS	COMBER EAST	COMBER		E	Urban	BT23	Yes
N00000184	95BB07S1	ARDS	COMBER EAST	COMBER		E	Urban	BT23	Yes
N00000185	95BB07S1	ARDS	COMBER EAST	COMBER		E	Urban	BT23	Yes
N00000186	95BB07S1	ARDS	COMBER EAST	COMBER		E	Urban	BT23	Yes
N00000187	95BB07S1	ARDS	COMBER EAST	COMBER		E	Urban	BT23	Yes
N00000188	95BB07S2	ARDS	COMBER EAST	COMBER		E	Urban	BT23	Yes
N00000189	95BB07S2	ARDS	COMBER EAST	COMBER		E	Urban	BT23	Yes
N00000190	95BB07S2	ARDS	COMBER EAST	COMBER		E	Urban	BT23	Yes
N00000191	95BB07S2	ARDS	COMBER EAST	COMBER		E	Urban	BT23	Yes
N00000192	95BB08S1	ARDS	COMBER NORTH	COMBER		E	Urban	BT23	Yes
N00000193	95BB08S1	ARDS	COMBER NORTH	COMBER		E	Urban	BT23	Yes
N00000194	95BB08S1	ARDS	COMBER NORTH	COMBER		E	Urban	BT23	Yes
N00000195	95BB08S1	ARDS	COMBER NORTH	COMBER		E	Urban	BT23	Yes
N00000196	95BB08S1	ARDS	COMBER NORTH	COMBER		E	Urban	BT23	Yes
N00000197	95BB08S2	ARDS	COMBER NORTH	COMBER		E	Urban	BT23	Yes
N00000198	95BB08S2	ARDS	COMBER NORTH	COMBER		E	Urban	BT23	Yes
N00000199	95BB08S2	ARDS	COMBER NORTH	COMBER		E	Urban	BT23	Yes
N00000200	95BB08S2	ARDS	COMBER NORTH	COMBER		E	Urban	BT23	Yes
N00000201	95BB09S1	ARDS	COMBER WEST	COMBER		E	Urban	BT23	Yes
N00000202	95BB09S1	ARDS	COMBER WEST	COMBER		E	Urban	BT23	Yes
N00000203	95BB09S1	ARDS	COMBER WEST			H	Rural	BT23	Yes
N00000204	95BB09S1	ARDS	COMBER WEST	COMBER		E	Urban	BT23	Yes
N00000205	95BB09S2	ARDS	COMBER WEST	COMBER		E	Urban	BT23	Yes
N00000206	95BB09S2	ARDS	COMBER WEST	COMBER		E	Urban	BT23	Yes
N00000207	95BB09S2	ARDS	COMBER WEST	COMBER		E	Urban	BT23	Yes
N00000208	95BB09S2	ARDS	COMBER WEST	COMBER		E	Urban	BT23	Yes
N00000209	95BB09S2	ARDS	COMBER WEST	COMBER		E	Urban	BT23	Yes
N00000210	95BB10S1	ARDS	DONAGHADEE NORTH	DONAGHADEE		E	Urban	BT21	Yes
N00000211	95BB10S1	ARDS	DONAGHADEE NORTH	DONAGHADEE		E	Urban	BT21	Yes
N00000212	95BB10S1	ARDS	DONAGHADEE NORTH	DONAGHADEE		E	Urban	BT21	Yes
N00000213	95BB10S1	ARDS	DONAGHADEE NORTH	DONAGHADEE		E	Urban	BT21	Yes
N00000214	95BB10S1	ARDS	DONAGHADEE NORTH	DONAGHADEE		E	Urban	BT21	Yes
N00000215	95BB10S2	ARDS	DONAGHADEE NORTH	DONAGHADEE		E	Urban	BT21	Yes
N00000216	95BB10S2	ARDS	DONAGHADEE NORTH			H	Rural	BT21	Yes
N00000217	95BB10S2	ARDS	DONAGHADEE NORTH	DONAGHADEE		E	Urban	BT21	Yes
N00000218	95BB10S2	ARDS	DONAGHADEE NORTH	DONAGHADEE		E	Urban	BT21	Yes
N00000219	95BB11S1	ARDS	DONAGHADEE SOUTH	DONAGHADEE		E	Urban	BT21	Yes
N00000220	95BB11S1	ARDS	DONAGHADEE SOUTH	DONAGHADEE		E	Urban	BT21	Yes
N00000221	95BB11S1	ARDS	DONAGHADEE SOUTH	DONAGHADEE		E	Urban	BT21	Yes
N00000222	95BB11S1	ARDS	DONAGHADEE SOUTH	DONAGHADEE		E	Urban	BT21	Yes
N00000223	95BB11S1	ARDS	DONAGHADEE SOUTH	DONAGHADEE		E	Urban	BT21	Yes
N00000224	95BB11S2	ARDS	DONAGHADEE SOUTH	DONAGHADEE		E	Urban	BT21	Yes
N00000225	95BB11S2	ARDS	DONAGHADEE SOUTH	DONAGHADEE		E	Urban	BT21	Yes
N00000226	95BB11S2	ARDS	DONAGHADEE SOUTH	DONAGHADEE		E	Urban	BT21	Yes
N00000227	95BB11S2	ARDS	DONAGHADEE SOUTH	DONAGHADEE		E	Urban	BT21	Yes
N00000228	95BB11S2	ARDS	DONAGHADEE SOUTH	DONAGHADEE		E	Urban	BT21	Yes
N00000229	95BB11S2	ARDS	DONAGHADEE SOUTH	DONAGHADEE		E	Urban	BT21	Yes
N00000230	95BB12S1	ARDS	GLEN	NEWTOWNARDS		C	Urban	BT23	Yes
N00000231	95BB12S1	ARDS	GLEN	NEWTOWNARDS		C	Urban	BT23	Yes
N00000232	95BB12S1	ARDS	GLEN	NEWTOWNARDS		C	Urban	BT23	Yes
N00000233	95BB12S1	ARDS	GLEN	NEWTOWNARDS		C	Urban	BT23	Yes
N00000234	95BB12S1	ARDS	GLEN	NEWTOWNARDS		C	Urban	BT23	Yes
N00000235	95BB12S2	ARDS	GLEN	NEWTOWNARDS		C	Urban	BT23	Yes
N00000236	95BB12S2	ARDS	GLEN	NEWTOWNARDS		C	Urban	BT23	Yes
N00000237	95BB12S2	ARDS	GLEN	NEWTOWNARDS		C	Urban	BT23	Yes
N00000238	95BB12S2	ARDS	GLEN	NEWTOWNARDS		C	Urban	BT23	Yes
N00000239	95BB13S1	ARDS	GREGSTOWN	NEWTOWNARDS		C	Urban	BT23	Yes
N00000240	95BB13S1	ARDS	GREGSTOWN	NEWTOWNARDS		C	Urban	BT23	Yes
N00000241	95BB13S1	ARDS	GREGSTOWN	NEWTOWNARDS		C	Urban	BT23	Yes
N00000242	95BB13S1	ARDS	GREGSTOWN	NEWTOWNARDS		C	Urban	BT23	Yes
N00000243	95BB13S2	ARDS	GREGSTOWN	NEWTOWNARDS		C	Urban	BT23	Yes
N00000244	95BB13S2	ARDS	GREGSTOWN	NEWTOWNARDS		C	Urban	BT23	Yes
N00000245	95BB13S2	ARDS	GREGSTOWN	NEWTOWNARDS		C	Urban	BT23	Yes
N00000246	95BB13S2	ARDS	GREGSTOWN	NEWTOWNARDS		C	Urban	BT23	Yes
N00000247	95BB13S2	ARDS	GREGSTOWN	NEWTOWNARDS		C	Urban	BT23	Yes
N00000248	95BB13S3	ARDS	GREGSTOWN	NEWTOWNARDS		C	Urban	BT23	Yes
N00000249	95BB13S3	ARDS	GREGSTOWN	NEWTOWNARDS		C	Urban	BT23	Yes
N00000250	95BB13S3	ARDS	GREGSTOWN	NEWTOWNARDS		C	Urban	BT23	Yes
N00000251	95BB13S3	ARDS	GREGSTOWN	NEWTOWNARDS		C	Urban	BT23	Yes
N00000252	95BB14S1	ARDS	KILLINCHY			H	Rural	BT23	Yes
N00000253	95BB14S1	ARDS	KILLINCHY			H	Rural	BT23	Yes
N00000254	95BB14S1	ARDS	KILLINCHY			H	Rural	BT23	Yes
N00000255	95BB14S1	ARDS	KILLINCHY			H	Rural	BT23	Yes
N00000256	95BB14S2	ARDS	KILLINCHY			H	Rural	BT23	Yes
N00000257	95BB14S2	ARDS	KILLINCHY			H	Rural	BT23	Yes
N00000258	95BB14S2	ARDS	KILLINCHY			H	Rural	BT23	Yes
N00000259	95BB15S1	ARDS	KIRCUBBIN			H	Rural	BT22	Yes
N00000260	95BB15S1	ARDS	KIRCUBBIN	CLOUGHEY		G	Rural	BT22	Yes
N00000261	95BB15S1	ARDS	KIRCUBBIN			H	Rural	BT22	Yes
N00000262	95BB15S1	ARDS	KIRCUBBIN			H	Rural	BT22	Yes
N00000263	95BB15S2	ARDS	KIRCUBBIN	KIRCUBBIN		G	Rural	BT22	Yes
N00000264	95BB15S2	ARDS	KIRCUBBIN			H	Rural	BT22	Yes
N00000265	95BB15S2	ARDS	KIRCUBBIN	KIRCUBBIN		G	Rural	BT22	Yes
N00000266	95BB15S2	ARDS	KIRCUBBIN	KIRCUBBIN		G	Rural	BT22	Yes
N00000267	95BB16S1	ARDS	LISBANE	COMBER		E	Urban	BT23	Yes
N00000268	95BB16S1	ARDS	LISBANE	COMBER		E	Urban	BT23	Yes
N00000269	95BB16S1	ARDS	LISBANE			H	Rural	BT23	Yes
N00000270	95BB16S1	ARDS	LISBANE			H	Rural	BT23	Yes
N00000271	95BB16S2	ARDS	LISBANE			H	Rural	BT23	Yes
N00000272	95BB16S2	ARDS	LISBANE			H	Rural	BT23	Yes
N00000273	95BB16S2	ARDS	LISBANE	COMBER		E	Urban	BT23	Yes
N00000274	95BB16S2	ARDS	LISBANE			H	Rural	BT23	Yes
N00000275	95BB17S1	ARDS	LOUGHRIES	NEWTOWNARDS		C	Urban	BT23	Yes
N00000276	95BB17S1	ARDS	LOUGHRIES	NEWTOWNARDS		C	Urban	BT23	Yes
N00000277	95BB17S1	ARDS	LOUGHRIES	NEWTOWNARDS		C	Urban	BT23	Yes
N00000278	95BB17S1	ARDS	LOUGHRIES	NEWTOWNARDS		C	Urban	BT23	Yes
N00000279	95BB17S1	ARDS	LOUGHRIES	NEWTOWNARDS		C	Urban	BT23	Yes
N00000280	95BB17S1	ARDS	LOUGHRIES	NEWTOWNARDS		C	Urban	BT23	Yes
N00000281	95BB17S2	ARDS	LOUGHRIES			H	Rural	BT23	Yes
N00000282	95BB17S2	ARDS	LOUGHRIES			H	Rural	BT23	Yes
N00000283	95BB17S2	ARDS	LOUGHRIES	NEWTOWNARDS		C	Urban	BT23	Yes
N00000284	95BB17S2	ARDS	LOUGHRIES	NEWTOWNARDS		C	Urban	BT23	Yes
N00000285	95BB17S2	ARDS	LOUGHRIES	NEWTOWNARDS		C	Urban	BT23	Yes
N00000286	95BB18S1	ARDS	MILLISLE	MILLISLE		G	Rural	BT22	Yes
N00000287	95BB18S1	ARDS	MILLISLE	MILLISLE		G	Rural	BT22	Yes
N00000288	95BB18S1	ARDS	MILLISLE	MILLISLE		G	Rural	BT22	Yes
N00000289	95BB18S1	ARDS	MILLISLE	MILLISLE		G	Rural	BT22	Yes
N00000290	95BB18S1	ARDS	MILLISLE	MILLISLE		G	Rural	BT22	Yes
N00000291	95BB18S2	ARDS	MILLISLE	MILLISLE		G	Rural	BT22	Yes
N00000292	95BB18S2	ARDS	MILLISLE	DONAGHADEE	MILLISLE	E	Urban	BT22	Yes
N00000293	95BB18S2	ARDS	MILLISLE	DONAGHADEE		E	Urban	BT22	Yes
N00000294	95BB18S2	ARDS	MILLISLE			H	Rural	BT22	Yes
N00000295	95BB18S2	ARDS	MILLISLE	DONAGHADEE		E	Urban	BT22	Yes
N00000296	95BB19S1	ARDS	MOVILLA	NEWTOWNARDS		C	Urban	BT23	Yes
N00000297	95BB19S1	ARDS	MOVILLA	NEWTOWNARDS		C	Urban	BT23	Yes
N00000298	95BB19S1	ARDS	MOVILLA	NEWTOWNARDS		C	Urban	BT23	Yes
N00000299	95BB19S1	ARDS	MOVILLA	NEWTOWNARDS		C	Urban	BT23	Yes
N00000300	95BB19S1	ARDS	MOVILLA	NEWTOWNARDS		C	Urban	BT23	Yes
N00000301	95BB19S2	ARDS	MOVILLA	NEWTOWNARDS		C	Urban	BT23	Yes
N00000302	95BB19S2	ARDS	MOVILLA	NEWTOWNARDS		C	Urban	BT23	Yes
N00000303	95BB19S2	ARDS	MOVILLA	NEWTOWNARDS		C	Urban	BT23	Yes
N00000304	95BB19S2	ARDS	MOVILLA	NEWTOWNARDS		C	Urban	BT23	Yes
N00000305	95BB19S2	ARDS	MOVILLA	NEWTOWNARDS		C	Urban	BT23	Yes
N00000306	95BB19S3	ARDS	MOVILLA	NEWTOWNARDS		C	Urban	BT23	Yes
N00000307	95BB19S3	ARDS	MOVILLA	NEWTOWNARDS		C	Urban	BT23	Yes
N00000308	95BB19S3	ARDS	MOVILLA	NEWTOWNARDS		C	Urban	BT23	Yes
N00000309	95BB19S3	ARDS	MOVILLA	NEWTOWNARDS		C	Urban	BT23	Yes
N00000310	95BB20S1	ARDS	PORTAFERRY			H	Rural	BT22	Yes
N00000311	95BB20S1	ARDS	PORTAFERRY	PORTAFERRY		F	Rural	BT22	Yes
N00000312	95BB20S1	ARDS	PORTAFERRY			H	Rural	BT22	Yes
N00000313	95BB20S1	ARDS	PORTAFERRY	PORTAFERRY		F	Rural	BT22	Yes
N00000314	95BB20S2	ARDS	PORTAFERRY	PORTAFERRY		F	Rural	BT22	Yes
N00000315	95BB20S2	ARDS	PORTAFERRY	PORTAFERRY		F	Rural	BT22	Yes
N00000316	95BB20S2	ARDS	PORTAFERRY	PORTAFERRY		F	Rural	BT22	Yes
N00000317	95BB20S2	ARDS	PORTAFERRY	PORTAFERRY		F	Rural	BT22	Yes
N00000318	95BB21S1	ARDS	PORTAVOGIE	PORTAVOGIE		G	Rural	BT22	Yes
N00000319	95BB21S1	ARDS	PORTAVOGIE	PORTAVOGIE		G	Rural	BT22	Yes
N00000320	95BB21S1	ARDS	PORTAVOGIE	PORTAVOGIE		G	Rural	BT22	Yes
N00000321	95BB21S1	ARDS	PORTAVOGIE	PORTAVOGIE		G	Rural	BT22	Yes
N00000322	95BB21S1	ARDS	PORTAVOGIE	PORTAVOGIE		G	Rural	BT22	Yes
N00000323	95BB21S2	ARDS	PORTAVOGIE			H	Rural	BT22	Yes
N00000324	95BB21S2	ARDS	PORTAVOGIE			H	Rural	BT22	Yes
N00000325	95BB21S2	ARDS	PORTAVOGIE	CLOUGHEY		G	Rural	BT22	Yes
N00000326	95BB21S2	ARDS	PORTAVOGIE	BALLYHALBERT		G	Rural	BT22	Yes
N00000327	95BB22S1	ARDS	SCRABO	NEWTOWNARDS		C	Urban	BT23	Yes
N00000328	95BB22S1	ARDS	SCRABO	NEWTOWNARDS		C	Urban	BT23	Yes
N00000329	95BB22S1	ARDS	SCRABO	NEWTOWNARDS		C	Urban	BT23	Yes
N00000330	95BB22S1	ARDS	SCRABO	NEWTOWNARDS		C	Urban	BT23	Yes
N00000331	95BB22S2	ARDS	SCRABO	NEWTOWNARDS		C	Urban	BT23	Yes
N00000332	95BB22S2	ARDS	SCRABO	NEWTOWNARDS		C	Urban	BT23	Yes
N00000333	95BB22S2	ARDS	SCRABO	NEWTOWNARDS		C	Urban	BT23	Yes
N00000334	95BB22S2	ARDS	SCRABO	NEWTOWNARDS		C	Urban	BT23	Yes
N00000335	95BB23S1	ARDS	WHITESPOTS	NEWTOWNARDS		C	Urban	BT23	Yes
N00000336	95BB23S1	ARDS	WHITESPOTS	NEWTOWNARDS		C	Urban	BT23	Yes
N00000337	95BB23S1	ARDS	WHITESPOTS	NEWTOWNARDS		C	Urban	BT23	Yes
N00000338	95BB23S1	ARDS	WHITESPOTS	NEWTOWNARDS		C	Urban	BT23	Yes
N00000339	95BB23S1	ARDS	WHITESPOTS	NEWTOWNARDS		C	Urban	BT23	Yes
N00000340	95BB23S2	ARDS	WHITESPOTS	NEWTOWNARDS		C	Urban	BT23	Yes
N00000341	95BB23S2	ARDS	WHITESPOTS	NEWTOWNARDS		C	Urban	BT23	Yes
N00000342	95BB23S2	ARDS	WHITESPOTS	NEWTOWNARDS		C	Urban	BT23	Yes
N00000343	95BB23S2	ARDS	WHITESPOTS	NEWTOWNARDS		C	Urban	BT23	Yes
N00000344	95CC01W1	ARMAGH	ABBEY PARK	ARMAGH		D	Urban	BT61	Yes
N00000345	95CC01W1	ARMAGH	ABBEY PARK	ARMAGH		D	Urban	BT61	Yes
N00000346	95CC01W1	ARMAGH	ABBEY PARK	ARMAGH		D	Urban	BT61	Yes
N00000347	95CC01W1	ARMAGH	ABBEY PARK	ARMAGH		D	Urban	BT61	Yes
N00000348	95CC01W1	ARMAGH	ABBEY PARK	ARMAGH		D	Urban	BT61	Yes
N00000349	95CC01W1	ARMAGH	ABBEY PARK	ARMAGH		D	Urban	BT61	Yes
N00000350	95CC02W1	ARMAGH	BALLYMARTRIM			H	Rural	BT61	Yes
N00000351	95CC02W1	ARMAGH	BALLYMARTRIM			H	Rural	BT61	Yes
N00000352	95CC02W1	ARMAGH	BALLYMARTRIM			H	Rural	BT61	Yes
N00000353	95CC02W1	ARMAGH	BALLYMARTRIM			H	Rural	BT61	Yes
N00000354	95CC02W1	ARMAGH	BALLYMARTRIM			H	Rural	BT61	Yes
N00000355	95CC02W1	ARMAGH	BALLYMARTRIM			H	Rural	BT61	Yes
N00000356	95CC03W1	ARMAGH	CALLAN BRIDGE	ARMAGH		D	Urban	BT60	Yes
N00000357	95CC03W1	ARMAGH	CALLAN BRIDGE	ARMAGH		D	Urban	BT60	Yes
N00000358	95CC03W1	ARMAGH	CALLAN BRIDGE	ARMAGH		D	Urban	BT60	Yes
N00000359	95CC03W1	ARMAGH	CALLAN BRIDGE	ARMAGH		D	Urban	BT60	Yes
N00000360	95CC04W1	ARMAGH	CARRIGATUKE			H	Rural	BT60	Yes
N00000361	95CC04W1	ARMAGH	CARRIGATUKE	KEADY		F	Rural	BT60	Yes
N00000362	95CC04W1	ARMAGH	CARRIGATUKE			H	Rural	BT60	Yes
N00000363	95CC04W1	ARMAGH	CARRIGATUKE			H	Rural	BT60	Yes
N00000364	95CC04W1	ARMAGH	CARRIGATUKE			H	Rural	BT60	Yes
N00000365	95CC04W1	ARMAGH	CARRIGATUKE			H	Rural	BT60	Yes
N00000366	95CC05W1	ARMAGH	CHARLEMONT			H	Rural	BT71	Yes
N00000367	95CC05W1	ARMAGH	CHARLEMONT			H	Rural	BT71	Yes
N00000368	95CC05W1	ARMAGH	CHARLEMONT			H	Rural	BT71	Yes
N00000369	95CC05W1	ARMAGH	CHARLEMONT			H	Rural	BT71	Yes
N00000370	95CC05W1	ARMAGH	CHARLEMONT			H	Rural	BT71	Yes
N00000371	95CC05W1	ARMAGH	CHARLEMONT			H	Rural	BT71	Yes
N00000372	95CC06S1	ARMAGH	DEMESNE	ARMAGH		D	Urban	BT61	Yes
N00000373	95CC06S1	ARMAGH	DEMESNE	ARMAGH		D	Urban	BT61	Yes
N00000374	95CC06S1	ARMAGH	DEMESNE	ARMAGH		D	Urban	BT61	Yes
N00000375	95CC06S1	ARMAGH	DEMESNE	ARMAGH		D	Urban	BT61	Yes
N00000376	95CC06S2	ARMAGH	DEMESNE	ARMAGH		D	Urban	BT61	Yes
N00000377	95CC06S2	ARMAGH	DEMESNE	ARMAGH		D	Urban	BT61	Yes
N00000378	95CC06S2	ARMAGH	DEMESNE	ARMAGH		D	Urban	BT61	Yes
N00000379	95CC06S2	ARMAGH	DEMESNE	ARMAGH		D	Urban	BT61	Yes
N00000380	95CC07W1	ARMAGH	DERRYNOOSE			H	Rural	BT60	Yes
N00000381	95CC07W1	ARMAGH	DERRYNOOSE	KEADY		F	Rural	BT60	Yes
N00000382	95CC07W1	ARMAGH	DERRYNOOSE			H	Rural	BT60	Yes
N00000383	95CC07W1	ARMAGH	DERRYNOOSE			H	Rural	BT60	Yes
N00000384	95CC07W1	ARMAGH	DERRYNOOSE			H	Rural	BT60	Yes
N00000385	95CC07W1	ARMAGH	DERRYNOOSE			H	Rural	BT60	Yes
N00000386	95CC08W1	ARMAGH	DOWNS	ARMAGH		D	Urban	BT60	Yes
N00000387	95CC08W1	ARMAGH	DOWNS	ARMAGH		D	Urban	BT60	Yes
N00000388	95CC08W1	ARMAGH	DOWNS	ARMAGH		D	Urban	BT60	Yes
N00000389	95CC08W1	ARMAGH	DOWNS	ARMAGH		D	Urban	BT60	Yes
N00000390	95CC09S1	ARMAGH	HAMILTONSBAWN			H	Rural	BT61	Yes
N00000391	95CC09S1	ARMAGH	HAMILTONSBAWN			H	Rural	BT61	Yes
N00000392	95CC09S2	ARMAGH	HAMILTONSBAWN			H	Rural	BT61	Yes
N00000393	95CC09S2	ARMAGH	HAMILTONSBAWN			H	Rural	BT61	Yes
N00000394	95CC10W1	ARMAGH	HOCKLEY			H	Rural	BT61	Yes
N00000395	95CC10W1	ARMAGH	HOCKLEY			H	Rural	BT61	Yes
N00000396	95CC10W1	ARMAGH	HOCKLEY			H	Rural	BT61	Yes
N00000397	95CC10W1	ARMAGH	HOCKLEY			H	Rural	BT61	Yes
N00000398	95CC10W1	ARMAGH	HOCKLEY			H	Rural	BT61	Yes
N00000399	95CC10W1	ARMAGH	HOCKLEY			H	Rural	BT61	Yes
N00000400	95CC11W1	ARMAGH	KEADY	KEADY		F	Rural	BT60	Yes
N00000401	95CC11W1	ARMAGH	KEADY	KEADY		F	Rural	BT60	Yes
N00000402	95CC11W1	ARMAGH	KEADY	KEADY		F	Rural	BT60	Yes
N00000403	95CC11W1	ARMAGH	KEADY	KEADY		F	Rural	BT60	Yes
N00000404	95CC11W1	ARMAGH	KEADY	KEADY		F	Rural	BT60	Yes
N00000405	95CC11W1	ARMAGH	KEADY	KEADY		F	Rural	BT60	Yes
N00000406	95CC12W1	ARMAGH	KILLEEN			H	Rural	BT60	Yes
N00000407	95CC12W1	ARMAGH	KILLEEN			H	Rural	BT60	Yes
N00000408	95CC12W1	ARMAGH	KILLEEN			H	Rural	BT60	Yes
N00000409	95CC12W1	ARMAGH	KILLEEN			H	Rural	BT60	Yes
N00000410	95CC12W1	ARMAGH	KILLEEN			H	Rural	BT60	Yes
N00000411	95CC13W1	ARMAGH	KILLYLEA			H	Rural	BT60	Yes
N00000412	95CC13W1	ARMAGH	KILLYLEA			H	Rural	BT60	Yes
N00000413	95CC13W1	ARMAGH	KILLYLEA			H	Rural	BT60	Yes
N00000414	95CC13W1	ARMAGH	KILLYLEA			H	Rural	BT60	Yes
N00000415	95CC13W1	ARMAGH	KILLYLEA			H	Rural	BT60	Yes
N00000416	95CC13W1	ARMAGH	KILLYLEA			H	Rural	BT60	Yes
N00000417	95CC14W1	ARMAGH	LAURELVALE	TANDRAGEE		F	Rural	BT62	Yes
N00000418	95CC14W1	ARMAGH	LAURELVALE	LAURELVALE / MULLAVILLY		G	Rural	BT62	Yes
N00000419	95CC14W1	ARMAGH	LAURELVALE			H	Rural	BT62	Yes
N00000420	95CC14W1	ARMAGH	LAURELVALE			H	Rural	BT62	Yes
N00000421	95CC14W1	ARMAGH	LAURELVALE	LAURELVALE / MULLAVILLY		G	Rural	BT62	Yes
N00000422	95CC14W1	ARMAGH	LAURELVALE	TANDRAGEE		F	Rural	BT62	Yes
N00000423	95CC15W1	ARMAGH	LOUGHGALL			H	Rural	BT61	Yes
N00000424	95CC15W1	ARMAGH	LOUGHGALL			H	Rural	BT61	Yes
N00000425	95CC15W1	ARMAGH	LOUGHGALL			H	Rural	BT61	Yes
N00000426	95CC15W1	ARMAGH	LOUGHGALL			H	Rural	BT61	Yes
N00000427	95CC15W1	ARMAGH	LOUGHGALL			H	Rural	BT61	Yes
N00000428	95CC15W1	ARMAGH	LOUGHGALL			H	Rural	BT61	Yes
N00000429	95CC15W1	ARMAGH	LOUGHGALL			H	Rural	BT61	Yes
N00000430	95CC16W1	ARMAGH	MARKETHILL			H	Rural	BT60	Yes
N00000431	95CC16W1	ARMAGH	MARKETHILL			H	Rural	BT60	Yes
N00000432	95CC16W1	ARMAGH	MARKETHILL	MARKETHILL		G	Rural	BT60	Yes
N00000433	95CC16W1	ARMAGH	MARKETHILL	MARKETHILL		G	Rural	BT60	Yes
N00000434	95CC16W1	ARMAGH	MARKETHILL	MARKETHILL		G	Rural	BT60	Yes
N00000435	95CC16W1	ARMAGH	MARKETHILL	MARKETHILL		G	Rural	BT60	Yes
N00000436	95CC16W1	ARMAGH	MARKETHILL	MARKETHILL		G	Rural	BT60	Yes
N00000437	95CC17W1	ARMAGH	MILFORD			H	Rural	BT60	Yes
N00000438	95CC17W1	ARMAGH	MILFORD			H	Rural	BT60	Yes
N00000439	95CC17W1	ARMAGH	MILFORD			H	Rural	BT60	Yes
N00000440	95CC17W1	ARMAGH	MILFORD			H	Rural	BT60	Yes
N00000441	95CC17W1	ARMAGH	MILFORD			H	Rural	BT60	Yes
N00000442	95CC17W1	ARMAGH	MILFORD			H	Rural	BT60	Yes
N00000443	95CC18W1	ARMAGH	OBSERVATORY	ARMAGH		D	Urban	BT61	Yes
N00000444	95CC18W1	ARMAGH	OBSERVATORY	ARMAGH		D	Urban	BT61	Yes
N00000445	95CC18W1	ARMAGH	OBSERVATORY	ARMAGH		D	Urban	BT61	Yes
N00000446	95CC18W1	ARMAGH	OBSERVATORY	ARMAGH		D	Urban	BT61	Yes
N00000447	95CC18W1	ARMAGH	OBSERVATORY	ARMAGH		D	Urban	BT61	Yes
N00000448	95CC18W1	ARMAGH	OBSERVATORY	ARMAGH		D	Urban	BT61	Yes
N00000449	95CC19W1	ARMAGH	POYNTZ PASS			H	Rural	BT35	Yes
N00000450	95CC19W1	ARMAGH	POYNTZ PASS			H	Rural	BT35	Yes
N00000451	95CC19W1	ARMAGH	POYNTZ PASS			H	Rural	BT35	Yes
N00000452	95CC19W1	ARMAGH	POYNTZ PASS			H	Rural	BT35	Yes
N00000453	95CC19W1	ARMAGH	POYNTZ PASS			H	Rural	BT35	Yes
N00000454	95CC19W1	ARMAGH	POYNTZ PASS			H	Rural	BT35	Yes
N00000455	95CC20S1	ARMAGH	RICH HILL	RICHHILL		F	Rural	BT61	Yes
N00000456	95CC20S1	ARMAGH	RICH HILL	RICHHILL		F	Rural	BT61	Yes
N00000457	95CC20S1	ARMAGH	RICH HILL	RICHHILL		F	Rural	BT61	Yes
N00000458	95CC20S1	ARMAGH	RICH HILL	RICHHILL		F	Rural	BT61	Yes
N00000459	95CC20S2	ARMAGH	RICH HILL	RICHHILL		F	Rural	BT61	Yes
N00000460	95CC20S2	ARMAGH	RICH HILL	RICHHILL		F	Rural	BT61	Yes
N00000461	95CC20S2	ARMAGH	RICH HILL	RICHHILL		F	Rural	BT61	Yes
N00000462	95CC20S2	ARMAGH	RICH HILL	RICHHILL		F	Rural	BT61	Yes
N00000463	95CC21W1	ARMAGH	TANDRAGEE	TANDRAGEE		F	Rural	BT62	Yes
N00000464	95CC21W1	ARMAGH	TANDRAGEE	TANDRAGEE		F	Rural	BT62	Yes
N00000465	95CC21W1	ARMAGH	TANDRAGEE	TANDRAGEE		F	Rural	BT62	Yes
N00000466	95CC21W1	ARMAGH	TANDRAGEE			H	Rural	BT62	Yes
N00000467	95CC21W1	ARMAGH	TANDRAGEE	TANDRAGEE		F	Rural	BT62	Yes
N00000468	95CC21W1	ARMAGH	TANDRAGEE	TANDRAGEE		F	Rural	BT62	Yes
N00000469	95CC21W1	ARMAGH	TANDRAGEE	TANDRAGEE		F	Rural	BT62	Yes
N00000470	95CC22W1	ARMAGH	THE MALL	ARMAGH		D	Urban	BT61	Yes
N00000471	95CC22W1	ARMAGH	THE MALL	ARMAGH		D	Urban	BT61	Yes
N00000472	95CC22W1	ARMAGH	THE MALL	ARMAGH		D	Urban	BT61	Yes
N00000473	95CC22W1	ARMAGH	THE MALL	ARMAGH		D	Urban	BT61	Yes
N00000474	95CC22W1	ARMAGH	THE MALL	ARMAGH		D	Urban	BT61	Yes
N00000475	95CC22W1	ARMAGH	THE MALL	ARMAGH		D	Urban	BT61	Yes
N00000476	95CC22W1	ARMAGH	THE MALL	ARMAGH		D	Urban	BT61	Yes
N00000477	95DD01W1	BALLYMENA	ACADEMY	BALLYMENA		C	Urban	BT42	Yes
N00000478	95DD01W1	BALLYMENA	ACADEMY	BALLYMENA		C	Urban	BT42	Yes
N00000479	95DD01W1	BALLYMENA	ACADEMY	BALLYMENA		C	Urban	BT42	Yes
N00000480	95DD01W1	BALLYMENA	ACADEMY	BALLYMENA		C	Urban	BT42	Yes
N00000481	95DD01W1	BALLYMENA	ACADEMY	BALLYMENA		C	Urban	BT42	Yes
N00000482	95DD02S1	BALLYMENA	AHOGHILL	AHOGHILL		F	Rural	BT42	Yes
N00000483	95DD02S1	BALLYMENA	AHOGHILL	AHOGHILL		F	Rural	BT42	Yes
N00000484	95DD02S1	BALLYMENA	AHOGHILL	AHOGHILL		F	Rural	BT42	Yes
N00000485	95DD02S1	BALLYMENA	AHOGHILL	AHOGHILL		F	Rural	BT42	Yes
N00000486	95DD02S1	BALLYMENA	AHOGHILL	AHOGHILL		F	Rural	BT42	Yes
N00000487	95DD02S2	BALLYMENA	AHOGHILL	AHOGHILL		F	Rural	BT42	Yes
N00000488	95DD02S2	BALLYMENA	AHOGHILL	AHOGHILL	BALLYMENA	F	Rural	BT42	Yes
N00000489	95DD02S2	BALLYMENA	AHOGHILL	AHOGHILL		F	Rural	BT42	Yes
N00000490	95DD02S2	BALLYMENA	AHOGHILL	AHOGHILL		F	Rural	BT42	Yes
N00000491	95DD02S2	BALLYMENA	AHOGHILL	AHOGHILL		F	Rural	BT42	Yes
N00000492	95DD02S2	BALLYMENA	AHOGHILL	AHOGHILL		F	Rural	BT42	Yes
N00000493	95DD03W1	BALLYMENA	ARDEEVIN	BALLYMENA		C	Urban	BT42	Yes
N00000494	95DD03W1	BALLYMENA	ARDEEVIN	BALLYMENA		C	Urban	BT42	Yes
N00000495	95DD03W1	BALLYMENA	ARDEEVIN	BALLYMENA		C	Urban	BT42	Yes
N00000496	95DD03W1	BALLYMENA	ARDEEVIN	BALLYMENA		C	Urban	BT42	Yes
N00000497	95DD03W1	BALLYMENA	ARDEEVIN	BALLYMENA		C	Urban	BT42	Yes
N00000498	95DD03W1	BALLYMENA	ARDEEVIN	BALLYMENA		C	Urban	BT42	Yes
N00000499	95DD04W1	BALLYMENA	BALLEE	BALLYMENA		C	Urban	BT42	Yes
N00000500	95DD04W1	BALLYMENA	BALLEE	BALLYMENA		C	Urban	BT42	Yes
N00000501	95DD04W1	BALLYMENA	BALLEE	BALLYMENA		C	Urban	BT42	Yes
N00000502	95DD04W1	BALLYMENA	BALLEE	BALLYMENA		C	Urban	BT42	Yes
N00000503	95DD04W1	BALLYMENA	BALLEE	BALLYMENA		C	Urban	BT42	Yes
N00000504	95DD04W1	BALLYMENA	BALLEE	BALLYMENA		C	Urban	BT42	Yes
N00000505	95DD05W1	BALLYMENA	BALLYKEEL	BALLYMENA		C	Urban	BT42	Yes
N00000506	95DD05W1	BALLYMENA	BALLYKEEL	BALLYMENA		C	Urban	BT42	Yes
N00000507	95DD05W1	BALLYMENA	BALLYKEEL	BALLYMENA		C	Urban	BT42	Yes
N00000508	95DD05W1	BALLYMENA	BALLYKEEL	BALLYMENA		C	Urban	BT42	Yes
N00000509	95DD05W1	BALLYMENA	BALLYKEEL	BALLYMENA		C	Urban	BT42	Yes
N00000510	95DD05W1	BALLYMENA	BALLYKEEL	BALLYMENA		C	Urban	BT42	Yes
N00000511	95DD06W1	BALLYMENA	BALLYLOUGHAN	BALLYMENA		C	Urban	BT43	Yes
N00000512	95DD06W1	BALLYMENA	BALLYLOUGHAN	BALLYMENA		C	Urban	BT43	Yes
N00000513	95DD06W1	BALLYMENA	BALLYLOUGHAN	BALLYMENA		C	Urban	BT43	Yes
N00000514	95DD06W1	BALLYMENA	BALLYLOUGHAN	BALLYMENA		C	Urban	BT43	Yes
N00000515	95DD06W1	BALLYMENA	BALLYLOUGHAN	BALLYMENA		C	Urban	BT43	Yes
N00000516	95DD06W1	BALLYMENA	BALLYLOUGHAN	BALLYMENA		C	Urban	BT43	Yes
N00000517	95DD06W1	BALLYMENA	BALLYLOUGHAN	BALLYMENA		C	Urban	BT43	Yes
N00000518	95DD07S1	BALLYMENA	BROUGHSHANE			H	Rural	BT42	Yes
N00000519	95DD07S1	BALLYMENA	BROUGHSHANE	BROUGHSHANE		F	Rural	BT42	Yes
N00000520	95DD07S1	BALLYMENA	BROUGHSHANE	BROUGHSHANE		F	Rural	BT42	Yes
N00000521	95DD07S1	BALLYMENA	BROUGHSHANE	BROUGHSHANE		F	Rural	BT42	Yes
N00000522	95DD07S2	BALLYMENA	BROUGHSHANE	BROUGHSHANE		F	Rural	BT42	Yes
N00000523	95DD07S2	BALLYMENA	BROUGHSHANE	BROUGHSHANE		F	Rural	BT42	Yes
N00000524	95DD07S2	BALLYMENA	BROUGHSHANE	BROUGHSHANE		F	Rural	BT42	Yes
N00000525	95DD07S2	BALLYMENA	BROUGHSHANE	BROUGHSHANE		F	Rural	BT42	Yes
N00000526	95DD08W1	BALLYMENA	CASTLE DEMESNE	BALLYMENA		C	Urban	BT43	Yes
N00000527	95DD08W1	BALLYMENA	CASTLE DEMESNE	BALLYMENA		C	Urban	BT43	Yes
N00000528	95DD08W1	BALLYMENA	CASTLE DEMESNE	BALLYMENA		C	Urban	BT43	Yes
N00000529	95DD08W1	BALLYMENA	CASTLE DEMESNE	BALLYMENA		C	Urban	BT43	Yes
N00000530	95DD08W1	BALLYMENA	CASTLE DEMESNE	BALLYMENA		C	Urban	BT43	Yes
N00000531	95DD08W1	BALLYMENA	CASTLE DEMESNE	BALLYMENA		C	Urban	BT43	Yes
N00000532	95DD08W1	BALLYMENA	CASTLE DEMESNE	BALLYMENA		C	Urban	BT43	Yes
N00000533	95DD08W1	BALLYMENA	CASTLE DEMESNE	BALLYMENA		C	Urban	BT43	Yes
N00000534	95DD09W1	BALLYMENA	CRAIGYWARREN			H	Rural	BT43	Yes
N00000535	95DD09W1	BALLYMENA	CRAIGYWARREN			H	Rural	BT43	Yes
N00000536	95DD09W1	BALLYMENA	CRAIGYWARREN			H	Rural	BT43	Yes
N00000537	95DD09W1	BALLYMENA	CRAIGYWARREN			H	Rural	BT43	Yes
N00000538	95DD09W1	BALLYMENA	CRAIGYWARREN			H	Rural	BT43	Yes
N00000539	95DD09W1	BALLYMENA	CRAIGYWARREN			H	Rural	BT43	Yes
N00000540	95DD10W1	BALLYMENA	CULLYBACKEY			H	Rural	BT42	Yes
N00000541	95DD10W1	BALLYMENA	CULLYBACKEY	CULLYBACKEY		F	Rural	BT42	Yes
N00000542	95DD10W1	BALLYMENA	CULLYBACKEY	CULLYBACKEY		F	Rural	BT42	Yes
N00000543	95DD10W1	BALLYMENA	CULLYBACKEY	CULLYBACKEY		F	Rural	BT42	Yes
N00000544	95DD10W1	BALLYMENA	CULLYBACKEY	CULLYBACKEY		F	Rural	BT42	Yes
N00000545	95DD10W1	BALLYMENA	CULLYBACKEY	CULLYBACKEY		F	Rural	BT42	Yes
N00000546	95DD10W1	BALLYMENA	CULLYBACKEY	CULLYBACKEY		F	Rural	BT42	Yes
N00000547	95DD10W1	BALLYMENA	CULLYBACKEY	CULLYBACKEY		F	Rural	BT42	Yes
N00000548	95DD10W1	BALLYMENA	CULLYBACKEY	CULLYBACKEY		F	Rural	BT42	Yes
N00000549	95DD11W1	BALLYMENA	DUNCLUG	BALLYMENA		C	Urban	BT43	Yes
N00000550	95DD11W1	BALLYMENA	DUNCLUG	BALLYMENA		C	Urban	BT43	Yes
N00000551	95DD11W1	BALLYMENA	DUNCLUG	BALLYMENA		C	Urban	BT43	Yes
N00000552	95DD11W1	BALLYMENA	DUNCLUG	BALLYMENA		C	Urban	BT43	Yes
N00000553	95DD11W1	BALLYMENA	DUNCLUG	BALLYMENA		C	Urban	BT43	Yes
N00000554	95DD11W1	BALLYMENA	DUNCLUG	BALLYMENA		C	Urban	BT43	Yes
N00000555	95DD11W1	BALLYMENA	DUNCLUG	BALLYMENA		C	Urban	BT43	Yes
N00000556	95DD11W1	BALLYMENA	DUNCLUG	BALLYMENA		C	Urban	BT43	Yes
N00000557	95DD12W1	BALLYMENA	DUNMINNING			H	Rural	BT42	Yes
N00000558	95DD12W1	BALLYMENA	DUNMINNING			H	Rural	BT42	Yes
N00000559	95DD12W1	BALLYMENA	DUNMINNING			H	Rural	BT42	Yes
N00000560	95DD12W1	BALLYMENA	DUNMINNING			H	Rural	BT42	Yes
N00000561	95DD12W1	BALLYMENA	DUNMINNING			H	Rural	BT42	Yes
N00000562	95DD12W1	BALLYMENA	DUNMINNING			H	Rural	BT42	Yes
N00000563	95DD13W1	BALLYMENA	FAIR GREEN	BALLYMENA		C	Urban	BT42	Yes
N00000564	95DD13W1	BALLYMENA	FAIR GREEN	BALLYMENA		C	Urban	BT42	Yes
N00000565	95DD13W1	BALLYMENA	FAIR GREEN	BALLYMENA		C	Urban	BT42	Yes
N00000566	95DD13W1	BALLYMENA	FAIR GREEN	BALLYMENA		C	Urban	BT42	Yes
N00000567	95DD14S1	BALLYMENA	GALGORM	BALLYMENA		C	Urban	BT42	Yes
N00000568	95DD14S1	BALLYMENA	GALGORM	BALLYMENA		C	Urban	BT42	Yes
N00000569	95DD14S1	BALLYMENA	GALGORM	BALLYMENA		C	Urban	BT42	Yes
N00000570	95DD14S1	BALLYMENA	GALGORM	BALLYMENA		C	Urban	BT42	Yes
N00000571	95DD14S2	BALLYMENA	GALGORM			H	Rural	BT42	Yes
N00000572	95DD14S2	BALLYMENA	GALGORM	BALLYMENA		C	Urban	BT42	Yes
N00000573	95DD14S2	BALLYMENA	GALGORM	BALLYMENA		C	Urban	BT42	Yes
N00000574	95DD14S2	BALLYMENA	GALGORM	BALLYMENA		C	Urban	BT42	Yes
N00000575	95DD15W1	BALLYMENA	GLENRAVEL			H	Rural	BT43	Yes
N00000576	95DD15W1	BALLYMENA	GLENRAVEL			H	Rural	BT43	Yes
N00000577	95DD15W1	BALLYMENA	GLENRAVEL			H	Rural	BT43	Yes
N00000578	95DD15W1	BALLYMENA	GLENRAVEL			H	Rural	BT43	Yes
N00000579	95DD15W1	BALLYMENA	GLENRAVEL			H	Rural	BT43	Yes
N00000580	95DD15W1	BALLYMENA	GLENRAVEL			H	Rural	BT43	Yes
N00000581	95DD15W1	BALLYMENA	GLENRAVEL			H	Rural	BT43	Yes
N00000582	95DD16W1	BALLYMENA	GLENWHIRRY			H	Rural	BT42	Yes
N00000583	95DD16W1	BALLYMENA	GLENWHIRRY			H	Rural	BT42	Yes
N00000584	95DD16W1	BALLYMENA	GLENWHIRRY			H	Rural	BT42	Yes
N00000585	95DD16W1	BALLYMENA	GLENWHIRRY			H	Rural	BT42	Yes
N00000586	95DD16W1	BALLYMENA	GLENWHIRRY			H	Rural	BT42	Yes
N00000587	95DD16W1	BALLYMENA	GLENWHIRRY			H	Rural	BT42	Yes
N00000588	95DD16W1	BALLYMENA	GLENWHIRRY			H	Rural	BT42	Yes
N00000589	95DD17W1	BALLYMENA	GRANGE			H	Rural	BT41	Yes
N00000590	95DD17W1	BALLYMENA	GRANGE			H	Rural	BT41	Yes
N00000591	95DD17W1	BALLYMENA	GRANGE			H	Rural	BT41	Yes
N00000592	95DD17W1	BALLYMENA	GRANGE			H	Rural	BT41	Yes
N00000593	95DD17W1	BALLYMENA	GRANGE			H	Rural	BT41	Yes
N00000594	95DD17W1	BALLYMENA	GRANGE			H	Rural	BT41	Yes
N00000595	95DD17W1	BALLYMENA	GRANGE			H	Rural	BT41	Yes
N00000596	95DD18W1	BALLYMENA	HARRYVILLE	BALLYMENA		C	Urban	BT42	Yes	Used Harryville's Bridge postcode to identify Harryville, Ballymena
N00000597	95DD18W1	BALLYMENA	HARRYVILLE	BALLYMENA		C	Urban	BT42	Yes	Used Harryville's Bridge postcode to identify Harryville, Ballymena
N00000598	95DD18W1	BALLYMENA	HARRYVILLE	BALLYMENA		C	Urban	BT42	Yes	Used Harryville's Bridge postcode to identify Harryville, Ballymena
N00000599	95DD18W1	BALLYMENA	HARRYVILLE	BALLYMENA		C	Urban	BT42	Yes	Used Harryville's Bridge postcode to identify Harryville, Ballymena
N00000600	95DD18W1	BALLYMENA	HARRYVILLE	BALLYMENA		C	Urban	BT42	Yes	Used Harryville's Bridge postcode to identify Harryville, Ballymena
N00000601	95DD18W1	BALLYMENA	HARRYVILLE	BALLYMENA		C	Urban	BT42	Yes	Used Harryville's Bridge postcode to identify Harryville, Ballymena
N00000602	95DD18W1	BALLYMENA	HARRYVILLE	BALLYMENA		C	Urban	BT42	Yes	Used Harryville's Bridge postcode to identify Harryville, Ballymena
N00000603	95DD19S1	BALLYMENA	KELLS	KELLS / CONNOR		G	Rural	BT42	Yes
N00000604	95DD19S1	BALLYMENA	KELLS	KELLS / CONNOR		G	Rural	BT42	Yes
N00000605	95DD19S1	BALLYMENA	KELLS	KELLS / CONNOR		G	Rural	BT42	Yes
N00000606	95DD19S1	BALLYMENA	KELLS	KELLS / CONNOR		G	Rural	BT42	Yes
N00000607	95DD19S1	BALLYMENA	KELLS	KELLS / CONNOR		G	Rural	BT42	Yes
N00000608	95DD19S2	BALLYMENA	KELLS			H	Rural	BT42	Yes
N00000609	95DD19S2	BALLYMENA	KELLS			H	Rural	BT42	Yes
N00000610	95DD19S2	BALLYMENA	KELLS	KELLS / CONNOR		G	Rural	BT42	Yes
N00000611	95DD19S2	BALLYMENA	KELLS			H	Rural	BT42	Yes
N00000612	95DD20W1	BALLYMENA	MOAT	BALLYMENA		C	Urban	BT42	Yes
N00000613	95DD20W1	BALLYMENA	MOAT	BALLYMENA		C	Urban	BT42	Yes
N00000614	95DD20W1	BALLYMENA	MOAT	BALLYMENA		C	Urban	BT42	Yes
N00000615	95DD20W1	BALLYMENA	MOAT	BALLYMENA		C	Urban	BT42	Yes
N00000616	95DD20W1	BALLYMENA	MOAT	BALLYMENA		C	Urban	BT42	Yes
N00000617	95DD20W1	BALLYMENA	MOAT	BALLYMENA		C	Urban	BT42	Yes
N00000618	95DD21W1	BALLYMENA	PARK	BALLYMENA		C	Urban	BT43	Yes	Used People's park to identify postcode district. Assumed name came from major landmark
N00000619	95DD21W1	BALLYMENA	PARK	BALLYMENA		C	Urban	BT43	Yes	Used People's park to identify postcode district. Assumed name came from major landmark
N00000620	95DD21W1	BALLYMENA	PARK	BALLYMENA		C	Urban	BT43	Yes	Used People's park to identify postcode district. Assumed name came from major landmark
N00000621	95DD21W1	BALLYMENA	PARK	BALLYMENA		C	Urban	BT43	Yes	Used People's park to identify postcode district. Assumed name came from major landmark
N00000622	95DD21W1	BALLYMENA	PARK	BALLYMENA		C	Urban	BT43	Yes	Used People's park to identify postcode district. Assumed name came from major landmark
N00000623	95DD22S1	BALLYMENA	PORTGLENONE			H	Rural	BT44	Yes
N00000624	95DD22S1	BALLYMENA	PORTGLENONE			H	Rural	BT44	Yes
N00000625	95DD22S1	BALLYMENA	PORTGLENONE	PORTGLENONE		G	Rural	BT44	Yes
N00000626	95DD22S1	BALLYMENA	PORTGLENONE			H	Rural	BT44	Yes
N00000627	95DD22S2	BALLYMENA	PORTGLENONE			H	Rural	BT44	Yes
N00000628	95DD22S2	BALLYMENA	PORTGLENONE			H	Rural	BT44	Yes
N00000629	95DD22S2	BALLYMENA	PORTGLENONE	PORTGLENONE		G	Rural	BT44	Yes
N00000630	95DD22S2	BALLYMENA	PORTGLENONE	PORTGLENONE		G	Rural	BT44	Yes
N00000631	95DD23W1	BALLYMENA	SLEMISH			H	Rural	BT42	Yes
N00000632	95DD23W1	BALLYMENA	SLEMISH			H	Rural	BT42	Yes
N00000633	95DD23W1	BALLYMENA	SLEMISH			H	Rural	BT42	Yes
N00000634	95DD23W1	BALLYMENA	SLEMISH			H	Rural	BT42	Yes
N00000635	95DD23W1	BALLYMENA	SLEMISH			H	Rural	BT42	Yes
N00000636	95DD23W1	BALLYMENA	SLEMISH			H	Rural	BT42	Yes
N00000637	95DD24W1	BALLYMENA	SUMMERFIELD	BALLYMENA		C	Urban	BT43	Yes
N00000638	95DD24W1	BALLYMENA	SUMMERFIELD	BALLYMENA		C	Urban	BT43	Yes
N00000639	95DD24W1	BALLYMENA	SUMMERFIELD	BALLYMENA		C	Urban	BT43	Yes
N00000640	95DD24W1	BALLYMENA	SUMMERFIELD	BALLYMENA		C	Urban	BT43	Yes
N00000641	95DD24W1	BALLYMENA	SUMMERFIELD	BALLYMENA		C	Urban	BT43	Yes
N00000642	95DD24W1	BALLYMENA	SUMMERFIELD	BALLYMENA		C	Urban	BT43	Yes
N00000643	95EE01W1	BALLYMONEY	BALLYHOE AND CORKEY			H	Rural	BT53	Yes	No results for Ballyhoe and Corkey so used Ballymoney's postcode district that lay outside of the urban centre
N00000644	95EE01W1	BALLYMONEY	BALLYHOE AND CORKEY			H	Rural	BT53	Yes	No results for Ballyhoe and Corkey so used Ballymoney's postcode district that lay outside of the urban centre
N00000645	95EE01W1	BALLYMONEY	BALLYHOE AND CORKEY			H	Rural	BT53	Yes	No results for Ballyhoe and Corkey so used Ballymoney's postcode district that lay outside of the urban centre
N00000646	95EE01W1	BALLYMONEY	BALLYHOE AND CORKEY			H	Rural	BT53	Yes	No results for Ballyhoe and Corkey so used Ballymoney's postcode district that lay outside of the urban centre
N00000647	95EE02W1	BALLYMONEY	BENVARDIN			H	Rural	BT53	Yes
N00000648	95EE02W1	BALLYMONEY	BENVARDIN			H	Rural	BT53	Yes
N00000649	95EE02W1	BALLYMONEY	BENVARDIN			H	Rural	BT53	Yes
N00000650	95EE02W1	BALLYMONEY	BENVARDIN			H	Rural	BT53	Yes
N00000651	95EE03W1	BALLYMONEY	CARNANY	BALLYMONEY		D	Urban	BT53	Yes
N00000652	95EE03W1	BALLYMONEY	CARNANY	BALLYMONEY		D	Urban	BT53	Yes
N00000653	95EE03W1	BALLYMONEY	CARNANY	BALLYMONEY		D	Urban	BT53	Yes
N00000654	95EE03W1	BALLYMONEY	CARNANY	BALLYMONEY		D	Urban	BT53	Yes
N00000655	95EE03W1	BALLYMONEY	CARNANY	BALLYMONEY		D	Urban	BT53	Yes
N00000656	95EE03W1	BALLYMONEY	CARNANY	BALLYMONEY		D	Urban	BT53	Yes
N00000657	95EE04W1	BALLYMONEY	CLOGH MILLS	CLOGH MILLS		G	Rural	BT44	Yes
N00000658	95EE04W1	BALLYMONEY	CLOGH MILLS			H	Rural	BT44	Yes
N00000659	95EE04W1	BALLYMONEY	CLOGH MILLS			H	Rural	BT44	Yes
N00000660	95EE04W1	BALLYMONEY	CLOGH MILLS	CLOGH MILLS		G	Rural	BT44	Yes
N00000661	95EE05W1	BALLYMONEY	DERVOCK			H	Rural	BT53	Yes
N00000662	95EE05W1	BALLYMONEY	DERVOCK			H	Rural	BT53	Yes
N00000663	95EE05W1	BALLYMONEY	DERVOCK			H	Rural	BT53	Yes
N00000664	95EE05W1	BALLYMONEY	DERVOCK			H	Rural	BT53	Yes
N00000665	95EE06W1	BALLYMONEY	DUNLOY			H	Rural	BT44	Yes
N00000666	95EE06W1	BALLYMONEY	DUNLOY			H	Rural	BT44	Yes
N00000667	95EE06W1	BALLYMONEY	DUNLOY	DUNLOY		G	Rural	BT44	Yes
N00000668	95EE06W1	BALLYMONEY	DUNLOY	DUNLOY		G	Rural	BT44	Yes
N00000669	95EE06W1	BALLYMONEY	DUNLOY	DUNLOY		G	Rural	BT44	Yes
N00000670	95EE07W1	BALLYMONEY	FAIRHILL	BALLYMONEY		D	Urban	BT53	Yes
N00000671	95EE07W1	BALLYMONEY	FAIRHILL	BALLYMONEY		D	Urban	BT53	Yes
N00000672	95EE07W1	BALLYMONEY	FAIRHILL	BALLYMONEY		D	Urban	BT53	Yes
N00000673	95EE07W1	BALLYMONEY	FAIRHILL	BALLYMONEY		D	Urban	BT53	Yes
N00000674	95EE08W1	BALLYMONEY	GLEBE (BALLYMONEY)	BALLYMONEY		D	Urban	BT53	Yes
N00000675	95EE08W1	BALLYMONEY	GLEBE (BALLYMONEY)	BALLYMONEY		D	Urban	BT53	Yes
N00000676	95EE08W1	BALLYMONEY	GLEBE (BALLYMONEY)	BALLYMONEY		D	Urban	BT53	Yes
N00000677	95EE08W1	BALLYMONEY	GLEBE (BALLYMONEY)	BALLYMONEY		D	Urban	BT53	Yes
N00000678	95EE09W1	BALLYMONEY	KILLOQUIN LOWER			H	Rural	BT44	Yes
N00000679	95EE09W1	BALLYMONEY	KILLOQUIN LOWER			H	Rural	BT44	Yes
N00000680	95EE09W1	BALLYMONEY	KILLOQUIN LOWER	RASHARKIN		G	Rural	BT44	Yes
N00000681	95EE09W1	BALLYMONEY	KILLOQUIN LOWER			H	Rural	BT44	Yes
N00000682	95EE10W1	BALLYMONEY	KILLOQUIN UPPER			H	Rural	BT44	Yes
N00000683	95EE10W1	BALLYMONEY	KILLOQUIN UPPER			H	Rural	BT44	Yes
N00000684	95EE10W1	BALLYMONEY	KILLOQUIN UPPER	RASHARKIN		G	Rural	BT44	Yes
N00000685	95EE10W1	BALLYMONEY	KILLOQUIN UPPER	RASHARKIN		G	Rural	BT44	Yes
N00000686	95EE11W1	BALLYMONEY	KNOCKAHOLET			H	Rural	BT44	Yes
N00000687	95EE11W1	BALLYMONEY	KNOCKAHOLET			H	Rural	BT44	Yes
N00000688	95EE11W1	BALLYMONEY	KNOCKAHOLET			H	Rural	BT44	Yes
N00000689	95EE11W1	BALLYMONEY	KNOCKAHOLET			H	Rural	BT44	Yes
N00000690	95EE12W1	BALLYMONEY	NEWHILL	BALLYMONEY		D	Urban	BT53	Yes
N00000691	95EE12W1	BALLYMONEY	NEWHILL	BALLYMONEY		D	Urban	BT53	Yes
N00000692	95EE12W1	BALLYMONEY	NEWHILL	BALLYMONEY		D	Urban	BT53	Yes
N00000693	95EE12W1	BALLYMONEY	NEWHILL	BALLYMONEY		D	Urban	BT53	Yes
N00000694	95EE12W1	BALLYMONEY	NEWHILL	BALLYMONEY		D	Urban	BT53	Yes
N00000695	95EE12W1	BALLYMONEY	NEWHILL	BALLYMONEY		D	Urban	BT53	Yes
N00000696	95EE13W1	BALLYMONEY	ROUTE	BALLYMONEY		D	Urban	BT53	Yes
N00000697	95EE13W1	BALLYMONEY	ROUTE	BALLYMONEY		D	Urban	BT53	Yes
N00000698	95EE13W1	BALLYMONEY	ROUTE	BALLYMONEY		D	Urban	BT53	Yes
N00000699	95EE13W1	BALLYMONEY	ROUTE	BALLYMONEY		D	Urban	BT53	Yes
N00000700	95EE13W1	BALLYMONEY	ROUTE	BALLYMONEY		D	Urban	BT53	Yes
N00000701	95EE14W1	BALLYMONEY	SEACON			H	Rural	BT53	Yes
N00000702	95EE14W1	BALLYMONEY	SEACON			H	Rural	BT53	Yes
N00000703	95EE14W1	BALLYMONEY	SEACON			H	Rural	BT53	Yes
N00000704	95EE14W1	BALLYMONEY	SEACON			H	Rural	BT53	Yes
N00000705	95EE14W1	BALLYMONEY	SEACON	BALLYMONEY		D	Urban	BT53	Yes
N00000706	95EE15W1	BALLYMONEY	STRANOCUM			H	Rural	BT53	Yes
N00000707	95EE15W1	BALLYMONEY	STRANOCUM			H	Rural	BT53	Yes
N00000708	95EE15W1	BALLYMONEY	STRANOCUM			H	Rural	BT53	Yes
N00000709	95EE15W1	BALLYMONEY	STRANOCUM			H	Rural	BT53	Yes
N00000710	95EE16W1	BALLYMONEY	THE VOW			H	Rural	BT53	Yes
N00000711	95EE16W1	BALLYMONEY	THE VOW			H	Rural	BT53	Yes
N00000712	95EE16W1	BALLYMONEY	THE VOW			H	Rural	BT53	Yes
N00000713	95EE16W1	BALLYMONEY	THE VOW			H	Rural	BT53	Yes
N00000714	95EE16W1	BALLYMONEY	THE VOW			H	Rural	BT53	Yes
N00000715	95FF01S1	BANBRIDGE	BALLYDOWN	BANBRIDGE		D	Urban	BT32	Yes
N00000716	95FF01S1	BANBRIDGE	BALLYDOWN	BANBRIDGE		D	Urban	BT32	Yes
N00000717	95FF01S1	BANBRIDGE	BALLYDOWN	BANBRIDGE		D	Urban	BT32	Yes
N00000718	95FF01S2	BANBRIDGE	BALLYDOWN	BANBRIDGE		D	Urban	BT32	Yes
N00000719	95FF01S2	BANBRIDGE	BALLYDOWN	BANBRIDGE		D	Urban	BT32	Yes
N00000720	95FF01S2	BANBRIDGE	BALLYDOWN	BANBRIDGE		D	Urban	BT32	Yes
N00000721	95FF02W1	BANBRIDGE	BALLYWARD			H	Rural	BT31	No
N00000722	95FF02W1	BANBRIDGE	BALLYWARD			H	Rural	BT31	No
N00000723	95FF02W1	BANBRIDGE	BALLYWARD			H	Rural	BT31	No
N00000724	95FF02W1	BANBRIDGE	BALLYWARD			H	Rural	BT31	No
N00000725	95FF02W1	BANBRIDGE	BALLYWARD			H	Rural	BT31	No
N00000726	95FF02W1	BANBRIDGE	BALLYWARD			H	Rural	BT31	No
N00000727	95FF03W1	BANBRIDGE	BANBRIDGE WEST	BANBRIDGE		D	Urban	BT32	Yes
N00000728	95FF03W1	BANBRIDGE	BANBRIDGE WEST	BANBRIDGE		D	Urban	BT32	Yes
N00000729	95FF03W1	BANBRIDGE	BANBRIDGE WEST	BANBRIDGE		D	Urban	BT32	Yes
N00000730	95FF03W1	BANBRIDGE	BANBRIDGE WEST	BANBRIDGE		D	Urban	BT32	Yes
N00000731	95FF03W1	BANBRIDGE	BANBRIDGE WEST	BANBRIDGE		D	Urban	BT32	Yes
N00000732	95FF03W1	BANBRIDGE	BANBRIDGE WEST	BANBRIDGE		D	Urban	BT32	Yes
N00000733	95FF03W1	BANBRIDGE	BANBRIDGE WEST	BANBRIDGE		D	Urban	BT32	Yes
N00000734	95FF03W1	BANBRIDGE	BANBRIDGE WEST	BANBRIDGE		D	Urban	BT32	Yes
N00000735	95FF04W1	BANBRIDGE	BANNSIDE			H	Rural	BT32	Yes
N00000736	95FF04W1	BANBRIDGE	BANNSIDE			H	Rural	BT32	Yes
N00000737	95FF04W1	BANBRIDGE	BANNSIDE			H	Rural	BT32	Yes
N00000738	95FF04W1	BANBRIDGE	BANNSIDE			H	Rural	BT32	Yes
N00000739	95FF04W1	BANBRIDGE	BANNSIDE			H	Rural	BT32	Yes
N00000740	95FF04W1	BANBRIDGE	BANNSIDE			H	Rural	BT32	Yes
N00000741	95FF05W1	BANBRIDGE	DROMORE NORTH			H	Rural	BT32	Yes
N00000742	95FF05W1	BANBRIDGE	DROMORE NORTH	DROMORE_BANBRIDGE		E	Urban	BT25	Yes
N00000743	95FF05W1	BANBRIDGE	DROMORE NORTH	DROMORE_BANBRIDGE		E	Urban	BT25	Yes
N00000744	95FF05W1	BANBRIDGE	DROMORE NORTH	DROMORE_BANBRIDGE		E	Urban	BT25	Yes
N00000745	95FF05W1	BANBRIDGE	DROMORE NORTH	DROMORE_BANBRIDGE		E	Urban	BT25	Yes
N00000746	95FF05W1	BANBRIDGE	DROMORE NORTH	DROMORE_BANBRIDGE		E	Urban	BT25	Yes
N00000747	95FF05W1	BANBRIDGE	DROMORE NORTH	DROMORE_BANBRIDGE		E	Urban	BT25	Yes
N00000748	95FF06S1	BANBRIDGE	DROMORE SOUTH	DROMORE_BANBRIDGE		E	Urban	BT25	Yes
N00000749	95FF06S1	BANBRIDGE	DROMORE SOUTH	DROMORE_BANBRIDGE		E	Urban	BT25	Yes
N00000750	95FF06S1	BANBRIDGE	DROMORE SOUTH	DROMORE_BANBRIDGE		E	Urban	BT25	Yes
N00000751	95FF06S1	BANBRIDGE	DROMORE SOUTH	DROMORE_BANBRIDGE		E	Urban	BT25	Yes
N00000752	95FF06S1	BANBRIDGE	DROMORE SOUTH	DROMORE_BANBRIDGE		E	Urban	BT25	Yes
N00000753	95FF06S2	BANBRIDGE	DROMORE SOUTH			H	Rural	BT25	Yes
N00000754	95FF06S2	BANBRIDGE	DROMORE SOUTH	DROMORE_BANBRIDGE		E	Urban	BT25	Yes
N00000755	95FF06S2	BANBRIDGE	DROMORE SOUTH	DROMORE_BANBRIDGE		E	Urban	BT25	Yes
N00000756	95FF06S2	BANBRIDGE	DROMORE SOUTH	DROMORE_BANBRIDGE		E	Urban	BT25	Yes
N00000757	95FF06S2	BANBRIDGE	DROMORE SOUTH	DROMORE_BANBRIDGE		E	Urban	BT25	Yes
N00000758	95FF07W1	BANBRIDGE	EDENDERRY (BANBRIDGE)	BANBRIDGE		D	Urban	BT32	Yes
N00000759	95FF07W1	BANBRIDGE	EDENDERRY (BANBRIDGE)	BANBRIDGE		D	Urban	BT32	Yes
N00000760	95FF07W1	BANBRIDGE	EDENDERRY (BANBRIDGE)	BANBRIDGE		D	Urban	BT32	Yes
N00000761	95FF07W1	BANBRIDGE	EDENDERRY (BANBRIDGE)	BANBRIDGE		D	Urban	BT32	Yes
N00000762	95FF07W1	BANBRIDGE	EDENDERRY (BANBRIDGE)	BANBRIDGE		D	Urban	BT32	Yes
N00000763	95FF07W1	BANBRIDGE	EDENDERRY (BANBRIDGE)	BANBRIDGE		D	Urban	BT32	Yes
N00000764	95FF07W1	BANBRIDGE	EDENDERRY (BANBRIDGE)	BANBRIDGE		D	Urban	BT32	Yes
N00000765	95FF07W1	BANBRIDGE	EDENDERRY (BANBRIDGE)	BANBRIDGE		D	Urban	BT32	Yes
N00000766	95FF08W1	BANBRIDGE	FORT	BANBRIDGE		D	Urban	BT32	Yes
N00000767	95FF08W1	BANBRIDGE	FORT	BANBRIDGE		D	Urban	BT32	Yes
N00000768	95FF08W1	BANBRIDGE	FORT	BANBRIDGE		D	Urban	BT32	Yes
N00000769	95FF08W1	BANBRIDGE	FORT	BANBRIDGE		D	Urban	BT32	Yes
N00000770	95FF08W1	BANBRIDGE	FORT	BANBRIDGE		D	Urban	BT32	Yes
N00000771	95FF08W1	BANBRIDGE	FORT	BANBRIDGE		D	Urban	BT32	Yes
N00000772	95FF09W1	BANBRIDGE	GILFORD			H	Rural	BT63	Yes
N00000773	95FF09W1	BANBRIDGE	GILFORD	GILFORD		G	Rural	BT63	Yes
N00000774	95FF09W1	BANBRIDGE	GILFORD	GILFORD		G	Rural	BT63	Yes
N00000775	95FF09W1	BANBRIDGE	GILFORD	GILFORD		G	Rural	BT63	Yes
N00000776	95FF09W1	BANBRIDGE	GILFORD	GILFORD		G	Rural	BT63	Yes
N00000777	95FF10W1	BANBRIDGE	GRANSHA			H	Rural	BT25	Yes
N00000778	95FF10W1	BANBRIDGE	GRANSHA			H	Rural	BT25	Yes
N00000779	95FF10W1	BANBRIDGE	GRANSHA			H	Rural	BT25	Yes
N00000780	95FF10W1	BANBRIDGE	GRANSHA			H	Rural	BT25	Yes
N00000781	95FF10W1	BANBRIDGE	GRANSHA			H	Rural	BT25	Yes
N00000782	95FF10W1	BANBRIDGE	GRANSHA			H	Rural	BT25	Yes
N00000783	95FF11W1	BANBRIDGE	KATESBRIDGE			H	Rural	BT32	Yes
N00000784	95FF11W1	BANBRIDGE	KATESBRIDGE			H	Rural	BT32	Yes
N00000785	95FF11W1	BANBRIDGE	KATESBRIDGE			H	Rural	BT32	Yes
N00000786	95FF11W1	BANBRIDGE	KATESBRIDGE			H	Rural	BT32	Yes
N00000787	95FF11W1	BANBRIDGE	KATESBRIDGE			H	Rural	BT32	Yes
N00000788	95FF11W1	BANBRIDGE	KATESBRIDGE			H	Rural	BT32	Yes
N00000789	95FF12W1	BANBRIDGE	LAWRENCETOWN			H	Rural	BT63	Yes
N00000790	95FF12W1	BANBRIDGE	LAWRENCETOWN			H	Rural	BT63	Yes
N00000791	95FF12W1	BANBRIDGE	LAWRENCETOWN			H	Rural	BT63	Yes
N00000792	95FF12W1	BANBRIDGE	LAWRENCETOWN			H	Rural	BT63	Yes
N00000793	95FF12W1	BANBRIDGE	LAWRENCETOWN			H	Rural	BT63	Yes
N00000794	95FF13W1	BANBRIDGE	LOUGHBRICKLAND			H	Rural	BT32	Yes
N00000795	95FF13W1	BANBRIDGE	LOUGHBRICKLAND			H	Rural	BT32	Yes
N00000796	95FF13W1	BANBRIDGE	LOUGHBRICKLAND			H	Rural	BT32	Yes
N00000797	95FF13W1	BANBRIDGE	LOUGHBRICKLAND			H	Rural	BT32	Yes
N00000798	95FF13W1	BANBRIDGE	LOUGHBRICKLAND			H	Rural	BT32	Yes
N00000799	95FF13W1	BANBRIDGE	LOUGHBRICKLAND			H	Rural	BT32	Yes
N00000800	95FF14W1	BANBRIDGE	QUILLY			H	Rural	BT32	Yes
N00000801	95FF14W1	BANBRIDGE	QUILLY			H	Rural	BT32	Yes
N00000802	95FF14W1	BANBRIDGE	QUILLY			H	Rural	BT32	Yes
N00000803	95FF14W1	BANBRIDGE	QUILLY			H	Rural	BT32	Yes
N00000804	95FF14W1	BANBRIDGE	QUILLY			H	Rural	BT32	Yes
N00000805	95FF14W1	BANBRIDGE	QUILLY			H	Rural	BT32	Yes
N00000806	95FF15W1	BANBRIDGE	RATHFRILAND	RATHFRILAND		G	Rural	BT34	Yes
N00000807	95FF15W1	BANBRIDGE	RATHFRILAND	RATHFRILAND		G	Rural	BT34	Yes
N00000808	95FF15W1	BANBRIDGE	RATHFRILAND	RATHFRILAND		G	Rural	BT34	Yes
N00000809	95FF15W1	BANBRIDGE	RATHFRILAND	RATHFRILAND		G	Rural	BT34	Yes
N00000810	95FF15W1	BANBRIDGE	RATHFRILAND	RATHFRILAND		G	Rural	BT34	Yes
N00000811	95FF15W1	BANBRIDGE	RATHFRILAND	RATHFRILAND		G	Rural	BT34	Yes
N00000812	95FF15W1	BANBRIDGE	RATHFRILAND	RATHFRILAND		G	Rural	BT34	Yes
N00000813	95FF16W1	BANBRIDGE	SEAPATRICK	BANBRIDGE		D	Urban	BT32	Yes
N00000814	95FF16W1	BANBRIDGE	SEAPATRICK	BANBRIDGE		D	Urban	BT32	Yes
N00000815	95FF16W1	BANBRIDGE	SEAPATRICK	BANBRIDGE		D	Urban	BT32	Yes
N00000816	95FF16W1	BANBRIDGE	SEAPATRICK	BANBRIDGE		D	Urban	BT32	Yes
N00000817	95FF16W1	BANBRIDGE	SEAPATRICK	BANBRIDGE		D	Urban	BT32	Yes
N00000818	95FF16W1	BANBRIDGE	SEAPATRICK	BANBRIDGE		D	Urban	BT32	Yes
N00000819	95FF17W1	BANBRIDGE	THE CUT	BANBRIDGE		D	Urban	BT32	Yes
N00000820	95FF17W1	BANBRIDGE	THE CUT	BANBRIDGE		D	Urban	BT32	Yes
N00000821	95FF17W1	BANBRIDGE	THE CUT	BANBRIDGE		D	Urban	BT32	Yes
N00000822	95FF17W1	BANBRIDGE	THE CUT	BANBRIDGE		D	Urban	BT32	Yes
N00000823	95FF17W1	BANBRIDGE	THE CUT	BANBRIDGE		D	Urban	BT32	Yes
N00000824	95FF17W1	BANBRIDGE	THE CUT	BANBRIDGE		D	Urban	BT32	Yes
N00000825	95GG01S1	BELFAST	ANDERSONSTOWN	BELFAST CITY		A	Urban	BT11	Yes
N00000826	95GG01S1	BELFAST	ANDERSONSTOWN	BELFAST CITY		A	Urban	BT11	Yes
N00000827	95GG01S1	BELFAST	ANDERSONSTOWN	BELFAST CITY		A	Urban	BT11	Yes
N00000828	95GG01S1	BELFAST	ANDERSONSTOWN	BELFAST CITY		A	Urban	BT11	Yes
N00000829	95GG01S1	BELFAST	ANDERSONSTOWN	BELFAST CITY		A	Urban	BT11	Yes
N00000830	95GG01S1	BELFAST	ANDERSONSTOWN	BELFAST CITY		A	Urban	BT11	Yes
N00000831	95GG01S2	BELFAST	ANDERSONSTOWN	BELFAST CITY		A	Urban	BT11	Yes
N00000832	95GG01S2	BELFAST	ANDERSONSTOWN	BELFAST CITY		A	Urban	BT11	Yes
N00000833	95GG01S2	BELFAST	ANDERSONSTOWN	BELFAST CITY		A	Urban	BT11	Yes
N00000834	95GG01S2	BELFAST	ANDERSONSTOWN	BELFAST CITY		A	Urban	BT11	Yes
N00000835	95GG01S2	BELFAST	ANDERSONSTOWN	BELFAST CITY		A	Urban	BT11	Yes
N00000836	95GG01S3	BELFAST	ANDERSONSTOWN	BELFAST CITY		A	Urban	BT11	Yes
N00000837	95GG01S3	BELFAST	ANDERSONSTOWN	BELFAST CITY		A	Urban	BT11	Yes
N00000838	95GG01S3	BELFAST	ANDERSONSTOWN	BELFAST CITY		A	Urban	BT11	Yes
N00000839	95GG01S3	BELFAST	ANDERSONSTOWN	BELFAST CITY		A	Urban	BT11	Yes
N00000840	95GG01S3	BELFAST	ANDERSONSTOWN	BELFAST CITY		A	Urban	BT11	Yes
N00000841	95GG02S1	BELFAST	ARDOYNE	BELFAST CITY		A	Urban	BT14	Yes
N00000842	95GG02S1	BELFAST	ARDOYNE	BELFAST CITY		A	Urban	BT14	Yes
N00000843	95GG02S1	BELFAST	ARDOYNE	BELFAST CITY		A	Urban	BT14	Yes
N00000844	95GG02S1	BELFAST	ARDOYNE	BELFAST CITY		A	Urban	BT14	Yes
N00000845	95GG02S1	BELFAST	ARDOYNE	BELFAST CITY		A	Urban	BT14	Yes
N00000846	95GG02S1	BELFAST	ARDOYNE	BELFAST CITY		A	Urban	BT14	Yes
N00000847	95GG02S2	BELFAST	ARDOYNE	BELFAST CITY		A	Urban	BT14	Yes
N00000848	95GG02S2	BELFAST	ARDOYNE	BELFAST CITY		A	Urban	BT14	Yes
N00000849	95GG02S2	BELFAST	ARDOYNE	BELFAST CITY		A	Urban	BT14	Yes
N00000850	95GG02S2	BELFAST	ARDOYNE	BELFAST CITY		A	Urban	BT14	Yes
N00000851	95GG02S2	BELFAST	ARDOYNE	BELFAST CITY		A	Urban	BT14	Yes
N00000852	95GG02S3	BELFAST	ARDOYNE	BELFAST CITY		A	Urban	BT14	Yes
N00000853	95GG02S3	BELFAST	ARDOYNE	BELFAST CITY		A	Urban	BT14	Yes
N00000854	95GG02S3	BELFAST	ARDOYNE	BELFAST CITY		A	Urban	BT14	Yes
N00000855	95GG03S1	BELFAST	BALLYHACKAMORE	BELFAST CITY		A	Urban	BT5	Yes
N00000856	95GG03S1	BELFAST	BALLYHACKAMORE	BELFAST CITY		A	Urban	BT5	Yes
N00000857	95GG03S1	BELFAST	BALLYHACKAMORE	BELFAST CITY		A	Urban	BT5	Yes
N00000858	95GG03S1	BELFAST	BALLYHACKAMORE	BELFAST CITY		A	Urban	BT5	Yes
N00000859	95GG03S1	BELFAST	BALLYHACKAMORE	BELFAST CITY		A	Urban	BT5	Yes
N00000860	95GG03S1	BELFAST	BALLYHACKAMORE	BELFAST CITY		A	Urban	BT5	Yes
N00000861	95GG03S1	BELFAST	BALLYHACKAMORE	BELFAST CITY		A	Urban	BT5	Yes
N00000862	95GG03S2	BELFAST	BALLYHACKAMORE	BELFAST CITY		A	Urban	BT5	Yes
N00000863	95GG03S2	BELFAST	BALLYHACKAMORE	BELFAST CITY		A	Urban	BT5	Yes
N00000864	95GG03S2	BELFAST	BALLYHACKAMORE	BELFAST CITY		A	Urban	BT5	Yes
N00000865	95GG03S2	BELFAST	BALLYHACKAMORE	BELFAST CITY		A	Urban	BT5	Yes
N00000866	95GG03S3	BELFAST	BALLYHACKAMORE	BELFAST CITY		A	Urban	BT5	Yes
N00000867	95GG03S3	BELFAST	BALLYHACKAMORE	BELFAST CITY		A	Urban	BT5	Yes
N00000868	95GG03S3	BELFAST	BALLYHACKAMORE	BELFAST CITY		A	Urban	BT5	Yes
N00000869	95GG03S3	BELFAST	BALLYHACKAMORE	BELFAST CITY		A	Urban	BT5	Yes
N00000870	95GG03S3	BELFAST	BALLYHACKAMORE	BELFAST CITY		A	Urban	BT5	Yes
N00000871	95GG03S3	BELFAST	BALLYHACKAMORE	BELFAST CITY		A	Urban	BT5	Yes
N00000872	95GG03S3	BELFAST	BALLYHACKAMORE	BELFAST CITY		A	Urban	BT5	Yes
N00000873	95GG04S1	BELFAST	BALLYMACARRETT	BELFAST CITY		A	Urban	BT4	Yes
N00000874	95GG04S1	BELFAST	BALLYMACARRETT	BELFAST CITY		A	Urban	BT4	Yes
N00000875	95GG04S1	BELFAST	BALLYMACARRETT	BELFAST CITY		A	Urban	BT4	Yes
N00000876	95GG04S1	BELFAST	BALLYMACARRETT	BELFAST CITY		A	Urban	BT4	Yes
N00000877	95GG04S1	BELFAST	BALLYMACARRETT	BELFAST CITY		A	Urban	BT4	Yes
N00000878	95GG04S2	BELFAST	BALLYMACARRETT	BELFAST CITY		A	Urban	BT4	Yes
N00000879	95GG04S2	BELFAST	BALLYMACARRETT	BELFAST CITY		A	Urban	BT4	Yes
N00000880	95GG04S2	BELFAST	BALLYMACARRETT	BELFAST CITY		A	Urban	BT4	Yes
N00000881	95GG04S3	BELFAST	BALLYMACARRETT	BELFAST CITY		A	Urban	BT4	Yes
N00000882	95GG04S3	BELFAST	BALLYMACARRETT	BELFAST CITY		A	Urban	BT4	Yes
N00000883	95GG04S3	BELFAST	BALLYMACARRETT	BELFAST CITY		A	Urban	BT4	Yes
N00000884	95GG04S3	BELFAST	BALLYMACARRETT	BELFAST CITY		A	Urban	BT4	Yes
N00000885	95GG04S3	BELFAST	BALLYMACARRETT	BELFAST CITY		A	Urban	BT4	Yes
N00000886	95GG05S1	BELFAST	BALLYNAFEIGH	BELFAST CITY		A	Urban	BT7	Yes
N00000887	95GG05S1	BELFAST	BALLYNAFEIGH	BELFAST CITY		A	Urban	BT7	Yes
N00000888	95GG05S1	BELFAST	BALLYNAFEIGH	BELFAST CITY		A	Urban	BT7	Yes
N00000889	95GG05S1	BELFAST	BALLYNAFEIGH	BELFAST CITY		A	Urban	BT7	Yes
N00000890	95GG05S1	BELFAST	BALLYNAFEIGH	BELFAST CITY		A	Urban	BT7	Yes
N00000891	95GG05S1	BELFAST	BALLYNAFEIGH	BELFAST CITY		A	Urban	BT7	Yes
N00000892	95GG05S2	BELFAST	BALLYNAFEIGH	BELFAST CITY		A	Urban	BT7	Yes
N00000893	95GG05S2	BELFAST	BALLYNAFEIGH	BELFAST CITY		A	Urban	BT7	Yes
N00000894	95GG05S2	BELFAST	BALLYNAFEIGH	BELFAST CITY		A	Urban	BT7	Yes
N00000895	95GG05S2	BELFAST	BALLYNAFEIGH	BELFAST CITY		A	Urban	BT7	Yes
N00000896	95GG05S2	BELFAST	BALLYNAFEIGH	BELFAST CITY		A	Urban	BT7	Yes
N00000897	95GG05S2	BELFAST	BALLYNAFEIGH	BELFAST CITY		A	Urban	BT7	Yes
N00000898	95GG05S2	BELFAST	BALLYNAFEIGH	BELFAST CITY		A	Urban	BT7	Yes
N00000899	95GG05S3	BELFAST	BALLYNAFEIGH	BELFAST CITY		A	Urban	BT7	Yes
N00000900	95GG05S3	BELFAST	BALLYNAFEIGH	BELFAST CITY		A	Urban	BT7	Yes
N00000901	95GG05S3	BELFAST	BALLYNAFEIGH	BELFAST CITY		A	Urban	BT7	Yes
N00000902	95GG05S3	BELFAST	BALLYNAFEIGH	BELFAST CITY		A	Urban	BT7	Yes
N00000903	95GG05S3	BELFAST	BALLYNAFEIGH	BELFAST CITY		A	Urban	BT7	Yes
N00000904	95GG05S3	BELFAST	BALLYNAFEIGH	BELFAST CITY		A	Urban	BT7	Yes
N00000905	95GG05S3	BELFAST	BALLYNAFEIGH	BELFAST CITY		A	Urban	BT7	Yes
N00000906	95GG06S1	BELFAST	BALLYSILLAN	BELFAST CITY		A	Urban	BT14	Yes
N00000907	95GG06S1	BELFAST	BALLYSILLAN	BELFAST CITY		A	Urban	BT14	Yes
N00000908	95GG06S1	BELFAST	BALLYSILLAN	BELFAST CITY		A	Urban	BT14	Yes
N00000909	95GG06S1	BELFAST	BALLYSILLAN	BELFAST CITY		A	Urban	BT14	Yes
N00000910	95GG06S1	BELFAST	BALLYSILLAN	BELFAST CITY		A	Urban	BT14	Yes
N00000911	95GG06S1	BELFAST	BALLYSILLAN	BELFAST CITY		A	Urban	BT14	Yes
N00000912	95GG06S1	BELFAST	BALLYSILLAN	BELFAST CITY		A	Urban	BT14	Yes
N00000913	95GG06S2	BELFAST	BALLYSILLAN	BELFAST CITY		A	Urban	BT14	Yes
N00000914	95GG06S2	BELFAST	BALLYSILLAN	BELFAST CITY		A	Urban	BT14	Yes
N00000915	95GG06S2	BELFAST	BALLYSILLAN	BELFAST CITY		A	Urban	BT14	Yes
N00000916	95GG06S2	BELFAST	BALLYSILLAN	BELFAST CITY		A	Urban	BT14	Yes
N00000917	95GG06S2	BELFAST	BALLYSILLAN	BELFAST CITY		A	Urban	BT14	Yes
N00000918	95GG06S2	BELFAST	BALLYSILLAN	BELFAST CITY		A	Urban	BT14	Yes
N00000919	95GG06S2	BELFAST	BALLYSILLAN	BELFAST CITY		A	Urban	BT14	Yes
N00000920	95GG06S3	BELFAST	BALLYSILLAN	BELFAST CITY		A	Urban	BT14	Yes
N00000921	95GG06S3	BELFAST	BALLYSILLAN	BELFAST CITY		A	Urban	BT14	Yes
N00000922	95GG06S3	BELFAST	BALLYSILLAN	BELFAST CITY		A	Urban	BT14	Yes
N00000923	95GG06S3	BELFAST	BALLYSILLAN	BELFAST CITY		A	Urban	BT14	Yes
N00000924	95GG06S3	BELFAST	BALLYSILLAN	BELFAST CITY		A	Urban	BT14	Yes
N00000925	95GG06S3	BELFAST	BALLYSILLAN	BELFAST CITY		A	Urban	BT14	Yes
N00000926	95GG07S1	BELFAST	BEECHMOUNT	BELFAST CITY		A	Urban	BT12	Yes
N00000927	95GG07S1	BELFAST	BEECHMOUNT	BELFAST CITY		A	Urban	BT12	Yes
N00000928	95GG07S1	BELFAST	BEECHMOUNT	BELFAST CITY		A	Urban	BT12	Yes
N00000929	95GG07S1	BELFAST	BEECHMOUNT	BELFAST CITY		A	Urban	BT12	Yes
N00000930	95GG07S1	BELFAST	BEECHMOUNT	BELFAST CITY		A	Urban	BT12	Yes
N00000931	95GG07S2	BELFAST	BEECHMOUNT	BELFAST CITY		A	Urban	BT12	Yes
N00000932	95GG07S2	BELFAST	BEECHMOUNT	BELFAST CITY		A	Urban	BT12	Yes
N00000933	95GG07S2	BELFAST	BEECHMOUNT	BELFAST CITY		A	Urban	BT12	Yes
N00000934	95GG07S2	BELFAST	BEECHMOUNT	BELFAST CITY		A	Urban	BT12	Yes
N00000935	95GG07S2	BELFAST	BEECHMOUNT	BELFAST CITY		A	Urban	BT12	Yes
N00000936	95GG07S3	BELFAST	BEECHMOUNT	BELFAST CITY		A	Urban	BT12	Yes
N00000937	95GG07S3	BELFAST	BEECHMOUNT	BELFAST CITY		A	Urban	BT12	Yes
N00000938	95GG07S3	BELFAST	BEECHMOUNT	BELFAST CITY		A	Urban	BT12	Yes
N00000939	95GG07S3	BELFAST	BEECHMOUNT	BELFAST CITY		A	Urban	BT12	Yes
N00000940	95GG07S3	BELFAST	BEECHMOUNT	BELFAST CITY		A	Urban	BT12	Yes
N00000941	95GG08S1	BELFAST	BELLEVUE	BELFAST CITY		A	Urban	BT36	Yes
N00000942	95GG08S1	BELFAST	BELLEVUE	BELFAST CITY		A	Urban	BT36	Yes
N00000943	95GG08S1	BELFAST	BELLEVUE	BELFAST CITY		A	Urban	BT36	Yes
N00000944	95GG08S1	BELFAST	BELLEVUE	BELFAST CITY		A	Urban	BT36	Yes
N00000945	95GG08S1	BELFAST	BELLEVUE	BELFAST CITY		A	Urban	BT36	Yes
N00000946	95GG08S2	BELFAST	BELLEVUE	BELFAST CITY		A	Urban	BT36	Yes
N00000947	95GG08S2	BELFAST	BELLEVUE	BELFAST CITY		A	Urban	BT36	Yes
N00000948	95GG08S2	BELFAST	BELLEVUE	BELFAST CITY		A	Urban	BT36	Yes
N00000949	95GG08S2	BELFAST	BELLEVUE	BELFAST CITY		A	Urban	BT36	Yes
N00000950	95GG08S2	BELFAST	BELLEVUE	BELFAST CITY		A	Urban	BT36	Yes
N00000951	95GG08S2	BELFAST	BELLEVUE	BELFAST CITY		A	Urban	BT36	Yes
N00000952	95GG08S3	BELFAST	BELLEVUE	BELFAST CITY		A	Urban	BT36	Yes
N00000953	95GG08S3	BELFAST	BELLEVUE	BELFAST CITY		A	Urban	BT36	Yes
N00000954	95GG08S3	BELFAST	BELLEVUE	BELFAST CITY		A	Urban	BT36	Yes
N00000955	95GG08S3	BELFAST	BELLEVUE	BELFAST CITY		A	Urban	BT36	Yes
N00000956	95GG08S3	BELFAST	BELLEVUE	BELFAST CITY		A	Urban	BT36	Yes
N00000957	95GG09S1	BELFAST	BELMONT	BELFAST CITY		A	Urban	BT4	Yes
N00000958	95GG09S1	BELFAST	BELMONT	BELFAST CITY		A	Urban	BT4	Yes
N00000959	95GG09S1	BELFAST	BELMONT	BELFAST CITY		A	Urban	BT4	Yes
N00000960	95GG09S1	BELFAST	BELMONT	BELFAST CITY		A	Urban	BT4	Yes
N00000961	95GG09S1	BELFAST	BELMONT	BELFAST CITY		A	Urban	BT4	Yes
N00000962	95GG09S2	BELFAST	BELMONT	BELFAST CITY		A	Urban	BT4	Yes
N00000963	95GG09S2	BELFAST	BELMONT	BELFAST CITY		A	Urban	BT4	Yes
N00000964	95GG09S2	BELFAST	BELMONT	BELFAST CITY		A	Urban	BT4	Yes
N00000965	95GG09S2	BELFAST	BELMONT	BELFAST CITY		A	Urban	BT4	Yes
N00000966	95GG09S2	BELFAST	BELMONT	BELFAST CITY		A	Urban	BT4	Yes
N00000967	95GG09S2	BELFAST	BELMONT	BELFAST CITY		A	Urban	BT4	Yes
N00000968	95GG09S3	BELFAST	BELMONT	BELFAST CITY		A	Urban	BT4	Yes
N00000969	95GG09S3	BELFAST	BELMONT	BELFAST CITY		A	Urban	BT4	Yes
N00000970	95GG09S3	BELFAST	BELMONT	BELFAST CITY		A	Urban	BT4	Yes
N00000971	95GG09S3	BELFAST	BELMONT	BELFAST CITY		A	Urban	BT4	Yes
N00000972	95GG09S3	BELFAST	BELMONT	BELFAST CITY		A	Urban	BT4	Yes
N00000973	95GG09S3	BELFAST	BELMONT	BELFAST CITY		A	Urban	BT4	Yes
N00000974	95GG09S3	BELFAST	BELMONT	BELFAST CITY		A	Urban	BT4	Yes
N00000975	95GG10S1	BELFAST	BLACKSTAFF	BELFAST CITY		A	Urban	BT12	Yes
N00000976	95GG10S1	BELFAST	BLACKSTAFF	BELFAST CITY		A	Urban	BT12	Yes
N00000977	95GG10S1	BELFAST	BLACKSTAFF	BELFAST CITY		A	Urban	BT12	Yes
N00000978	95GG10S1	BELFAST	BLACKSTAFF	BELFAST CITY		A	Urban	BT12	Yes
N00000979	95GG10S1	BELFAST	BLACKSTAFF	BELFAST CITY		A	Urban	BT12	Yes
N00000980	95GG10S1	BELFAST	BLACKSTAFF	BELFAST CITY		A	Urban	BT12	Yes
N00000981	95GG10S1	BELFAST	BLACKSTAFF	BELFAST CITY		A	Urban	BT12	Yes
N00000982	95GG10S1	BELFAST	BLACKSTAFF	BELFAST CITY		A	Urban	BT12	Yes
N00000983	95GG10S2	BELFAST	BLACKSTAFF	BELFAST CITY		A	Urban	BT12	Yes
N00000984	95GG10S2	BELFAST	BLACKSTAFF	BELFAST CITY		A	Urban	BT12	Yes
N00000985	95GG10S2	BELFAST	BLACKSTAFF	BELFAST CITY		A	Urban	BT12	Yes
N00000986	95GG10S2	BELFAST	BLACKSTAFF	BELFAST CITY		A	Urban	BT12	Yes
N00000987	95GG10S2	BELFAST	BLACKSTAFF	BELFAST CITY		A	Urban	BT12	Yes
N00000988	95GG10S2	BELFAST	BLACKSTAFF	BELFAST CITY		A	Urban	BT12	Yes
N00000989	95GG10S2	BELFAST	BLACKSTAFF	BELFAST CITY		A	Urban	BT12	Yes
N00000990	95GG10S2	BELFAST	BLACKSTAFF	BELFAST CITY		A	Urban	BT12	Yes
N00000991	95GG11S1	BELFAST	BLOOMFIELD (BELFAST)	BELFAST CITY		A	Urban	BT5	Yes
N00000992	95GG11S1	BELFAST	BLOOMFIELD (BELFAST)	BELFAST CITY		A	Urban	BT5	Yes
N00000993	95GG11S1	BELFAST	BLOOMFIELD (BELFAST)	BELFAST CITY		A	Urban	BT5	Yes
N00000994	95GG11S1	BELFAST	BLOOMFIELD (BELFAST)	BELFAST CITY		A	Urban	BT5	Yes
N00000995	95GG11S2	BELFAST	BLOOMFIELD (BELFAST)	BELFAST CITY		A	Urban	BT5	Yes
N00000996	95GG11S2	BELFAST	BLOOMFIELD (BELFAST)	BELFAST CITY		A	Urban	BT5	Yes
N00000997	95GG11S2	BELFAST	BLOOMFIELD (BELFAST)	BELFAST CITY		A	Urban	BT5	Yes
N00000998	95GG11S2	BELFAST	BLOOMFIELD (BELFAST)	BELFAST CITY		A	Urban	BT5	Yes
N00000999	95GG11S2	BELFAST	BLOOMFIELD (BELFAST)	BELFAST CITY		A	Urban	BT5	Yes
N00001000	95GG11S2	BELFAST	BLOOMFIELD (BELFAST)	BELFAST CITY		A	Urban	BT5	Yes
N00001001	95GG11S3	BELFAST	BLOOMFIELD (BELFAST)	BELFAST CITY		A	Urban	BT5	Yes
N00001002	95GG11S3	BELFAST	BLOOMFIELD (BELFAST)	BELFAST CITY		A	Urban	BT5	Yes
N00001003	95GG11S3	BELFAST	BLOOMFIELD (BELFAST)	BELFAST CITY		A	Urban	BT5	Yes
N00001004	95GG11S3	BELFAST	BLOOMFIELD (BELFAST)	BELFAST CITY		A	Urban	BT5	Yes
N00001005	95GG11S3	BELFAST	BLOOMFIELD (BELFAST)	BELFAST CITY		A	Urban	BT5	Yes
N00001006	95GG12S1	BELFAST	BOTANIC	BELFAST CITY		A	Urban	BT7	Yes
N00001007	95GG12S1	BELFAST	BOTANIC	BELFAST CITY		A	Urban	BT7	Yes
N00001008	95GG12S1	BELFAST	BOTANIC	BELFAST CITY		A	Urban	BT7	Yes
N00001009	95GG12S1	BELFAST	BOTANIC	BELFAST CITY		A	Urban	BT7	Yes
N00001010	95GG12S2	BELFAST	BOTANIC	BELFAST CITY		A	Urban	BT7	Yes
N00001011	95GG12S2	BELFAST	BOTANIC	BELFAST CITY		A	Urban	BT7	Yes
N00001012	95GG12S2	BELFAST	BOTANIC	BELFAST CITY		A	Urban	BT7	Yes
N00001013	95GG12S2	BELFAST	BOTANIC	BELFAST CITY		A	Urban	BT7	Yes
N00001014	95GG12S2	BELFAST	BOTANIC	BELFAST CITY		A	Urban	BT7	Yes
N00001015	95GG12S2	BELFAST	BOTANIC	BELFAST CITY		A	Urban	BT7	Yes
N00001016	95GG12S3	BELFAST	BOTANIC	BELFAST CITY		A	Urban	BT7	Yes
N00001017	95GG12S3	BELFAST	BOTANIC	BELFAST CITY		A	Urban	BT7	Yes
N00001018	95GG12S3	BELFAST	BOTANIC	BELFAST CITY		A	Urban	BT7	Yes
N00001019	95GG12S3	BELFAST	BOTANIC	BELFAST CITY		A	Urban	BT7	Yes
N00001020	95GG12S3	BELFAST	BOTANIC	BELFAST CITY		A	Urban	BT7	Yes
N00001021	95GG12S3	BELFAST	BOTANIC	BELFAST CITY		A	Urban	BT7	Yes
N00001022	95GG12S4	BELFAST	BOTANIC	BELFAST CITY		A	Urban	BT7	Yes
N00001023	95GG12S4	BELFAST	BOTANIC	BELFAST CITY		A	Urban	BT7	Yes
N00001024	95GG12S4	BELFAST	BOTANIC	BELFAST CITY		A	Urban	BT7	Yes
N00001025	95GG12S4	BELFAST	BOTANIC	BELFAST CITY		A	Urban	BT7	Yes
N00001026	95GG12S4	BELFAST	BOTANIC	BELFAST CITY		A	Urban	BT7	Yes
N00001027	95GG12S5	BELFAST	BOTANIC	BELFAST CITY		A	Urban	BT7	Yes
N00001028	95GG12S5	BELFAST	BOTANIC	BELFAST CITY		A	Urban	BT7	Yes
N00001029	95GG12S5	BELFAST	BOTANIC	BELFAST CITY		A	Urban	BT7	Yes
N00001030	95GG12S5	BELFAST	BOTANIC	BELFAST CITY		A	Urban	BT7	Yes
N00001031	95GG12S5	BELFAST	BOTANIC	BELFAST CITY		A	Urban	BT7	Yes
N00001032	95GG13S1	BELFAST	CASTLEVIEW	BELFAST CITY		A	Urban	BT15	Yes
N00001033	95GG13S1	BELFAST	CASTLEVIEW	BELFAST CITY		A	Urban	BT15	Yes
N00001034	95GG13S1	BELFAST	CASTLEVIEW	BELFAST CITY		A	Urban	BT15	Yes
N00001035	95GG13S1	BELFAST	CASTLEVIEW	BELFAST CITY		A	Urban	BT15	Yes
N00001036	95GG13S1	BELFAST	CASTLEVIEW	BELFAST CITY		A	Urban	BT15	Yes
N00001037	95GG13S2	BELFAST	CASTLEVIEW	BELFAST CITY		A	Urban	BT15	Yes
N00001038	95GG13S2	BELFAST	CASTLEVIEW	BELFAST CITY		A	Urban	BT15	Yes
N00001039	95GG13S2	BELFAST	CASTLEVIEW	BELFAST CITY		A	Urban	BT15	Yes
N00001040	95GG13S2	BELFAST	CASTLEVIEW	BELFAST CITY		A	Urban	BT15	Yes
N00001041	95GG13S3	BELFAST	CASTLEVIEW	BELFAST CITY		A	Urban	BT15	Yes
N00001042	95GG13S3	BELFAST	CASTLEVIEW	BELFAST CITY		A	Urban	BT15	Yes
N00001043	95GG13S3	BELFAST	CASTLEVIEW	BELFAST CITY		A	Urban	BT15	Yes
N00001044	95GG13S3	BELFAST	CASTLEVIEW	BELFAST CITY		A	Urban	BT15	Yes
N00001045	95GG13S3	BELFAST	CASTLEVIEW	BELFAST CITY		A	Urban	BT15	Yes
N00001046	95GG14S1	BELFAST	CAVEHILL	BELFAST CITY		A	Urban	BT15	Yes
N00001047	95GG14S1	BELFAST	CAVEHILL	BELFAST CITY		A	Urban	BT15	Yes
N00001048	95GG14S1	BELFAST	CAVEHILL	BELFAST CITY		A	Urban	BT15	Yes
N00001049	95GG14S1	BELFAST	CAVEHILL	BELFAST CITY		A	Urban	BT15	Yes
N00001050	95GG14S1	BELFAST	CAVEHILL	BELFAST CITY		A	Urban	BT15	Yes
N00001051	95GG14S2	BELFAST	CAVEHILL	BELFAST CITY		A	Urban	BT15	Yes
N00001052	95GG14S2	BELFAST	CAVEHILL	BELFAST CITY		A	Urban	BT15	Yes
N00001053	95GG14S2	BELFAST	CAVEHILL	BELFAST CITY		A	Urban	BT15	Yes
N00001054	95GG14S2	BELFAST	CAVEHILL	BELFAST CITY		A	Urban	BT15	Yes
N00001055	95GG14S2	BELFAST	CAVEHILL	BELFAST CITY		A	Urban	BT15	Yes
N00001056	95GG14S3	BELFAST	CAVEHILL	BELFAST CITY		A	Urban	BT15	Yes
N00001057	95GG14S3	BELFAST	CAVEHILL	BELFAST CITY		A	Urban	BT15	Yes
N00001058	95GG14S3	BELFAST	CAVEHILL	BELFAST CITY		A	Urban	BT15	Yes
N00001059	95GG14S3	BELFAST	CAVEHILL	BELFAST CITY		A	Urban	BT15	Yes
N00001060	95GG14S3	BELFAST	CAVEHILL	BELFAST CITY		A	Urban	BT15	Yes
N00001061	95GG15S1	BELFAST	CHERRYVALLEY	BELFAST CITY		A	Urban	BT5	Yes
N00001062	95GG15S1	BELFAST	CHERRYVALLEY	BELFAST CITY		A	Urban	BT5	Yes
N00001063	95GG15S1	BELFAST	CHERRYVALLEY	BELFAST CITY		A	Urban	BT5	Yes
N00001064	95GG15S1	BELFAST	CHERRYVALLEY	BELFAST CITY		A	Urban	BT5	Yes
N00001065	95GG15S1	BELFAST	CHERRYVALLEY	BELFAST CITY		A	Urban	BT5	Yes
N00001066	95GG15S2	BELFAST	CHERRYVALLEY	BELFAST CITY		A	Urban	BT5	Yes
N00001067	95GG15S2	BELFAST	CHERRYVALLEY	BELFAST CITY		A	Urban	BT5	Yes
N00001068	95GG15S2	BELFAST	CHERRYVALLEY	BELFAST CITY		A	Urban	BT5	Yes
N00001069	95GG15S2	BELFAST	CHERRYVALLEY	BELFAST CITY		A	Urban	BT5	Yes
N00001070	95GG15S2	BELFAST	CHERRYVALLEY	BELFAST CITY		A	Urban	BT5	Yes
N00001071	95GG15S2	BELFAST	CHERRYVALLEY	BELFAST CITY		A	Urban	BT5	Yes
N00001072	95GG15S3	BELFAST	CHERRYVALLEY	BELFAST CITY		A	Urban	BT5	Yes
N00001073	95GG15S3	BELFAST	CHERRYVALLEY	BELFAST CITY		A	Urban	BT5	Yes
N00001074	95GG15S3	BELFAST	CHERRYVALLEY	BELFAST CITY		A	Urban	BT5	Yes
N00001075	95GG15S3	BELFAST	CHERRYVALLEY	BELFAST CITY		A	Urban	BT5	Yes
N00001076	95GG15S3	BELFAST	CHERRYVALLEY	BELFAST CITY		A	Urban	BT5	Yes
N00001077	95GG15S3	BELFAST	CHERRYVALLEY	BELFAST CITY		A	Urban	BT5	Yes
N00001078	95GG15S3	BELFAST	CHERRYVALLEY	BELFAST CITY		A	Urban	BT5	Yes
N00001079	95GG16S1	BELFAST	CHICHESTER PARK	BELFAST CITY		A	Urban	BT15	Yes
N00001080	95GG16S1	BELFAST	CHICHESTER PARK	BELFAST CITY		A	Urban	BT15	Yes
N00001081	95GG16S1	BELFAST	CHICHESTER PARK	BELFAST CITY		A	Urban	BT15	Yes
N00001082	95GG16S1	BELFAST	CHICHESTER PARK	BELFAST CITY		A	Urban	BT15	Yes
N00001083	95GG16S2	BELFAST	CHICHESTER PARK	BELFAST CITY		A	Urban	BT15	Yes
N00001084	95GG16S2	BELFAST	CHICHESTER PARK	BELFAST CITY		A	Urban	BT15	Yes
N00001085	95GG16S2	BELFAST	CHICHESTER PARK	BELFAST CITY		A	Urban	BT15	Yes
N00001086	95GG16S3	BELFAST	CHICHESTER PARK	BELFAST CITY		A	Urban	BT15	Yes
N00001087	95GG16S3	BELFAST	CHICHESTER PARK	BELFAST CITY		A	Urban	BT15	Yes
N00001088	95GG16S3	BELFAST	CHICHESTER PARK	BELFAST CITY		A	Urban	BT15	Yes
N00001089	95GG16S3	BELFAST	CHICHESTER PARK	BELFAST CITY		A	Urban	BT15	Yes
N00001090	95GG16S3	BELFAST	CHICHESTER PARK	BELFAST CITY		A	Urban	BT15	Yes
N00001091	95GG17S1	BELFAST	CLIFTONVILLE	BELFAST CITY		A	Urban	BT14	Yes
N00001092	95GG17S1	BELFAST	CLIFTONVILLE	BELFAST CITY		A	Urban	BT14	Yes
N00001093	95GG17S1	BELFAST	CLIFTONVILLE	BELFAST CITY		A	Urban	BT14	Yes
N00001094	95GG17S1	BELFAST	CLIFTONVILLE	BELFAST CITY		A	Urban	BT14	Yes
N00001095	95GG17S1	BELFAST	CLIFTONVILLE	BELFAST CITY		A	Urban	BT14	Yes
N00001096	95GG17S2	BELFAST	CLIFTONVILLE	BELFAST CITY		A	Urban	BT14	Yes
N00001097	95GG17S2	BELFAST	CLIFTONVILLE	BELFAST CITY		A	Urban	BT14	Yes
N00001098	95GG17S2	BELFAST	CLIFTONVILLE	BELFAST CITY		A	Urban	BT14	Yes
N00001099	95GG17S2	BELFAST	CLIFTONVILLE	BELFAST CITY		A	Urban	BT14	Yes
N00001100	95GG17S2	BELFAST	CLIFTONVILLE	BELFAST CITY		A	Urban	BT14	Yes
N00001101	95GG17S3	BELFAST	CLIFTONVILLE	BELFAST CITY		A	Urban	BT14	Yes
N00001102	95GG17S3	BELFAST	CLIFTONVILLE	BELFAST CITY		A	Urban	BT14	Yes
N00001103	95GG17S3	BELFAST	CLIFTONVILLE	BELFAST CITY		A	Urban	BT14	Yes
N00001104	95GG17S3	BELFAST	CLIFTONVILLE	BELFAST CITY		A	Urban	BT14	Yes
N00001105	95GG17S3	BELFAST	CLIFTONVILLE	BELFAST CITY		A	Urban	BT14	Yes
N00001106	95GG18S1	BELFAST	CLONARD	BELFAST CITY		A	Urban	BT13	Yes
N00001107	95GG18S1	BELFAST	CLONARD	BELFAST CITY		A	Urban	BT13	Yes
N00001108	95GG18S1	BELFAST	CLONARD	BELFAST CITY		A	Urban	BT13	Yes
N00001109	95GG18S1	BELFAST	CLONARD	BELFAST CITY		A	Urban	BT13	Yes
N00001110	95GG18S1	BELFAST	CLONARD	BELFAST CITY		A	Urban	BT13	Yes
N00001111	95GG18S1	BELFAST	CLONARD	BELFAST CITY		A	Urban	BT13	Yes
N00001112	95GG18S1	BELFAST	CLONARD	BELFAST CITY		A	Urban	BT13	Yes
N00001113	95GG18S2	BELFAST	CLONARD	BELFAST CITY		A	Urban	BT13	Yes
N00001114	95GG18S2	BELFAST	CLONARD	BELFAST CITY		A	Urban	BT13	Yes
N00001115	95GG18S2	BELFAST	CLONARD	BELFAST CITY		A	Urban	BT13	Yes
N00001116	95GG18S2	BELFAST	CLONARD	BELFAST CITY		A	Urban	BT13	Yes
N00001117	95GG19S1	BELFAST	CRUMLIN (BELFAST)	BELFAST CITY		A	Urban	BT14	Yes
N00001118	95GG19S1	BELFAST	CRUMLIN (BELFAST)	BELFAST CITY		A	Urban	BT14	Yes
N00001119	95GG19S1	BELFAST	CRUMLIN (BELFAST)	BELFAST CITY		A	Urban	BT14	Yes
N00001120	95GG19S1	BELFAST	CRUMLIN (BELFAST)	BELFAST CITY		A	Urban	BT14	Yes
N00001121	95GG19S1	BELFAST	CRUMLIN (BELFAST)	BELFAST CITY		A	Urban	BT14	Yes
N00001122	95GG19S1	BELFAST	CRUMLIN (BELFAST)	BELFAST CITY		A	Urban	BT14	Yes
N00001123	95GG19S1	BELFAST	CRUMLIN (BELFAST)	BELFAST CITY		A	Urban	BT14	Yes
N00001124	95GG19S2	BELFAST	CRUMLIN (BELFAST)	BELFAST CITY		A	Urban	BT14	Yes
N00001125	95GG19S2	BELFAST	CRUMLIN (BELFAST)	BELFAST CITY		A	Urban	BT14	Yes
N00001126	95GG19S2	BELFAST	CRUMLIN (BELFAST)	BELFAST CITY		A	Urban	BT14	Yes
N00001127	95GG19S2	BELFAST	CRUMLIN (BELFAST)	BELFAST CITY		A	Urban	BT14	Yes
N00001128	95GG19S2	BELFAST	CRUMLIN (BELFAST)	BELFAST CITY		A	Urban	BT14	Yes
N00001129	95GG19S2	BELFAST	CRUMLIN (BELFAST)	BELFAST CITY		A	Urban	BT14	Yes
N00001130	95GG20S1	BELFAST	DUNCAIRN	BELFAST CITY		A	Urban	BT14	Yes
N00001131	95GG20S1	BELFAST	DUNCAIRN	BELFAST CITY		A	Urban	BT14	Yes
N00001132	95GG20S1	BELFAST	DUNCAIRN	BELFAST CITY		A	Urban	BT14	Yes
N00001133	95GG20S1	BELFAST	DUNCAIRN	BELFAST CITY		A	Urban	BT14	Yes
N00001134	95GG20S1	BELFAST	DUNCAIRN	BELFAST CITY		A	Urban	BT14	Yes
N00001135	95GG20S1	BELFAST	DUNCAIRN	BELFAST CITY		A	Urban	BT14	Yes
N00001136	95GG20S1	BELFAST	DUNCAIRN	BELFAST CITY		A	Urban	BT14	Yes
N00001137	95GG20S2	BELFAST	DUNCAIRN	BELFAST CITY		A	Urban	BT14	Yes
N00001138	95GG20S2	BELFAST	DUNCAIRN	BELFAST CITY		A	Urban	BT14	Yes
N00001139	95GG20S2	BELFAST	DUNCAIRN	BELFAST CITY		A	Urban	BT14	Yes
N00001140	95GG20S2	BELFAST	DUNCAIRN	BELFAST CITY		A	Urban	BT14	Yes
N00001141	95GG20S2	BELFAST	DUNCAIRN	BELFAST CITY		A	Urban	BT14	Yes
N00001142	95GG20S2	BELFAST	DUNCAIRN	BELFAST CITY		A	Urban	BT14	Yes
N00001143	95GG20S2	BELFAST	DUNCAIRN	BELFAST CITY		A	Urban	BT14	Yes
N00001144	95GG20S2	BELFAST	DUNCAIRN	BELFAST CITY		A	Urban	BT14	Yes
N00001145	95GG21S1	BELFAST	FALLS	BELFAST CITY		A	Urban	BT12	Yes	Assumed Falls was the Falls Road in Belfast
N00001146	95GG21S1	BELFAST	FALLS	BELFAST CITY		A	Urban	BT12	Yes	Assumed Falls was the Falls Road in Belfast
N00001147	95GG21S1	BELFAST	FALLS	BELFAST CITY		A	Urban	BT12	Yes	Assumed Falls was the Falls Road in Belfast
N00001148	95GG21S1	BELFAST	FALLS	BELFAST CITY		A	Urban	BT12	Yes	Assumed Falls was the Falls Road in Belfast
N00001149	95GG21S1	BELFAST	FALLS	BELFAST CITY		A	Urban	BT12	Yes	Assumed Falls was the Falls Road in Belfast
N00001150	95GG21S2	BELFAST	FALLS	BELFAST CITY		A	Urban	BT12	Yes	Assumed Falls was the Falls Road in Belfast
N00001151	95GG21S2	BELFAST	FALLS	BELFAST CITY		A	Urban	BT12	Yes	Assumed Falls was the Falls Road in Belfast
N00001152	95GG21S2	BELFAST	FALLS	BELFAST CITY		A	Urban	BT12	Yes	Assumed Falls was the Falls Road in Belfast
N00001153	95GG21S2	BELFAST	FALLS	BELFAST CITY		A	Urban	BT12	Yes	Assumed Falls was the Falls Road in Belfast
N00001154	95GG21S2	BELFAST	FALLS	BELFAST CITY		A	Urban	BT12	Yes	Assumed Falls was the Falls Road in Belfast
N00001155	95GG21S3	BELFAST	FALLS	BELFAST CITY		A	Urban	BT12	Yes	Assumed Falls was the Falls Road in Belfast
N00001156	95GG21S3	BELFAST	FALLS	BELFAST CITY		A	Urban	BT12	Yes	Assumed Falls was the Falls Road in Belfast
N00001157	95GG22S1	BELFAST	FALLS PARK	BELFAST CITY		A	Urban	BT11	Yes
N00001158	95GG22S1	BELFAST	FALLS PARK	BELFAST CITY		A	Urban	BT11	Yes
N00001159	95GG22S1	BELFAST	FALLS PARK	BELFAST CITY		A	Urban	BT11	Yes
N00001160	95GG22S1	BELFAST	FALLS PARK	BELFAST CITY		A	Urban	BT11	Yes
N00001161	95GG22S1	BELFAST	FALLS PARK	BELFAST CITY		A	Urban	BT11	Yes
N00001162	95GG22S1	BELFAST	FALLS PARK	BELFAST CITY		A	Urban	BT11	Yes
N00001163	95GG22S2	BELFAST	FALLS PARK	BELFAST CITY		A	Urban	BT11	Yes
N00001164	95GG22S2	BELFAST	FALLS PARK	BELFAST CITY		A	Urban	BT11	Yes
N00001165	95GG22S2	BELFAST	FALLS PARK	BELFAST CITY		A	Urban	BT11	Yes
N00001166	95GG22S2	BELFAST	FALLS PARK	BELFAST CITY		A	Urban	BT11	Yes
N00001167	95GG22S2	BELFAST	FALLS PARK	BELFAST CITY		A	Urban	BT11	Yes
N00001168	95GG22S3	BELFAST	FALLS PARK	BELFAST CITY		A	Urban	BT11	Yes
N00001169	95GG22S3	BELFAST	FALLS PARK	BELFAST CITY		A	Urban	BT11	Yes
N00001170	95GG22S3	BELFAST	FALLS PARK	BELFAST CITY		A	Urban	BT11	Yes
N00001171	95GG22S3	BELFAST	FALLS PARK	BELFAST CITY		A	Urban	BT11	Yes
N00001172	95GG22S3	BELFAST	FALLS PARK	BELFAST CITY		A	Urban	BT11	Yes
N00001173	95GG23S1	BELFAST	FINAGHY	BELFAST CITY		A	Urban	BT10	Yes
N00001174	95GG23S1	BELFAST	FINAGHY	BELFAST CITY		A	Urban	BT10	Yes
N00001175	95GG23S1	BELFAST	FINAGHY	BELFAST CITY		A	Urban	BT10	Yes
N00001176	95GG23S1	BELFAST	FINAGHY	BELFAST CITY		A	Urban	BT10	Yes
N00001177	95GG23S1	BELFAST	FINAGHY	BELFAST CITY		A	Urban	BT10	Yes
N00001178	95GG23S2	BELFAST	FINAGHY	BELFAST CITY		A	Urban	BT10	Yes
N00001179	95GG23S2	BELFAST	FINAGHY	BELFAST CITY		A	Urban	BT10	Yes
N00001180	95GG23S2	BELFAST	FINAGHY	BELFAST CITY		A	Urban	BT10	Yes
N00001181	95GG23S2	BELFAST	FINAGHY	BELFAST CITY		A	Urban	BT10	Yes
N00001182	95GG23S2	BELFAST	FINAGHY	BELFAST CITY		A	Urban	BT10	Yes
N00001183	95GG23S3	BELFAST	FINAGHY	BELFAST CITY		A	Urban	BT10	Yes
N00001184	95GG23S3	BELFAST	FINAGHY	BELFAST CITY		A	Urban	BT10	Yes
N00001185	95GG23S3	BELFAST	FINAGHY	BELFAST CITY		A	Urban	BT10	Yes
N00001186	95GG23S3	BELFAST	FINAGHY	BELFAST CITY		A	Urban	BT10	Yes
N00001187	95GG23S3	BELFAST	FINAGHY	BELFAST CITY		A	Urban	BT10	Yes
N00001188	95GG24S1	BELFAST	FORTWILLIAM	BELFAST CITY		A	Urban	BT15	Yes
N00001189	95GG24S1	BELFAST	FORTWILLIAM	BELFAST CITY		A	Urban	BT15	Yes
N00001190	95GG24S1	BELFAST	FORTWILLIAM	BELFAST CITY		A	Urban	BT15	Yes
N00001191	95GG24S2	BELFAST	FORTWILLIAM	BELFAST CITY		A	Urban	BT15	Yes
N00001192	95GG24S2	BELFAST	FORTWILLIAM	BELFAST CITY		A	Urban	BT15	Yes
N00001193	95GG24S2	BELFAST	FORTWILLIAM	BELFAST CITY		A	Urban	BT15	Yes
N00001194	95GG24S2	BELFAST	FORTWILLIAM	BELFAST CITY		A	Urban	BT15	Yes
N00001195	95GG24S2	BELFAST	FORTWILLIAM	BELFAST CITY		A	Urban	BT15	Yes
N00001196	95GG24S2	BELFAST	FORTWILLIAM	BELFAST CITY		A	Urban	BT15	Yes
N00001197	95GG24S3	BELFAST	FORTWILLIAM	BELFAST CITY		A	Urban	BT15	Yes
N00001198	95GG24S3	BELFAST	FORTWILLIAM	BELFAST CITY		A	Urban	BT15	Yes
N00001199	95GG24S3	BELFAST	FORTWILLIAM	BELFAST CITY		A	Urban	BT15	Yes
N00001200	95GG24S3	BELFAST	FORTWILLIAM	BELFAST CITY		A	Urban	BT15	Yes
N00001201	95GG24S3	BELFAST	FORTWILLIAM	BELFAST CITY		A	Urban	BT15	Yes
N00001202	95GG25S1	BELFAST	GLEN ROAD	BELFAST CITY		A	Urban	BT11	Yes
N00001203	95GG25S1	BELFAST	GLEN ROAD	BELFAST CITY		A	Urban	BT11	Yes
N00001204	95GG25S1	BELFAST	GLEN ROAD	BELFAST CITY		A	Urban	BT11	Yes
N00001205	95GG25S1	BELFAST	GLEN ROAD	BELFAST CITY		A	Urban	BT11	Yes
N00001206	95GG25S2	BELFAST	GLEN ROAD	BELFAST CITY		A	Urban	BT11	Yes
N00001207	95GG25S2	BELFAST	GLEN ROAD	BELFAST CITY		A	Urban	BT11	Yes
N00001208	95GG25S2	BELFAST	GLEN ROAD	BELFAST CITY		A	Urban	BT11	Yes
N00001209	95GG25S2	BELFAST	GLEN ROAD	BELFAST CITY		A	Urban	BT11	Yes
N00001210	95GG25S2	BELFAST	GLEN ROAD	BELFAST CITY		A	Urban	BT11	Yes
N00001211	95GG25S2	BELFAST	GLEN ROAD	BELFAST CITY		A	Urban	BT11	Yes
N00001212	95GG25S3	BELFAST	GLEN ROAD	BELFAST CITY		A	Urban	BT11	Yes
N00001213	95GG25S3	BELFAST	GLEN ROAD	BELFAST CITY		A	Urban	BT11	Yes
N00001214	95GG25S3	BELFAST	GLEN ROAD	BELFAST CITY		A	Urban	BT11	Yes
N00001215	95GG25S3	BELFAST	GLEN ROAD	BELFAST CITY		A	Urban	BT11	Yes
N00001216	95GG25S3	BELFAST	GLEN ROAD	BELFAST CITY		A	Urban	BT11	Yes
N00001217	95GG26S1	BELFAST	GLENCAIRN	BELFAST CITY		A	Urban	BT13	Yes
N00001218	95GG26S1	BELFAST	GLENCAIRN	BELFAST CITY		A	Urban	BT13	Yes
N00001219	95GG26S1	BELFAST	GLENCAIRN	BELFAST CITY		A	Urban	BT13	Yes
N00001220	95GG26S1	BELFAST	GLENCAIRN	BELFAST CITY		A	Urban	BT13	Yes
N00001221	95GG26S1	BELFAST	GLENCAIRN	BELFAST CITY		A	Urban	BT13	Yes
N00001222	95GG26S1	BELFAST	GLENCAIRN	BELFAST CITY		A	Urban	BT13	Yes
N00001223	95GG26S1	BELFAST	GLENCAIRN	BELFAST CITY		A	Urban	BT13	Yes
N00001224	95GG26S2	BELFAST	GLENCAIRN	BELFAST CITY		A	Urban	BT13	Yes
N00001225	95GG26S2	BELFAST	GLENCAIRN	BELFAST CITY		A	Urban	BT13	Yes
N00001226	95GG26S2	BELFAST	GLENCAIRN	BELFAST CITY		A	Urban	BT13	Yes
N00001227	95GG26S2	BELFAST	GLENCAIRN	BELFAST CITY		A	Urban	BT13	Yes
N00001228	95GG26S2	BELFAST	GLENCAIRN	BELFAST CITY		A	Urban	BT13	Yes
N00001229	95GG26S2	BELFAST	GLENCAIRN	BELFAST CITY		A	Urban	BT13	Yes
N00001230	95GG26S2	BELFAST	GLENCAIRN	BELFAST CITY		A	Urban	BT13	Yes
N00001231	95GG27S1	BELFAST	GLENCOLIN	BELFAST CITY		A	Urban	BT11	Yes
N00001232	95GG27S1	BELFAST	GLENCOLIN	BELFAST CITY		A	Urban	BT11	Yes
N00001233	95GG27S1	BELFAST	GLENCOLIN	BELFAST CITY		A	Urban	BT11	Yes
N00001234	95GG27S1	BELFAST	GLENCOLIN	BELFAST CITY		A	Urban	BT11	Yes
N00001235	95GG27S2	BELFAST	GLENCOLIN	BELFAST CITY		A	Urban	BT11	Yes
N00001236	95GG27S2	BELFAST	GLENCOLIN	BELFAST CITY		A	Urban	BT11	Yes
N00001237	95GG27S2	BELFAST	GLENCOLIN	BELFAST CITY		A	Urban	BT11	Yes
N00001238	95GG27S3	BELFAST	GLENCOLIN	BELFAST CITY		A	Urban	BT11	Yes
N00001239	95GG27S3	BELFAST	GLENCOLIN	BELFAST CITY		A	Urban	BT11	Yes
N00001240	95GG27S3	BELFAST	GLENCOLIN	BELFAST CITY		A	Urban	BT11	Yes
N00001241	95GG27S4	BELFAST	GLENCOLIN	BELFAST CITY		A	Urban	BT11	Yes
N00001242	95GG27S4	BELFAST	GLENCOLIN	BELFAST CITY		A	Urban	BT11	Yes
N00001243	95GG27S4	BELFAST	GLENCOLIN	BELFAST CITY		A	Urban	BT11	Yes
N00001244	95GG27S4	BELFAST	GLENCOLIN	BELFAST CITY		A	Urban	BT11	Yes
N00001245	95GG27S4	BELFAST	GLENCOLIN	BELFAST CITY		A	Urban	BT11	Yes
N00001246	95GG28S1	BELFAST	HIGHFIELD	BELFAST CITY		A	Urban	BT13	Yes
N00001247	95GG28S1	BELFAST	HIGHFIELD	BELFAST CITY		A	Urban	BT13	Yes
N00001248	95GG28S1	BELFAST	HIGHFIELD	BELFAST CITY		A	Urban	BT13	Yes
N00001249	95GG28S1	BELFAST	HIGHFIELD	BELFAST CITY		A	Urban	BT13	Yes
N00001250	95GG28S1	BELFAST	HIGHFIELD	BELFAST CITY		A	Urban	BT13	Yes
N00001251	95GG28S2	BELFAST	HIGHFIELD	BELFAST CITY		A	Urban	BT13	Yes
N00001252	95GG28S2	BELFAST	HIGHFIELD	BELFAST CITY		A	Urban	BT13	Yes
N00001253	95GG28S2	BELFAST	HIGHFIELD	BELFAST CITY		A	Urban	BT13	Yes
N00001254	95GG28S2	BELFAST	HIGHFIELD	BELFAST CITY		A	Urban	BT13	Yes
N00001255	95GG28S2	BELFAST	HIGHFIELD	BELFAST CITY		A	Urban	BT13	Yes
N00001256	95GG28S2	BELFAST	HIGHFIELD	BELFAST CITY		A	Urban	BT13	Yes
N00001257	95GG28S3	BELFAST	HIGHFIELD	BELFAST CITY		A	Urban	BT13	Yes
N00001258	95GG28S3	BELFAST	HIGHFIELD	BELFAST CITY		A	Urban	BT13	Yes
N00001259	95GG28S3	BELFAST	HIGHFIELD	BELFAST CITY		A	Urban	BT13	Yes
N00001260	95GG28S3	BELFAST	HIGHFIELD	BELFAST CITY		A	Urban	BT13	Yes
N00001261	95GG28S3	BELFAST	HIGHFIELD	BELFAST CITY		A	Urban	BT13	Yes
N00001262	95GG28S3	BELFAST	HIGHFIELD	BELFAST CITY		A	Urban	BT13	Yes
N00001263	95GG29S1	BELFAST	ISLAND	BELFAST CITY		A	Urban	BT3	No	No results for Island and so assumed BT3 because this is the docks that was created by reclaimed land which might be classified as an island. But Belfast so postcode district will be 100% Urban so choice does not influence results.
N00001264	95GG29S1	BELFAST	ISLAND	BELFAST CITY		A	Urban	BT3	No	No results for Island and so assumed BT3 because this is the docks that was created by reclaimed land which might be classified as an island. But Belfast so postcode district will be 100% Urban so choice does not influence results.
N00001265	95GG29S1	BELFAST	ISLAND	BELFAST CITY		A	Urban	BT3	No	No results for Island and so assumed BT3 because this is the docks that was created by reclaimed land which might be classified as an island. But Belfast so postcode district will be 100% Urban so choice does not influence results.
N00001266	95GG29S1	BELFAST	ISLAND	BELFAST CITY		A	Urban	BT3	No	No results for Island and so assumed BT3 because this is the docks that was created by reclaimed land which might be classified as an island. But Belfast so postcode district will be 100% Urban so choice does not influence results.
N00001267	95GG29S1	BELFAST	ISLAND	BELFAST CITY		A	Urban	BT3	No	No results for Island and so assumed BT3 because this is the docks that was created by reclaimed land which might be classified as an island. But Belfast so postcode district will be 100% Urban so choice does not influence results.
N00001268	95GG29S1	BELFAST	ISLAND	BELFAST CITY		A	Urban	BT3	No	No results for Island and so assumed BT3 because this is the docks that was created by reclaimed land which might be classified as an island. But Belfast so postcode district will be 100% Urban so choice does not influence results.
N00001269	95GG29S2	BELFAST	ISLAND	BELFAST CITY		A	Urban	BT3	No	No results for Island and so assumed BT3 because this is the docks that was created by reclaimed land which might be classified as an island. But Belfast so postcode district will be 100% Urban so choice does not influence results.
N00001270	95GG29S2	BELFAST	ISLAND	BELFAST CITY		A	Urban	BT3	No	No results for Island and so assumed BT3 because this is the docks that was created by reclaimed land which might be classified as an island. But Belfast so postcode district will be 100% Urban so choice does not influence results.
N00001271	95GG29S2	BELFAST	ISLAND	BELFAST CITY		A	Urban	BT3	No	No results for Island and so assumed BT3 because this is the docks that was created by reclaimed land which might be classified as an island. But Belfast so postcode district will be 100% Urban so choice does not influence results.
N00001272	95GG29S2	BELFAST	ISLAND	BELFAST CITY		A	Urban	BT3	No	No results for Island and so assumed BT3 because this is the docks that was created by reclaimed land which might be classified as an island. But Belfast so postcode district will be 100% Urban so choice does not influence results.
N00001273	95GG29S2	BELFAST	ISLAND	BELFAST CITY		A	Urban	BT3	No	No results for Island and so assumed BT3 because this is the docks that was created by reclaimed land which might be classified as an island. But Belfast so postcode district will be 100% Urban so choice does not influence results.
N00001274	95GG30S1	BELFAST	KNOCK	BELFAST CITY		A	Urban	BT5	Yes
N00001275	95GG30S1	BELFAST	KNOCK	BELFAST CITY		A	Urban	BT5	Yes
N00001276	95GG30S1	BELFAST	KNOCK	BELFAST CITY		A	Urban	BT5	Yes
N00001277	95GG30S1	BELFAST	KNOCK	BELFAST CITY		A	Urban	BT5	Yes
N00001278	95GG30S1	BELFAST	KNOCK	BELFAST CITY		A	Urban	BT5	Yes
N00001279	95GG30S1	BELFAST	KNOCK	BELFAST CITY		A	Urban	BT5	Yes
N00001280	95GG30S1	BELFAST	KNOCK	BELFAST CITY		A	Urban	BT5	Yes
N00001281	95GG30S2	BELFAST	KNOCK	BELFAST CITY		A	Urban	BT5	Yes
N00001282	95GG30S2	BELFAST	KNOCK	BELFAST CITY		A	Urban	BT5	Yes
N00001283	95GG30S2	BELFAST	KNOCK	BELFAST CITY		A	Urban	BT5	Yes
N00001284	95GG30S2	BELFAST	KNOCK	BELFAST CITY		A	Urban	BT5	Yes
N00001285	95GG30S2	BELFAST	KNOCK	BELFAST CITY		A	Urban	BT5	Yes
N00001286	95GG30S3	BELFAST	KNOCK	BELFAST CITY		A	Urban	BT5	Yes
N00001287	95GG30S3	BELFAST	KNOCK	BELFAST CITY		A	Urban	BT5	Yes
N00001288	95GG30S3	BELFAST	KNOCK	BELFAST CITY		A	Urban	BT5	Yes
N00001289	95GG30S3	BELFAST	KNOCK	BELFAST CITY		A	Urban	BT5	Yes
N00001290	95GG30S3	BELFAST	KNOCK	BELFAST CITY		A	Urban	BT5	Yes
N00001291	95GG31S1	BELFAST	LADYBROOK	BELFAST CITY		A	Urban	BT11	Yes
N00001292	95GG31S1	BELFAST	LADYBROOK	BELFAST CITY		A	Urban	BT11	Yes
N00001293	95GG31S1	BELFAST	LADYBROOK	BELFAST CITY		A	Urban	BT11	Yes
N00001294	95GG31S1	BELFAST	LADYBROOK	BELFAST CITY		A	Urban	BT11	Yes
N00001295	95GG31S1	BELFAST	LADYBROOK	BELFAST CITY		A	Urban	BT11	Yes
N00001296	95GG31S2	BELFAST	LADYBROOK	BELFAST CITY		A	Urban	BT11	Yes
N00001297	95GG31S2	BELFAST	LADYBROOK	BELFAST CITY		A	Urban	BT11	Yes
N00001298	95GG31S2	BELFAST	LADYBROOK	BELFAST CITY		A	Urban	BT11	Yes
N00001299	95GG31S2	BELFAST	LADYBROOK	BELFAST CITY		A	Urban	BT11	Yes
N00001300	95GG31S2	BELFAST	LADYBROOK	BELFAST CITY		A	Urban	BT11	Yes
N00001301	95GG31S2	BELFAST	LADYBROOK	BELFAST CITY		A	Urban	BT11	Yes
N00001302	95GG31S3	BELFAST	LADYBROOK	BELFAST CITY		A	Urban	BT11	Yes
N00001303	95GG31S3	BELFAST	LADYBROOK	BELFAST CITY		A	Urban	BT11	Yes
N00001304	95GG31S3	BELFAST	LADYBROOK	BELFAST CITY		A	Urban	BT11	Yes
N00001305	95GG31S3	BELFAST	LADYBROOK	BELFAST CITY		A	Urban	BT11	Yes
N00001306	95GG31S3	BELFAST	LADYBROOK	BELFAST CITY		A	Urban	BT11	Yes
N00001307	95GG31S3	BELFAST	LADYBROOK	BELFAST CITY		A	Urban	BT11	Yes
N00001308	95GG32S1	BELFAST	LEGONIEL	BELFAST CITY		A	Urban	BT14	Yes
N00001309	95GG32S1	BELFAST	LEGONIEL	BELFAST CITY		A	Urban	BT14	Yes
N00001310	95GG32S1	BELFAST	LEGONIEL	BELFAST CITY		A	Urban	BT14	Yes
N00001311	95GG32S1	BELFAST	LEGONIEL	BELFAST CITY		A	Urban	BT14	Yes
N00001312	95GG32S1	BELFAST	LEGONIEL	BELFAST CITY		A	Urban	BT14	Yes
N00001313	95GG32S1	BELFAST	LEGONIEL	BELFAST CITY		A	Urban	BT14	Yes
N00001314	95GG32S2	BELFAST	LEGONIEL	BELFAST CITY		A	Urban	BT14	Yes
N00001315	95GG32S2	BELFAST	LEGONIEL	BELFAST CITY		A	Urban	BT14	Yes
N00001316	95GG32S2	BELFAST	LEGONIEL	BELFAST CITY		A	Urban	BT14	Yes
N00001317	95GG32S2	BELFAST	LEGONIEL	BELFAST CITY		A	Urban	BT14	Yes
N00001318	95GG32S2	BELFAST	LEGONIEL	BELFAST CITY		A	Urban	BT14	Yes
N00001319	95GG32S3	BELFAST	LEGONIEL	BELFAST CITY		A	Urban	BT14	Yes
N00001320	95GG32S3	BELFAST	LEGONIEL	BELFAST CITY		A	Urban	BT14	Yes
N00001321	95GG32S3	BELFAST	LEGONIEL	BELFAST CITY		A	Urban	BT14	Yes
N00001322	95GG32S3	BELFAST	LEGONIEL	BELFAST CITY		A	Urban	BT14	Yes
N00001323	95GG32S3	BELFAST	LEGONIEL	BELFAST CITY		A	Urban	BT14	Yes
N00001324	95GG32S3	BELFAST	LEGONIEL	BELFAST CITY		A	Urban	BT14	Yes
N00001325	95GG33S1	BELFAST	MALONE	BELFAST CITY		A	Urban	BT9	Yes
N00001326	95GG33S1	BELFAST	MALONE	BELFAST CITY		A	Urban	BT9	Yes
N00001327	95GG33S1	BELFAST	MALONE	BELFAST CITY		A	Urban	BT9	Yes
N00001328	95GG33S2	BELFAST	MALONE	BELFAST CITY		A	Urban	BT9	Yes
N00001329	95GG33S2	BELFAST	MALONE	BELFAST CITY		A	Urban	BT9	Yes
N00001330	95GG33S2	BELFAST	MALONE	BELFAST CITY		A	Urban	BT9	Yes
N00001331	95GG33S3	BELFAST	MALONE	BELFAST CITY		A	Urban	BT9	Yes
N00001332	95GG33S3	BELFAST	MALONE	BELFAST CITY		A	Urban	BT9	Yes
N00001333	95GG33S3	BELFAST	MALONE	BELFAST CITY		A	Urban	BT9	Yes
N00001334	95GG33S3	BELFAST	MALONE	BELFAST CITY		A	Urban	BT9	Yes
N00001335	95GG33S3	BELFAST	MALONE	BELFAST CITY		A	Urban	BT9	Yes
N00001336	95GG33S3	BELFAST	MALONE	BELFAST CITY		A	Urban	BT9	Yes
N00001337	95GG33S3	BELFAST	MALONE	BELFAST CITY		A	Urban	BT9	Yes
N00001338	95GG34S1	BELFAST	MUSGRAVE	BELFAST CITY		A	Urban	BT9	Yes
N00001339	95GG34S1	BELFAST	MUSGRAVE	BELFAST CITY		A	Urban	BT9	Yes
N00001340	95GG34S1	BELFAST	MUSGRAVE	BELFAST CITY		A	Urban	BT9	Yes
N00001341	95GG34S2	BELFAST	MUSGRAVE	BELFAST CITY		A	Urban	BT9	Yes
N00001342	95GG34S2	BELFAST	MUSGRAVE	BELFAST CITY		A	Urban	BT9	Yes
N00001343	95GG34S2	BELFAST	MUSGRAVE	BELFAST CITY		A	Urban	BT9	Yes
N00001344	95GG34S2	BELFAST	MUSGRAVE	BELFAST CITY		A	Urban	BT9	Yes
N00001345	95GG34S2	BELFAST	MUSGRAVE	BELFAST CITY		A	Urban	BT9	Yes
N00001346	95GG34S3	BELFAST	MUSGRAVE	BELFAST CITY		A	Urban	BT9	Yes
N00001347	95GG34S3	BELFAST	MUSGRAVE	BELFAST CITY		A	Urban	BT9	Yes
N00001348	95GG34S3	BELFAST	MUSGRAVE	BELFAST CITY		A	Urban	BT9	Yes
N00001349	95GG34S3	BELFAST	MUSGRAVE	BELFAST CITY		A	Urban	BT9	Yes
N00001350	95GG35S1	BELFAST	NEW LODGE	BELFAST CITY		A	Urban	BT14	Yes
N00001351	95GG35S1	BELFAST	NEW LODGE	BELFAST CITY		A	Urban	BT14	Yes
N00001352	95GG35S1	BELFAST	NEW LODGE	BELFAST CITY		A	Urban	BT14	Yes
N00001353	95GG35S1	BELFAST	NEW LODGE	BELFAST CITY		A	Urban	BT14	Yes
N00001354	95GG35S2	BELFAST	NEW LODGE	BELFAST CITY		A	Urban	BT14	Yes
N00001355	95GG35S2	BELFAST	NEW LODGE	BELFAST CITY		A	Urban	BT14	Yes
N00001356	95GG35S2	BELFAST	NEW LODGE	BELFAST CITY		A	Urban	BT14	Yes
N00001357	95GG35S2	BELFAST	NEW LODGE	BELFAST CITY		A	Urban	BT14	Yes
N00001358	95GG35S3	BELFAST	NEW LODGE	BELFAST CITY		A	Urban	BT14	Yes
N00001359	95GG35S3	BELFAST	NEW LODGE	BELFAST CITY		A	Urban	BT14	Yes
N00001360	95GG35S3	BELFAST	NEW LODGE	BELFAST CITY		A	Urban	BT14	Yes
N00001361	95GG35S3	BELFAST	NEW LODGE	BELFAST CITY		A	Urban	BT14	Yes
N00001362	95GG35S3	BELFAST	NEW LODGE	BELFAST CITY		A	Urban	BT14	Yes
N00001363	95GG36S1	BELFAST	ORANGEFIELD	BELFAST CITY		A	Urban	BT5	Yes
N00001364	95GG36S1	BELFAST	ORANGEFIELD	BELFAST CITY		A	Urban	BT5	Yes
N00001365	95GG36S1	BELFAST	ORANGEFIELD	BELFAST CITY		A	Urban	BT5	Yes
N00001366	95GG36S1	BELFAST	ORANGEFIELD	BELFAST CITY		A	Urban	BT5	Yes
N00001367	95GG36S1	BELFAST	ORANGEFIELD	BELFAST CITY		A	Urban	BT5	Yes
N00001368	95GG36S2	BELFAST	ORANGEFIELD	BELFAST CITY		A	Urban	BT5	Yes
N00001369	95GG36S2	BELFAST	ORANGEFIELD	BELFAST CITY		A	Urban	BT5	Yes
N00001370	95GG36S2	BELFAST	ORANGEFIELD	BELFAST CITY		A	Urban	BT5	Yes
N00001371	95GG36S2	BELFAST	ORANGEFIELD	BELFAST CITY		A	Urban	BT5	Yes
N00001372	95GG36S2	BELFAST	ORANGEFIELD	BELFAST CITY		A	Urban	BT5	Yes
N00001373	95GG36S3	BELFAST	ORANGEFIELD	BELFAST CITY		A	Urban	BT5	Yes
N00001374	95GG36S3	BELFAST	ORANGEFIELD	BELFAST CITY		A	Urban	BT5	Yes
N00001375	95GG36S3	BELFAST	ORANGEFIELD	BELFAST CITY		A	Urban	BT5	Yes
N00001376	95GG36S3	BELFAST	ORANGEFIELD	BELFAST CITY		A	Urban	BT5	Yes
N00001377	95GG36S3	BELFAST	ORANGEFIELD	BELFAST CITY		A	Urban	BT5	Yes
N00001378	95GG36S3	BELFAST	ORANGEFIELD	BELFAST CITY		A	Urban	BT5	Yes
N00001379	95GG36S3	BELFAST	ORANGEFIELD	BELFAST CITY		A	Urban	BT5	Yes
N00001380	95GG37S1	BELFAST	RAVENHILL	BELFAST CITY		A	Urban	BT6	Yes
N00001381	95GG37S1	BELFAST	RAVENHILL	BELFAST CITY		A	Urban	BT6	Yes
N00001382	95GG37S1	BELFAST	RAVENHILL	BELFAST CITY		A	Urban	BT6	Yes
N00001383	95GG37S1	BELFAST	RAVENHILL	BELFAST CITY		A	Urban	BT6	Yes
N00001384	95GG37S1	BELFAST	RAVENHILL	BELFAST CITY		A	Urban	BT6	Yes
N00001385	95GG37S1	BELFAST	RAVENHILL	BELFAST CITY		A	Urban	BT6	Yes
N00001386	95GG37S2	BELFAST	RAVENHILL	BELFAST CITY		A	Urban	BT6	Yes
N00001387	95GG37S2	BELFAST	RAVENHILL	BELFAST CITY		A	Urban	BT6	Yes
N00001388	95GG37S2	BELFAST	RAVENHILL	BELFAST CITY		A	Urban	BT6	Yes
N00001389	95GG37S2	BELFAST	RAVENHILL	BELFAST CITY		A	Urban	BT6	Yes
N00001390	95GG37S2	BELFAST	RAVENHILL	BELFAST CITY		A	Urban	BT6	Yes
N00001391	95GG37S2	BELFAST	RAVENHILL	BELFAST CITY		A	Urban	BT6	Yes
N00001392	95GG37S3	BELFAST	RAVENHILL	BELFAST CITY		A	Urban	BT6	Yes
N00001393	95GG37S3	BELFAST	RAVENHILL	BELFAST CITY		A	Urban	BT6	Yes
N00001394	95GG37S3	BELFAST	RAVENHILL	BELFAST CITY		A	Urban	BT6	Yes
N00001395	95GG37S3	BELFAST	RAVENHILL	BELFAST CITY		A	Urban	BT6	Yes
N00001396	95GG37S3	BELFAST	RAVENHILL	BELFAST CITY		A	Urban	BT6	Yes
N00001397	95GG37S3	BELFAST	RAVENHILL	BELFAST CITY		A	Urban	BT6	Yes
N00001398	95GG37S3	BELFAST	RAVENHILL	BELFAST CITY		A	Urban	BT6	Yes
N00001399	95GG38S1	BELFAST	ROSETTA	BELFAST CITY		A	Urban	BT6	Yes
N00001400	95GG38S1	BELFAST	ROSETTA	BELFAST CITY		A	Urban	BT6	Yes
N00001401	95GG38S1	BELFAST	ROSETTA	BELFAST CITY		A	Urban	BT6	Yes
N00001402	95GG38S1	BELFAST	ROSETTA	BELFAST CITY		A	Urban	BT6	Yes
N00001403	95GG38S1	BELFAST	ROSETTA	BELFAST CITY		A	Urban	BT6	Yes
N00001404	95GG38S2	BELFAST	ROSETTA	BELFAST CITY		A	Urban	BT6	Yes
N00001405	95GG38S2	BELFAST	ROSETTA	BELFAST CITY		A	Urban	BT6	Yes
N00001406	95GG38S2	BELFAST	ROSETTA	BELFAST CITY		A	Urban	BT6	Yes
N00001407	95GG38S2	BELFAST	ROSETTA	BELFAST CITY		A	Urban	BT6	Yes
N00001408	95GG38S2	BELFAST	ROSETTA	BELFAST CITY		A	Urban	BT6	Yes
N00001409	95GG38S3	BELFAST	ROSETTA	BELFAST CITY		A	Urban	BT6	Yes
N00001410	95GG38S3	BELFAST	ROSETTA	BELFAST CITY		A	Urban	BT6	Yes
N00001411	95GG38S3	BELFAST	ROSETTA	BELFAST CITY		A	Urban	BT6	Yes
N00001412	95GG38S3	BELFAST	ROSETTA	BELFAST CITY		A	Urban	BT6	Yes
N00001413	95GG38S3	BELFAST	ROSETTA	BELFAST CITY		A	Urban	BT6	Yes
N00001414	95GG38S3	BELFAST	ROSETTA	BELFAST CITY		A	Urban	BT6	Yes
N00001415	95GG39S1	BELFAST	SHAFTESBURY	BELFAST CITY		A	Urban	BT2	Yes
N00001416	95GG39S1	BELFAST	SHAFTESBURY	BELFAST CITY		A	Urban	BT2	Yes
N00001417	95GG39S1	BELFAST	SHAFTESBURY	BELFAST CITY		A	Urban	BT2	Yes
N00001418	95GG39S1	BELFAST	SHAFTESBURY	BELFAST CITY		A	Urban	BT2	Yes
N00001419	95GG39S1	BELFAST	SHAFTESBURY	BELFAST CITY		A	Urban	BT2	Yes
N00001420	95GG39S2	BELFAST	SHAFTESBURY	BELFAST CITY		A	Urban	BT2	Yes
N00001421	95GG39S2	BELFAST	SHAFTESBURY	BELFAST CITY		A	Urban	BT2	Yes
N00001422	95GG39S2	BELFAST	SHAFTESBURY	BELFAST CITY		A	Urban	BT2	Yes
N00001423	95GG39S2	BELFAST	SHAFTESBURY	BELFAST CITY		A	Urban	BT2	Yes
N00001424	95GG39S2	BELFAST	SHAFTESBURY	BELFAST CITY		A	Urban	BT2	Yes
N00001425	95GG39S2	BELFAST	SHAFTESBURY	BELFAST CITY		A	Urban	BT2	Yes
N00001426	95GG39S3	BELFAST	SHAFTESBURY	BELFAST CITY		A	Urban	BT2	Yes
N00001427	95GG39S3	BELFAST	SHAFTESBURY	BELFAST CITY		A	Urban	BT2	Yes
N00001428	95GG39S3	BELFAST	SHAFTESBURY	BELFAST CITY		A	Urban	BT2	Yes
N00001429	95GG39S3	BELFAST	SHAFTESBURY	BELFAST CITY		A	Urban	BT2	Yes
N00001430	95GG39S3	BELFAST	SHAFTESBURY	BELFAST CITY		A	Urban	BT2	Yes
N00001431	95GG40S1	BELFAST	SHANKILL	BELFAST CITY		A	Urban	BT13	Yes
N00001432	95GG40S1	BELFAST	SHANKILL	BELFAST CITY		A	Urban	BT13	Yes
N00001433	95GG40S1	BELFAST	SHANKILL	BELFAST CITY		A	Urban	BT13	Yes
N00001434	95GG40S1	BELFAST	SHANKILL	BELFAST CITY		A	Urban	BT13	Yes
N00001435	95GG40S1	BELFAST	SHANKILL	BELFAST CITY		A	Urban	BT13	Yes
N00001436	95GG40S1	BELFAST	SHANKILL	BELFAST CITY		A	Urban	BT13	Yes
N00001437	95GG40S2	BELFAST	SHANKILL	BELFAST CITY		A	Urban	BT13	Yes
N00001438	95GG40S2	BELFAST	SHANKILL	BELFAST CITY		A	Urban	BT13	Yes
N00001439	95GG40S2	BELFAST	SHANKILL	BELFAST CITY		A	Urban	BT13	Yes
N00001440	95GG40S2	BELFAST	SHANKILL	BELFAST CITY		A	Urban	BT13	Yes
N00001441	95GG40S2	BELFAST	SHANKILL	BELFAST CITY		A	Urban	BT13	Yes
N00001442	95GG40S2	BELFAST	SHANKILL	BELFAST CITY		A	Urban	BT13	Yes
N00001443	95GG40S2	BELFAST	SHANKILL	BELFAST CITY		A	Urban	BT13	Yes
N00001444	95GG40S2	BELFAST	SHANKILL	BELFAST CITY		A	Urban	BT13	Yes
N00001445	95GG41S1	BELFAST	STORMONT	BELFAST CITY		A	Urban	BT4	Yes
N00001446	95GG41S1	BELFAST	STORMONT	BELFAST CITY		A	Urban	BT4	Yes
N00001447	95GG41S1	BELFAST	STORMONT	BELFAST CITY		A	Urban	BT4	Yes
N00001448	95GG41S1	BELFAST	STORMONT	BELFAST CITY		A	Urban	BT4	Yes
N00001449	95GG41S1	BELFAST	STORMONT	BELFAST CITY		A	Urban	BT4	Yes
N00001450	95GG41S1	BELFAST	STORMONT	BELFAST CITY		A	Urban	BT4	Yes
N00001451	95GG41S2	BELFAST	STORMONT	BELFAST CITY		A	Urban	BT4	Yes
N00001452	95GG41S2	BELFAST	STORMONT	BELFAST CITY		A	Urban	BT4	Yes
N00001453	95GG41S2	BELFAST	STORMONT	BELFAST CITY		A	Urban	BT4	Yes
N00001454	95GG41S2	BELFAST	STORMONT	BELFAST CITY		A	Urban	BT4	Yes
N00001455	95GG41S2	BELFAST	STORMONT	BELFAST CITY		A	Urban	BT4	Yes
N00001456	95GG41S3	BELFAST	STORMONT	BELFAST CITY		A	Urban	BT4	Yes
N00001457	95GG41S3	BELFAST	STORMONT	BELFAST CITY		A	Urban	BT4	Yes
N00001458	95GG41S3	BELFAST	STORMONT	BELFAST CITY		A	Urban	BT4	Yes
N00001459	95GG41S3	BELFAST	STORMONT	BELFAST CITY		A	Urban	BT4	Yes
N00001460	95GG41S3	BELFAST	STORMONT	BELFAST CITY		A	Urban	BT4	Yes
N00001461	95GG42S1	BELFAST	STRANMILLIS	BELFAST CITY		A	Urban	BT9	Yes
N00001462	95GG42S1	BELFAST	STRANMILLIS	BELFAST CITY		A	Urban	BT9	Yes
N00001463	95GG42S1	BELFAST	STRANMILLIS	BELFAST CITY		A	Urban	BT9	Yes
N00001464	95GG42S1	BELFAST	STRANMILLIS	BELFAST CITY		A	Urban	BT9	Yes
N00001465	95GG42S1	BELFAST	STRANMILLIS	BELFAST CITY		A	Urban	BT9	Yes
N00001466	95GG42S2	BELFAST	STRANMILLIS	BELFAST CITY		A	Urban	BT9	Yes
N00001467	95GG42S2	BELFAST	STRANMILLIS	BELFAST CITY		A	Urban	BT9	Yes
N00001468	95GG42S3	BELFAST	STRANMILLIS	BELFAST CITY		A	Urban	BT9	Yes
N00001469	95GG42S3	BELFAST	STRANMILLIS	BELFAST CITY		A	Urban	BT9	Yes
N00001470	95GG42S3	BELFAST	STRANMILLIS	BELFAST CITY		A	Urban	BT9	Yes
N00001471	95GG42S3	BELFAST	STRANMILLIS	BELFAST CITY		A	Urban	BT9	Yes
N00001472	95GG42S3	BELFAST	STRANMILLIS	BELFAST CITY		A	Urban	BT9	Yes
N00001473	95GG42S4	BELFAST	STRANMILLIS	BELFAST CITY		A	Urban	BT9	Yes
N00001474	95GG42S4	BELFAST	STRANMILLIS	BELFAST CITY		A	Urban	BT9	Yes
N00001475	95GG42S4	BELFAST	STRANMILLIS	BELFAST CITY		A	Urban	BT9	Yes
N00001476	95GG42S4	BELFAST	STRANMILLIS	BELFAST CITY		A	Urban	BT9	Yes
N00001477	95GG42S4	BELFAST	STRANMILLIS	BELFAST CITY		A	Urban	BT9	Yes
N00001478	95GG42S4	BELFAST	STRANMILLIS	BELFAST CITY		A	Urban	BT9	Yes
N00001479	95GG42S4	BELFAST	STRANMILLIS	BELFAST CITY		A	Urban	BT9	Yes
N00001480	95GG43S1	BELFAST	SYDENHAM	BELFAST CITY		A	Urban	BT4	Yes
N00001481	95GG43S1	BELFAST	SYDENHAM	BELFAST CITY		A	Urban	BT4	Yes
N00001482	95GG43S1	BELFAST	SYDENHAM	BELFAST CITY		A	Urban	BT4	Yes
N00001483	95GG43S1	BELFAST	SYDENHAM	BELFAST CITY		A	Urban	BT4	Yes
N00001484	95GG43S1	BELFAST	SYDENHAM	BELFAST CITY		A	Urban	BT4	Yes
N00001485	95GG43S2	BELFAST	SYDENHAM	BELFAST CITY		A	Urban	BT4	Yes
N00001486	95GG43S2	BELFAST	SYDENHAM	BELFAST CITY		A	Urban	BT4	Yes
N00001487	95GG43S2	BELFAST	SYDENHAM	BELFAST CITY		A	Urban	BT4	Yes
N00001488	95GG43S2	BELFAST	SYDENHAM	BELFAST CITY		A	Urban	BT4	Yes
N00001489	95GG43S2	BELFAST	SYDENHAM	BELFAST CITY		A	Urban	BT4	Yes
N00001490	95GG43S2	BELFAST	SYDENHAM	BELFAST CITY		A	Urban	BT4	Yes
N00001491	95GG43S3	BELFAST	SYDENHAM	BELFAST CITY		A	Urban	BT4	Yes
N00001492	95GG43S3	BELFAST	SYDENHAM	BELFAST CITY		A	Urban	BT4	Yes
N00001493	95GG43S3	BELFAST	SYDENHAM	BELFAST CITY		A	Urban	BT4	Yes
N00001494	95GG43S3	BELFAST	SYDENHAM	BELFAST CITY		A	Urban	BT4	Yes
N00001495	95GG43S3	BELFAST	SYDENHAM	BELFAST CITY		A	Urban	BT4	Yes
N00001496	95GG43S3	BELFAST	SYDENHAM	BELFAST CITY		A	Urban	BT4	Yes
N00001497	95GG43S3	BELFAST	SYDENHAM	BELFAST CITY		A	Urban	BT4	Yes
N00001498	95GG44S1	BELFAST	THE MOUNT	BELFAST CITY		A	Urban	BT5	Yes
N00001499	95GG44S1	BELFAST	THE MOUNT	BELFAST CITY		A	Urban	BT5	Yes
N00001500	95GG44S1	BELFAST	THE MOUNT	BELFAST CITY		A	Urban	BT5	Yes
N00001501	95GG44S1	BELFAST	THE MOUNT	BELFAST CITY		A	Urban	BT5	Yes
N00001502	95GG44S1	BELFAST	THE MOUNT	BELFAST CITY		A	Urban	BT5	Yes
N00001503	95GG44S1	BELFAST	THE MOUNT	BELFAST CITY		A	Urban	BT5	Yes
N00001504	95GG44S1	BELFAST	THE MOUNT	BELFAST CITY		A	Urban	BT5	Yes
N00001505	95GG44S1	BELFAST	THE MOUNT	BELFAST CITY		A	Urban	BT5	Yes
N00001506	95GG44S2	BELFAST	THE MOUNT	BELFAST CITY		A	Urban	BT5	Yes
N00001507	95GG44S2	BELFAST	THE MOUNT	BELFAST CITY		A	Urban	BT5	Yes
N00001508	95GG44S2	BELFAST	THE MOUNT	BELFAST CITY		A	Urban	BT5	Yes
N00001509	95GG44S2	BELFAST	THE MOUNT	BELFAST CITY		A	Urban	BT5	Yes
N00001510	95GG44S2	BELFAST	THE MOUNT	BELFAST CITY		A	Urban	BT5	Yes
N00001511	95GG44S2	BELFAST	THE MOUNT	BELFAST CITY		A	Urban	BT5	Yes
N00001512	95GG44S2	BELFAST	THE MOUNT	BELFAST CITY		A	Urban	BT5	Yes
N00001513	95GG44S2	BELFAST	THE MOUNT	BELFAST CITY		A	Urban	BT5	Yes
N00001514	95GG45S1	BELFAST	UPPER MALONE	BELFAST CITY		A	Urban	BT9	Yes
N00001515	95GG45S1	BELFAST	UPPER MALONE	BELFAST CITY		A	Urban	BT9	Yes
N00001516	95GG45S1	BELFAST	UPPER MALONE	BELFAST CITY		A	Urban	BT9	Yes
N00001517	95GG45S1	BELFAST	UPPER MALONE	BELFAST CITY		A	Urban	BT9	Yes
N00001518	95GG45S1	BELFAST	UPPER MALONE	BELFAST CITY		A	Urban	BT9	Yes
N00001519	95GG45S2	BELFAST	UPPER MALONE	BELFAST CITY		A	Urban	BT9	Yes
N00001520	95GG45S2	BELFAST	UPPER MALONE	BELFAST CITY		A	Urban	BT9	Yes
N00001521	95GG45S2	BELFAST	UPPER MALONE	BELFAST CITY		A	Urban	BT9	Yes
N00001522	95GG45S2	BELFAST	UPPER MALONE	BELFAST CITY		A	Urban	BT9	Yes
N00001523	95GG45S2	BELFAST	UPPER MALONE	BELFAST CITY		A	Urban	BT9	Yes
N00001524	95GG45S2	BELFAST	UPPER MALONE	BELFAST CITY		A	Urban	BT9	Yes
N00001525	95GG45S3	BELFAST	UPPER MALONE	BELFAST CITY		A	Urban	BT9	Yes
N00001526	95GG45S3	BELFAST	UPPER MALONE	BELFAST CITY		A	Urban	BT9	Yes
N00001527	95GG45S3	BELFAST	UPPER MALONE	BELFAST CITY		A	Urban	BT9	Yes
N00001528	95GG45S3	BELFAST	UPPER MALONE	BELFAST CITY		A	Urban	BT9	Yes
N00001529	95GG45S3	BELFAST	UPPER MALONE	BELFAST CITY		A	Urban	BT9	Yes
N00001530	95GG45S3	BELFAST	UPPER MALONE	BELFAST CITY		A	Urban	BT9	Yes
N00001531	95GG46S1	BELFAST	UPPER SPRINGFIELD	BELFAST CITY		A	Urban	BT12	Yes
N00001532	95GG46S1	BELFAST	UPPER SPRINGFIELD	BELFAST CITY		A	Urban	BT12	Yes
N00001533	95GG46S1	BELFAST	UPPER SPRINGFIELD	BELFAST CITY		A	Urban	BT12	Yes
N00001534	95GG46S1	BELFAST	UPPER SPRINGFIELD	BELFAST CITY		A	Urban	BT12	Yes
N00001535	95GG46S2	BELFAST	UPPER SPRINGFIELD	BELFAST CITY		A	Urban	BT12	Yes
N00001536	95GG46S2	BELFAST	UPPER SPRINGFIELD	BELFAST CITY		A	Urban	BT12	Yes
N00001537	95GG46S2	BELFAST	UPPER SPRINGFIELD	BELFAST CITY		A	Urban	BT12	Yes
N00001538	95GG46S2	BELFAST	UPPER SPRINGFIELD	BELFAST CITY		A	Urban	BT12	Yes
N00001539	95GG46S2	BELFAST	UPPER SPRINGFIELD	BELFAST CITY		A	Urban	BT12	Yes
N00001540	95GG46S3	BELFAST	UPPER SPRINGFIELD	BELFAST CITY		A	Urban	BT12	Yes
N00001541	95GG46S3	BELFAST	UPPER SPRINGFIELD	BELFAST CITY		A	Urban	BT12	Yes
N00001542	95GG46S3	BELFAST	UPPER SPRINGFIELD	BELFAST CITY		A	Urban	BT12	Yes
N00001543	95GG46S3	BELFAST	UPPER SPRINGFIELD	BELFAST CITY		A	Urban	BT12	Yes
N00001544	95GG46S3	BELFAST	UPPER SPRINGFIELD	BELFAST CITY		A	Urban	BT12	Yes
N00001545	95GG47S1	BELFAST	WATER WORKS	BELFAST CITY		A	Urban	BT15	Yes
N00001546	95GG47S1	BELFAST	WATER WORKS	BELFAST CITY		A	Urban	BT15	Yes
N00001547	95GG47S1	BELFAST	WATER WORKS	BELFAST CITY		A	Urban	BT15	Yes
N00001548	95GG47S1	BELFAST	WATER WORKS	BELFAST CITY		A	Urban	BT15	Yes
N00001549	95GG47S1	BELFAST	WATER WORKS	BELFAST CITY		A	Urban	BT15	Yes
N00001550	95GG47S1	BELFAST	WATER WORKS	BELFAST CITY		A	Urban	BT15	Yes
N00001551	95GG47S1	BELFAST	WATER WORKS	BELFAST CITY		A	Urban	BT15	Yes
N00001552	95GG47S2	BELFAST	WATER WORKS	BELFAST CITY		A	Urban	BT15	Yes
N00001553	95GG47S2	BELFAST	WATER WORKS	BELFAST CITY		A	Urban	BT15	Yes
N00001554	95GG47S2	BELFAST	WATER WORKS	BELFAST CITY		A	Urban	BT15	Yes
N00001555	95GG47S2	BELFAST	WATER WORKS	BELFAST CITY		A	Urban	BT15	Yes
N00001556	95GG47S2	BELFAST	WATER WORKS	BELFAST CITY		A	Urban	BT15	Yes
N00001557	95GG47S2	BELFAST	WATER WORKS	BELFAST CITY		A	Urban	BT15	Yes
N00001558	95GG47S3	BELFAST	WATER WORKS	BELFAST CITY		A	Urban	BT15	Yes
N00001559	95GG47S3	BELFAST	WATER WORKS	BELFAST CITY		A	Urban	BT15	Yes
N00001560	95GG47S3	BELFAST	WATER WORKS	BELFAST CITY		A	Urban	BT15	Yes
N00001561	95GG47S3	BELFAST	WATER WORKS	BELFAST CITY		A	Urban	BT15	Yes
N00001562	95GG47S3	BELFAST	WATER WORKS	BELFAST CITY		A	Urban	BT15	Yes
N00001563	95GG47S3	BELFAST	WATER WORKS	BELFAST CITY		A	Urban	BT15	Yes
N00001564	95GG47S3	BELFAST	WATER WORKS	BELFAST CITY		A	Urban	BT15	Yes
N00001565	95GG48S1	BELFAST	WHITEROCK	BELFAST CITY		A	Urban	BT12	Yes
N00001566	95GG48S1	BELFAST	WHITEROCK	BELFAST CITY		A	Urban	BT12	Yes
N00001567	95GG48S1	BELFAST	WHITEROCK	BELFAST CITY		A	Urban	BT12	Yes
N00001568	95GG48S1	BELFAST	WHITEROCK	BELFAST CITY		A	Urban	BT12	Yes
N00001569	95GG48S1	BELFAST	WHITEROCK	BELFAST CITY		A	Urban	BT12	Yes
N00001570	95GG48S2	BELFAST	WHITEROCK	BELFAST CITY		A	Urban	BT12	Yes
N00001571	95GG48S2	BELFAST	WHITEROCK	BELFAST CITY		A	Urban	BT12	Yes
N00001572	95GG48S2	BELFAST	WHITEROCK	BELFAST CITY		A	Urban	BT12	Yes
N00001573	95GG48S2	BELFAST	WHITEROCK	BELFAST CITY		A	Urban	BT12	Yes
N00001574	95GG48S3	BELFAST	WHITEROCK	BELFAST CITY		A	Urban	BT12	Yes
N00001575	95GG48S3	BELFAST	WHITEROCK	BELFAST CITY		A	Urban	BT12	Yes
N00001576	95GG48S3	BELFAST	WHITEROCK	BELFAST CITY		A	Urban	BT12	Yes
N00001577	95GG48S3	BELFAST	WHITEROCK	BELFAST CITY		A	Urban	BT12	Yes
N00001578	95GG48S3	BELFAST	WHITEROCK	BELFAST CITY		A	Urban	BT12	Yes
N00001579	95GG49S1	BELFAST	WINDSOR	BELFAST CITY		A	Urban	BT9	Yes
N00001580	95GG49S1	BELFAST	WINDSOR	BELFAST CITY		A	Urban	BT9	Yes
N00001581	95GG49S1	BELFAST	WINDSOR	BELFAST CITY		A	Urban	BT9	Yes
N00001582	95GG49S1	BELFAST	WINDSOR	BELFAST CITY		A	Urban	BT9	Yes
N00001583	95GG49S1	BELFAST	WINDSOR	BELFAST CITY		A	Urban	BT9	Yes
N00001584	95GG49S1	BELFAST	WINDSOR	BELFAST CITY		A	Urban	BT9	Yes
N00001585	95GG49S2	BELFAST	WINDSOR	BELFAST CITY		A	Urban	BT9	Yes
N00001586	95GG49S2	BELFAST	WINDSOR	BELFAST CITY		A	Urban	BT9	Yes
N00001587	95GG49S2	BELFAST	WINDSOR	BELFAST CITY		A	Urban	BT9	Yes
N00001588	95GG49S2	BELFAST	WINDSOR	BELFAST CITY		A	Urban	BT9	Yes
N00001589	95GG49S2	BELFAST	WINDSOR	BELFAST CITY		A	Urban	BT9	Yes
N00001590	95GG49S2	BELFAST	WINDSOR	BELFAST CITY		A	Urban	BT9	Yes
N00001591	95GG49S2	BELFAST	WINDSOR	BELFAST CITY		A	Urban	BT9	Yes
N00001592	95GG49S3	BELFAST	WINDSOR	BELFAST CITY		A	Urban	BT9	Yes
N00001593	95GG49S3	BELFAST	WINDSOR	BELFAST CITY		A	Urban	BT9	Yes
N00001594	95GG49S3	BELFAST	WINDSOR	BELFAST CITY		A	Urban	BT9	Yes
N00001595	95GG49S3	BELFAST	WINDSOR	BELFAST CITY		A	Urban	BT9	Yes
N00001596	95GG49S3	BELFAST	WINDSOR	BELFAST CITY		A	Urban	BT9	Yes
N00001597	95GG49S3	BELFAST	WINDSOR	BELFAST CITY		A	Urban	BT9	Yes
N00001598	95GG49S4	BELFAST	WINDSOR	BELFAST CITY		A	Urban	BT9	Yes
N00001599	95GG49S4	BELFAST	WINDSOR	BELFAST CITY		A	Urban	BT9	Yes
N00001600	95GG49S4	BELFAST	WINDSOR	BELFAST CITY		A	Urban	BT9	Yes
N00001601	95GG49S4	BELFAST	WINDSOR	BELFAST CITY		A	Urban	BT9	Yes
N00001602	95GG49S4	BELFAST	WINDSOR	BELFAST CITY		A	Urban	BT9	Yes
N00001603	95GG49S4	BELFAST	WINDSOR	BELFAST CITY		A	Urban	BT9	Yes
N00001604	95GG50S1	BELFAST	WOODSTOCK	BELFAST CITY		A	Urban	BT6	Yes
N00001605	95GG50S1	BELFAST	WOODSTOCK	BELFAST CITY		A	Urban	BT6	Yes
N00001606	95GG50S1	BELFAST	WOODSTOCK	BELFAST CITY		A	Urban	BT6	Yes
N00001607	95GG50S1	BELFAST	WOODSTOCK	BELFAST CITY		A	Urban	BT6	Yes
N00001608	95GG50S1	BELFAST	WOODSTOCK	BELFAST CITY		A	Urban	BT6	Yes
N00001609	95GG50S1	BELFAST	WOODSTOCK	BELFAST CITY		A	Urban	BT6	Yes
N00001610	95GG50S2	BELFAST	WOODSTOCK	BELFAST CITY		A	Urban	BT6	Yes
N00001611	95GG50S2	BELFAST	WOODSTOCK	BELFAST CITY		A	Urban	BT6	Yes
N00001612	95GG50S2	BELFAST	WOODSTOCK	BELFAST CITY		A	Urban	BT6	Yes
N00001613	95GG50S2	BELFAST	WOODSTOCK	BELFAST CITY		A	Urban	BT6	Yes
N00001614	95GG50S2	BELFAST	WOODSTOCK	BELFAST CITY		A	Urban	BT6	Yes
N00001615	95GG50S2	BELFAST	WOODSTOCK	BELFAST CITY		A	Urban	BT6	Yes
N00001616	95GG50S3	BELFAST	WOODSTOCK	BELFAST CITY		A	Urban	BT6	Yes
N00001617	95GG50S3	BELFAST	WOODSTOCK	BELFAST CITY		A	Urban	BT6	Yes
N00001618	95GG50S3	BELFAST	WOODSTOCK	BELFAST CITY		A	Urban	BT6	Yes
N00001619	95GG50S3	BELFAST	WOODSTOCK	BELFAST CITY		A	Urban	BT6	Yes
N00001620	95GG50S3	BELFAST	WOODSTOCK	BELFAST CITY		A	Urban	BT6	Yes
N00001621	95GG50S3	BELFAST	WOODSTOCK	BELFAST CITY		A	Urban	BT6	Yes
N00001622	95GG50S3	BELFAST	WOODSTOCK	BELFAST CITY		A	Urban	BT6	Yes
N00001623	95GG51S1	BELFAST	WOODVALE	BELFAST CITY		A	Urban	BT13	Yes
N00001624	95GG51S1	BELFAST	WOODVALE	BELFAST CITY		A	Urban	BT13	Yes
N00001625	95GG51S1	BELFAST	WOODVALE	BELFAST CITY		A	Urban	BT13	Yes
N00001626	95GG51S1	BELFAST	WOODVALE	BELFAST CITY		A	Urban	BT13	Yes
N00001627	95GG51S1	BELFAST	WOODVALE	BELFAST CITY		A	Urban	BT13	Yes
N00001628	95GG51S1	BELFAST	WOODVALE	BELFAST CITY		A	Urban	BT13	Yes
N00001629	95GG51S2	BELFAST	WOODVALE	BELFAST CITY		A	Urban	BT13	Yes
N00001630	95GG51S2	BELFAST	WOODVALE	BELFAST CITY		A	Urban	BT13	Yes
N00001631	95GG51S2	BELFAST	WOODVALE	BELFAST CITY		A	Urban	BT13	Yes
N00001632	95GG51S2	BELFAST	WOODVALE	BELFAST CITY		A	Urban	BT13	Yes
N00001633	95GG51S2	BELFAST	WOODVALE	BELFAST CITY		A	Urban	BT13	Yes
N00001634	95GG51S2	BELFAST	WOODVALE	BELFAST CITY		A	Urban	BT13	Yes
N00001635	95GG51S3	BELFAST	WOODVALE	BELFAST CITY		A	Urban	BT13	Yes
N00001636	95GG51S3	BELFAST	WOODVALE	BELFAST CITY		A	Urban	BT13	Yes
N00001637	95GG51S3	BELFAST	WOODVALE	BELFAST CITY		A	Urban	BT13	Yes
N00001638	95GG51S3	BELFAST	WOODVALE	BELFAST CITY		A	Urban	BT13	Yes
N00001639	95GG51S3	BELFAST	WOODVALE	BELFAST CITY		A	Urban	BT13	Yes
N00001640	95GG51S3	BELFAST	WOODVALE	BELFAST CITY		A	Urban	BT13	Yes
N00001641	95HH01W1	CARRICKFERGUS	BLACKHEAD	WHITEHEAD		F	Rural	BT38	Yes
N00001642	95HH01W1	CARRICKFERGUS	BLACKHEAD	WHITEHEAD		F	Rural	BT38	Yes
N00001643	95HH01W1	CARRICKFERGUS	BLACKHEAD	WHITEHEAD		F	Rural	BT38	Yes
N00001644	95HH01W1	CARRICKFERGUS	BLACKHEAD	WHITEHEAD		F	Rural	BT38	Yes
N00001645	95HH01W1	CARRICKFERGUS	BLACKHEAD	WHITEHEAD		F	Rural	BT38	Yes
N00001646	95HH01W1	CARRICKFERGUS	BLACKHEAD	WHITEHEAD		F	Rural	BT38	Yes
N00001647	95HH02S1	CARRICKFERGUS	BLUEFIELD	CARRICKFERGUS		C	Urban	BT38	Yes
N00001648	95HH02S1	CARRICKFERGUS	BLUEFIELD	CARRICKFERGUS		C	Urban	BT38	Yes
N00001649	95HH02S1	CARRICKFERGUS	BLUEFIELD	CARRICKFERGUS		C	Urban	BT38	Yes
N00001650	95HH02S1	CARRICKFERGUS	BLUEFIELD	CARRICKFERGUS		C	Urban	BT38	Yes
N00001651	95HH02S2	CARRICKFERGUS	BLUEFIELD	CARRICKFERGUS		C	Urban	BT38	Yes
N00001652	95HH02S2	CARRICKFERGUS	BLUEFIELD	CARRICKFERGUS		C	Urban	BT38	Yes
N00001653	95HH02S2	CARRICKFERGUS	BLUEFIELD	CARRICKFERGUS		C	Urban	BT38	Yes
N00001654	95HH02S2	CARRICKFERGUS	BLUEFIELD	CARRICKFERGUS		C	Urban	BT38	Yes
N00001655	95HH03W1	CARRICKFERGUS	BONEYBEFORE	CARRICKFERGUS		C	Urban	BT38	Yes
N00001656	95HH03W1	CARRICKFERGUS	BONEYBEFORE	CARRICKFERGUS		C	Urban	BT38	Yes
N00001657	95HH03W1	CARRICKFERGUS	BONEYBEFORE	CARRICKFERGUS		C	Urban	BT38	Yes
N00001658	95HH03W1	CARRICKFERGUS	BONEYBEFORE	CARRICKFERGUS		C	Urban	BT38	Yes
N00001659	95HH03W1	CARRICKFERGUS	BONEYBEFORE	CARRICKFERGUS		C	Urban	BT38	Yes
N00001660	95HH03W1	CARRICKFERGUS	BONEYBEFORE	CARRICKFERGUS		C	Urban	BT38	Yes
N00001661	95HH04S1	CARRICKFERGUS	BURLEIGH HILL	CARRICKFERGUS		C	Urban	BT38	Yes
N00001662	95HH04S1	CARRICKFERGUS	BURLEIGH HILL	CARRICKFERGUS		C	Urban	BT38	Yes
N00001663	95HH04S1	CARRICKFERGUS	BURLEIGH HILL	CARRICKFERGUS		C	Urban	BT38	Yes
N00001664	95HH04S1	CARRICKFERGUS	BURLEIGH HILL	CARRICKFERGUS		C	Urban	BT38	Yes
N00001665	95HH04S1	CARRICKFERGUS	BURLEIGH HILL	CARRICKFERGUS		C	Urban	BT38	Yes
N00001666	95HH04S2	CARRICKFERGUS	BURLEIGH HILL	CARRICKFERGUS		C	Urban	BT38	Yes
N00001667	95HH04S2	CARRICKFERGUS	BURLEIGH HILL	CARRICKFERGUS		C	Urban	BT38	Yes
N00001668	95HH04S2	CARRICKFERGUS	BURLEIGH HILL	CARRICKFERGUS		C	Urban	BT38	Yes
N00001669	95HH04S2	CARRICKFERGUS	BURLEIGH HILL	CARRICKFERGUS		C	Urban	BT38	Yes
N00001670	95HH05W1	CARRICKFERGUS	CLIPPERSTOWN	CARRICKFERGUS		C	Urban	BT38	Yes
N00001671	95HH05W1	CARRICKFERGUS	CLIPPERSTOWN	CARRICKFERGUS		C	Urban	BT38	Yes
N00001672	95HH05W1	CARRICKFERGUS	CLIPPERSTOWN	CARRICKFERGUS		C	Urban	BT38	Yes
N00001673	95HH05W1	CARRICKFERGUS	CLIPPERSTOWN	CARRICKFERGUS		C	Urban	BT38	Yes
N00001674	95HH05W1	CARRICKFERGUS	CLIPPERSTOWN	CARRICKFERGUS		C	Urban	BT38	Yes
N00001675	95HH05W1	CARRICKFERGUS	CLIPPERSTOWN	CARRICKFERGUS		C	Urban	BT38	Yes
N00001676	95HH05W1	CARRICKFERGUS	CLIPPERSTOWN	CARRICKFERGUS		C	Urban	BT38	Yes
N00001677	95HH06S1	CARRICKFERGUS	EDEN	CARRICKFERGUS		C	Urban	BT38	Yes
N00001678	95HH06S1	CARRICKFERGUS	EDEN			H	Rural	BT38	Yes
N00001679	95HH06S1	CARRICKFERGUS	EDEN	CARRICKFERGUS		C	Urban	BT38	Yes
N00001680	95HH06S1	CARRICKFERGUS	EDEN	CARRICKFERGUS		C	Urban	BT38	Yes
N00001681	95HH06S1	CARRICKFERGUS	EDEN	CARRICKFERGUS		C	Urban	BT38	Yes
N00001682	95HH06S2	CARRICKFERGUS	EDEN	CARRICKFERGUS		C	Urban	BT38	Yes
N00001683	95HH06S2	CARRICKFERGUS	EDEN	CARRICKFERGUS		C	Urban	BT38	Yes
N00001684	95HH06S2	CARRICKFERGUS	EDEN	CARRICKFERGUS		C	Urban	BT38	Yes
N00001685	95HH06S2	CARRICKFERGUS	EDEN	CARRICKFERGUS		C	Urban	BT38	Yes
N00001686	95HH06S2	CARRICKFERGUS	EDEN	CARRICKFERGUS		C	Urban	BT38	Yes
N00001687	95HH06S2	CARRICKFERGUS	EDEN	CARRICKFERGUS		C	Urban	BT38	Yes
N00001688	95HH07W1	CARRICKFERGUS	GORTALEE	GREENISLAND		E	Urban	BT38	Yes
N00001689	95HH07W1	CARRICKFERGUS	GORTALEE	GREENISLAND		E	Urban	BT38	Yes
N00001690	95HH07W1	CARRICKFERGUS	GORTALEE	GREENISLAND		E	Urban	BT38	Yes
N00001691	95HH07W1	CARRICKFERGUS	GORTALEE	GREENISLAND		E	Urban	BT38	Yes
N00001692	95HH07W1	CARRICKFERGUS	GORTALEE	GREENISLAND		E	Urban	BT38	Yes
N00001693	95HH08W1	CARRICKFERGUS	GREENISLAND	GREENISLAND		E	Urban	BT38	Yes
N00001694	95HH08W1	CARRICKFERGUS	GREENISLAND	CARRICKFERGUS		C	Urban	BT38	Yes
N00001695	95HH08W1	CARRICKFERGUS	GREENISLAND	CARRICKFERGUS		C	Urban	BT38	Yes
N00001696	95HH08W1	CARRICKFERGUS	GREENISLAND	CARRICKFERGUS	GREENISLAND	C	Urban	BT38	Yes
N00001697	95HH08W1	CARRICKFERGUS	GREENISLAND	GREENISLAND		E	Urban	BT38	Yes
N00001698	95HH08W1	CARRICKFERGUS	GREENISLAND	GREENISLAND		E	Urban	BT38	Yes
N00001699	95HH08W1	CARRICKFERGUS	GREENISLAND	GREENISLAND		E	Urban	BT38	Yes
N00001700	95HH08W1	CARRICKFERGUS	GREENISLAND	GREENISLAND		E	Urban	BT38	Yes
N00001701	95HH09W1	CARRICKFERGUS	KILLYCROT	CARRICKFERGUS		C	Urban	BT38	Yes
N00001702	95HH09W1	CARRICKFERGUS	KILLYCROT	CARRICKFERGUS		C	Urban	BT38	Yes
N00001703	95HH09W1	CARRICKFERGUS	KILLYCROT	CARRICKFERGUS		C	Urban	BT38	Yes
N00001704	95HH09W1	CARRICKFERGUS	KILLYCROT	CARRICKFERGUS		C	Urban	BT38	Yes
N00001705	95HH09W1	CARRICKFERGUS	KILLYCROT	CARRICKFERGUS		C	Urban	BT38	Yes
N00001706	95HH10W1	CARRICKFERGUS	KNOCKAGH	GREENISLAND		E	Urban	BT38	Yes
N00001707	95HH10W1	CARRICKFERGUS	KNOCKAGH	GREENISLAND		E	Urban	BT38	Yes
N00001708	95HH10W1	CARRICKFERGUS	KNOCKAGH	GREENISLAND		E	Urban	BT38	Yes
N00001709	95HH10W1	CARRICKFERGUS	KNOCKAGH	GREENISLAND		E	Urban	BT38	Yes
N00001710	95HH10W1	CARRICKFERGUS	KNOCKAGH	GREENISLAND		E	Urban	BT38	Yes
N00001711	95HH10W1	CARRICKFERGUS	KNOCKAGH	GREENISLAND		E	Urban	BT38	Yes
N00001712	95HH11W1	CARRICKFERGUS	LOVE LANE	CARRICKFERGUS		C	Urban	BT38	Yes
N00001713	95HH11W1	CARRICKFERGUS	LOVE LANE	CARRICKFERGUS		C	Urban	BT38	Yes
N00001714	95HH11W1	CARRICKFERGUS	LOVE LANE	CARRICKFERGUS		C	Urban	BT38	Yes
N00001715	95HH11W1	CARRICKFERGUS	LOVE LANE	CARRICKFERGUS		C	Urban	BT38	Yes
N00001716	95HH12W1	CARRICKFERGUS	MILEBUSH	CARRICKFERGUS		C	Urban	BT38	Yes
N00001717	95HH12W1	CARRICKFERGUS	MILEBUSH	CARRICKFERGUS		C	Urban	BT38	Yes
N00001718	95HH12W1	CARRICKFERGUS	MILEBUSH	CARRICKFERGUS		C	Urban	BT38	Yes
N00001719	95HH12W1	CARRICKFERGUS	MILEBUSH	CARRICKFERGUS		C	Urban	BT38	Yes
N00001720	95HH12W1	CARRICKFERGUS	MILEBUSH	CARRICKFERGUS		C	Urban	BT38	Yes
N00001721	95HH13W1	CARRICKFERGUS	NORTHLAND	CARRICKFERGUS		C	Urban	BT38	Yes
N00001722	95HH13W1	CARRICKFERGUS	NORTHLAND	CARRICKFERGUS		C	Urban	BT38	Yes
N00001723	95HH13W1	CARRICKFERGUS	NORTHLAND	CARRICKFERGUS		C	Urban	BT38	Yes
N00001724	95HH13W1	CARRICKFERGUS	NORTHLAND	CARRICKFERGUS		C	Urban	BT38	Yes
N00001725	95HH13W1	CARRICKFERGUS	NORTHLAND	CARRICKFERGUS		C	Urban	BT38	Yes
N00001726	95HH14W1	CARRICKFERGUS	SUNNYLANDS	CARRICKFERGUS		C	Urban	BT38	Yes
N00001727	95HH14W1	CARRICKFERGUS	SUNNYLANDS	CARRICKFERGUS		C	Urban	BT38	Yes
N00001728	95HH14W1	CARRICKFERGUS	SUNNYLANDS	CARRICKFERGUS		C	Urban	BT38	Yes
N00001729	95HH14W1	CARRICKFERGUS	SUNNYLANDS	CARRICKFERGUS		C	Urban	BT38	Yes
N00001730	95HH14W1	CARRICKFERGUS	SUNNYLANDS	CARRICKFERGUS		C	Urban	BT38	Yes
N00001731	95HH14W1	CARRICKFERGUS	SUNNYLANDS	CARRICKFERGUS		C	Urban	BT38	Yes
N00001732	95HH15W1	CARRICKFERGUS	VICTORIA (CARRICKFERGUS)	CARRICKFERGUS		C	Urban	BT38	Yes
N00001733	95HH15W1	CARRICKFERGUS	VICTORIA (CARRICKFERGUS)	CARRICKFERGUS		C	Urban	BT38	Yes
N00001734	95HH15W1	CARRICKFERGUS	VICTORIA (CARRICKFERGUS)	CARRICKFERGUS		C	Urban	BT38	Yes
N00001735	95HH15W1	CARRICKFERGUS	VICTORIA (CARRICKFERGUS)	CARRICKFERGUS		C	Urban	BT38	Yes
N00001736	95HH15W1	CARRICKFERGUS	VICTORIA (CARRICKFERGUS)	CARRICKFERGUS		C	Urban	BT38	Yes
N00001737	95HH15W1	CARRICKFERGUS	VICTORIA (CARRICKFERGUS)	CARRICKFERGUS		C	Urban	BT38	Yes
N00001738	95HH16W1	CARRICKFERGUS	WHITEHEAD	WHITEHEAD		F	Rural	BT38	Yes
N00001739	95HH16W1	CARRICKFERGUS	WHITEHEAD			H	Rural	BT38	Yes
N00001740	95HH16W1	CARRICKFERGUS	WHITEHEAD	WHITEHEAD		F	Rural	BT38	Yes
N00001741	95HH16W1	CARRICKFERGUS	WHITEHEAD	WHITEHEAD		F	Rural	BT38	Yes
N00001742	95HH16W1	CARRICKFERGUS	WHITEHEAD	WHITEHEAD		F	Rural	BT38	Yes
N00001743	95HH16W1	CARRICKFERGUS	WHITEHEAD	WHITEHEAD		F	Rural	BT38	Yes
N00001744	95HH17W1	CARRICKFERGUS	WOODBURN	CARRICKFERGUS		C	Urban	BT38	Yes
N00001745	95HH17W1	CARRICKFERGUS	WOODBURN	CARRICKFERGUS		C	Urban	BT38	Yes
N00001746	95HH17W1	CARRICKFERGUS	WOODBURN	CARRICKFERGUS		C	Urban	BT38	Yes
N00001747	95HH17W1	CARRICKFERGUS	WOODBURN	CARRICKFERGUS		C	Urban	BT38	Yes
N00001748	95HH17W1	CARRICKFERGUS	WOODBURN			H	Rural	BT38	Yes
N00001749	95HH17W1	CARRICKFERGUS	WOODBURN			H	Rural	BT38	Yes
N00001750	95II01S1	CASTLEREAGH	BALLYHANWOOD	METROPOLITAN CASTLEREAGH		C	Urban	BT5	Yes
N00001751	95II01S1	CASTLEREAGH	BALLYHANWOOD	METROPOLITAN CASTLEREAGH		C	Urban	BT5	Yes
N00001752	95II01S1	CASTLEREAGH	BALLYHANWOOD	METROPOLITAN CASTLEREAGH		C	Urban	BT5	Yes
N00001753	95II01S1	CASTLEREAGH	BALLYHANWOOD	METROPOLITAN CASTLEREAGH		C	Urban	BT5	Yes
N00001754	95II01S1	CASTLEREAGH	BALLYHANWOOD	METROPOLITAN CASTLEREAGH		C	Urban	BT5	Yes
N00001755	95II01S2	CASTLEREAGH	BALLYHANWOOD			H	Rural	BT5	Yes
N00001756	95II01S2	CASTLEREAGH	BALLYHANWOOD	METROPOLITAN CASTLEREAGH		C	Urban	BT5	Yes
N00001757	95II01S2	CASTLEREAGH	BALLYHANWOOD	METROPOLITAN CASTLEREAGH		C	Urban	BT5	Yes
N00001758	95II01S2	CASTLEREAGH	BALLYHANWOOD	METROPOLITAN CASTLEREAGH		C	Urban	BT5	Yes
N00001759	95II01S2	CASTLEREAGH	BALLYHANWOOD	METROPOLITAN CASTLEREAGH		C	Urban	BT5	Yes
N00001760	95II02S1	CASTLEREAGH	BEECHILL	METROPOLITAN CASTLEREAGH		C	Urban	BT8	Yes
N00001761	95II02S1	CASTLEREAGH	BEECHILL	METROPOLITAN CASTLEREAGH		C	Urban	BT8	Yes
N00001762	95II02S2	CASTLEREAGH	BEECHILL	METROPOLITAN CASTLEREAGH		C	Urban	BT8	Yes
N00001763	95II02S2	CASTLEREAGH	BEECHILL	METROPOLITAN CASTLEREAGH		C	Urban	BT8	Yes
N00001764	95II02S3	CASTLEREAGH	BEECHILL	METROPOLITAN CASTLEREAGH		C	Urban	BT8	Yes
N00001765	95II02S3	CASTLEREAGH	BEECHILL	METROPOLITAN CASTLEREAGH		C	Urban	BT8	Yes
N00001766	95II02S3	CASTLEREAGH	BEECHILL	METROPOLITAN CASTLEREAGH		C	Urban	BT8	Yes
N00001767	95II03S1	CASTLEREAGH	CAIRNSHILL	METROPOLITAN CASTLEREAGH		C	Urban	BT8	Yes
N00001768	95II03S1	CASTLEREAGH	CAIRNSHILL	METROPOLITAN CASTLEREAGH		C	Urban	BT8	Yes
N00001769	95II03S1	CASTLEREAGH	CAIRNSHILL	METROPOLITAN CASTLEREAGH		C	Urban	BT8	Yes
N00001770	95II03S1	CASTLEREAGH	CAIRNSHILL	METROPOLITAN CASTLEREAGH		C	Urban	BT8	Yes
N00001771	95II03S1	CASTLEREAGH	CAIRNSHILL	METROPOLITAN CASTLEREAGH		C	Urban	BT8	Yes
N00001772	95II03S2	CASTLEREAGH	CAIRNSHILL	METROPOLITAN CASTLEREAGH		C	Urban	BT8	Yes
N00001773	95II03S2	CASTLEREAGH	CAIRNSHILL	METROPOLITAN CASTLEREAGH		C	Urban	BT8	Yes
N00001774	95II03S2	CASTLEREAGH	CAIRNSHILL	METROPOLITAN CASTLEREAGH		C	Urban	BT8	Yes
N00001775	95II03S2	CASTLEREAGH	CAIRNSHILL	METROPOLITAN CASTLEREAGH		C	Urban	BT8	Yes
N00001776	95II03S2	CASTLEREAGH	CAIRNSHILL	METROPOLITAN CASTLEREAGH		C	Urban	BT8	Yes
N00001777	95II03S2	CASTLEREAGH	CAIRNSHILL	METROPOLITAN CASTLEREAGH		C	Urban	BT8	Yes
N00001778	95II04S1	CASTLEREAGH	CARROWREAGH	METROPOLITAN CASTLEREAGH		C	Urban	BT16	Yes
N00001779	95II04S1	CASTLEREAGH	CARROWREAGH	METROPOLITAN CASTLEREAGH		C	Urban	BT16	Yes
N00001780	95II04S1	CASTLEREAGH	CARROWREAGH	METROPOLITAN CASTLEREAGH		C	Urban	BT16	Yes
N00001781	95II04S1	CASTLEREAGH	CARROWREAGH	METROPOLITAN CASTLEREAGH		C	Urban	BT16	Yes
N00001782	95II04S1	CASTLEREAGH	CARROWREAGH	METROPOLITAN CASTLEREAGH		C	Urban	BT16	Yes
N00001783	95II04S1	CASTLEREAGH	CARROWREAGH	METROPOLITAN CASTLEREAGH		C	Urban	BT16	Yes
N00001784	95II04S2	CASTLEREAGH	CARROWREAGH	METROPOLITAN CASTLEREAGH		C	Urban	BT16	Yes
N00001785	95II04S2	CASTLEREAGH	CARROWREAGH	METROPOLITAN CASTLEREAGH		C	Urban	BT16	Yes
N00001786	95II04S2	CASTLEREAGH	CARROWREAGH	METROPOLITAN CASTLEREAGH		C	Urban	BT16	Yes
N00001787	95II04S2	CASTLEREAGH	CARROWREAGH	METROPOLITAN CASTLEREAGH		C	Urban	BT16	Yes
N00001788	95II04S2	CASTLEREAGH	CARROWREAGH	METROPOLITAN CASTLEREAGH		C	Urban	BT16	Yes
N00001789	95II04S2	CASTLEREAGH	CARROWREAGH	METROPOLITAN CASTLEREAGH		C	Urban	BT16	Yes
N00001790	95II05S1	CASTLEREAGH	CARRYDUFF EAST	METROPOLITAN CASTLEREAGH	CARRYDUFF	C	Urban	BT8	Yes
N00001791	95II05S1	CASTLEREAGH	CARRYDUFF EAST	CARRYDUFF		E	Urban	BT8	Yes
N00001792	95II05S1	CASTLEREAGH	CARRYDUFF EAST	CARRYDUFF		E	Urban	BT8	Yes
N00001793	95II05S1	CASTLEREAGH	CARRYDUFF EAST	CARRYDUFF		E	Urban	BT8	Yes
N00001794	95II05S2	CASTLEREAGH	CARRYDUFF EAST	CARRYDUFF		E	Urban	BT8	Yes
N00001795	95II05S2	CASTLEREAGH	CARRYDUFF EAST	CARRYDUFF		E	Urban	BT8	Yes
N00001796	95II05S2	CASTLEREAGH	CARRYDUFF EAST	CARRYDUFF		E	Urban	BT8	Yes
N00001797	95II05S2	CASTLEREAGH	CARRYDUFF EAST	CARRYDUFF		E	Urban	BT8	Yes
N00001798	95II06S1	CASTLEREAGH	CARRYDUFF WEST	CARRYDUFF		E	Urban	BT8	Yes
N00001799	95II06S1	CASTLEREAGH	CARRYDUFF WEST			H	Rural	BT8	Yes
N00001800	95II06S1	CASTLEREAGH	CARRYDUFF WEST	CARRYDUFF		E	Urban	BT8	Yes
N00001801	95II06S1	CASTLEREAGH	CARRYDUFF WEST	CARRYDUFF		E	Urban	BT8	Yes
N00001802	95II06S2	CASTLEREAGH	CARRYDUFF WEST	CARRYDUFF		E	Urban	BT8	Yes
N00001803	95II06S2	CASTLEREAGH	CARRYDUFF WEST	CARRYDUFF		E	Urban	BT8	Yes
N00001804	95II06S2	CASTLEREAGH	CARRYDUFF WEST	CARRYDUFF		E	Urban	BT8	Yes
N00001805	95II06S2	CASTLEREAGH	CARRYDUFF WEST	CARRYDUFF		E	Urban	BT8	Yes
N00001806	95II07W1	CASTLEREAGH	CREGAGH	METROPOLITAN CASTLEREAGH		C	Urban	BT6	Yes
N00001807	95II07W1	CASTLEREAGH	CREGAGH	METROPOLITAN CASTLEREAGH		C	Urban	BT6	Yes
N00001808	95II07W1	CASTLEREAGH	CREGAGH	METROPOLITAN CASTLEREAGH		C	Urban	BT6	Yes
N00001809	95II07W1	CASTLEREAGH	CREGAGH	METROPOLITAN CASTLEREAGH		C	Urban	BT6	Yes
N00001810	95II07W1	CASTLEREAGH	CREGAGH	METROPOLITAN CASTLEREAGH		C	Urban	BT6	Yes
N00001811	95II07W1	CASTLEREAGH	CREGAGH	METROPOLITAN CASTLEREAGH		C	Urban	BT6	Yes
N00001812	95II07W1	CASTLEREAGH	CREGAGH	METROPOLITAN CASTLEREAGH		C	Urban	BT6	Yes
N00001813	95II07W1	CASTLEREAGH	CREGAGH	METROPOLITAN CASTLEREAGH		C	Urban	BT6	Yes
N00001814	95II08W1	CASTLEREAGH	DOWNSHIRE	METROPOLITAN CASTLEREAGH		C	Urban	BT6	Yes
N00001815	95II08W1	CASTLEREAGH	DOWNSHIRE	METROPOLITAN CASTLEREAGH		C	Urban	BT6	Yes
N00001816	95II08W1	CASTLEREAGH	DOWNSHIRE	METROPOLITAN CASTLEREAGH		C	Urban	BT6	Yes
N00001817	95II08W1	CASTLEREAGH	DOWNSHIRE	METROPOLITAN CASTLEREAGH		C	Urban	BT6	Yes
N00001818	95II08W1	CASTLEREAGH	DOWNSHIRE	METROPOLITAN CASTLEREAGH		C	Urban	BT6	Yes
N00001819	95II08W1	CASTLEREAGH	DOWNSHIRE	METROPOLITAN CASTLEREAGH		C	Urban	BT6	Yes
N00001820	95II09S1	CASTLEREAGH	DUNDONALD	METROPOLITAN CASTLEREAGH		C	Urban	BT16	Yes
N00001821	95II09S1	CASTLEREAGH	DUNDONALD	METROPOLITAN CASTLEREAGH		C	Urban	BT16	Yes
N00001822	95II09S1	CASTLEREAGH	DUNDONALD	METROPOLITAN CASTLEREAGH		C	Urban	BT16	Yes
N00001823	95II09S1	CASTLEREAGH	DUNDONALD	METROPOLITAN CASTLEREAGH		C	Urban	BT16	Yes
N00001824	95II09S1	CASTLEREAGH	DUNDONALD	METROPOLITAN CASTLEREAGH		C	Urban	BT16	Yes
N00001825	95II09S2	CASTLEREAGH	DUNDONALD	METROPOLITAN CASTLEREAGH		C	Urban	BT16	Yes
N00001826	95II09S2	CASTLEREAGH	DUNDONALD	METROPOLITAN CASTLEREAGH		C	Urban	BT16	Yes
N00001827	95II09S2	CASTLEREAGH	DUNDONALD	METROPOLITAN CASTLEREAGH		C	Urban	BT16	Yes
N00001828	95II09S2	CASTLEREAGH	DUNDONALD	METROPOLITAN CASTLEREAGH		C	Urban	BT16	Yes
N00001829	95II09S2	CASTLEREAGH	DUNDONALD	METROPOLITAN CASTLEREAGH		C	Urban	BT16	Yes
N00001830	95II10W1	CASTLEREAGH	ENLER	METROPOLITAN CASTLEREAGH		C	Urban	BT16	Yes
N00001831	95II10W1	CASTLEREAGH	ENLER	METROPOLITAN CASTLEREAGH		C	Urban	BT16	Yes
N00001832	95II10W1	CASTLEREAGH	ENLER	METROPOLITAN CASTLEREAGH		C	Urban	BT16	Yes
N00001833	95II10W1	CASTLEREAGH	ENLER	METROPOLITAN CASTLEREAGH		C	Urban	BT16	Yes
N00001834	95II10W1	CASTLEREAGH	ENLER	METROPOLITAN CASTLEREAGH		C	Urban	BT16	Yes
N00001835	95II10W1	CASTLEREAGH	ENLER	METROPOLITAN CASTLEREAGH		C	Urban	BT16	Yes
N00001836	95II10W1	CASTLEREAGH	ENLER	METROPOLITAN CASTLEREAGH		C	Urban	BT16	Yes
N00001837	95II10W1	CASTLEREAGH	ENLER	METROPOLITAN CASTLEREAGH		C	Urban	BT16	Yes
N00001838	95II10W1	CASTLEREAGH	ENLER	METROPOLITAN CASTLEREAGH		C	Urban	BT16	Yes
N00001839	95II11W1	CASTLEREAGH	GALWALLY	METROPOLITAN CASTLEREAGH		C	Urban	BT8	Yes
N00001840	95II11W1	CASTLEREAGH	GALWALLY	METROPOLITAN CASTLEREAGH		C	Urban	BT8	Yes
N00001841	95II11W1	CASTLEREAGH	GALWALLY	METROPOLITAN CASTLEREAGH		C	Urban	BT8	Yes
N00001842	95II11W1	CASTLEREAGH	GALWALLY	METROPOLITAN CASTLEREAGH		C	Urban	BT8	Yes
N00001843	95II11W1	CASTLEREAGH	GALWALLY	METROPOLITAN CASTLEREAGH		C	Urban	BT8	Yes
N00001844	95II11W1	CASTLEREAGH	GALWALLY	METROPOLITAN CASTLEREAGH		C	Urban	BT8	Yes
N00001845	95II11W1	CASTLEREAGH	GALWALLY	METROPOLITAN CASTLEREAGH		C	Urban	BT8	Yes
N00001846	95II11W1	CASTLEREAGH	GALWALLY	METROPOLITAN CASTLEREAGH		C	Urban	BT8	Yes
N00001847	95II12W1	CASTLEREAGH	GILNAHIRK	METROPOLITAN CASTLEREAGH		C	Urban	BT5	Yes
N00001848	95II12W1	CASTLEREAGH	GILNAHIRK	METROPOLITAN CASTLEREAGH		C	Urban	BT5	Yes
N00001849	95II12W1	CASTLEREAGH	GILNAHIRK	METROPOLITAN CASTLEREAGH		C	Urban	BT5	Yes
N00001850	95II12W1	CASTLEREAGH	GILNAHIRK	METROPOLITAN CASTLEREAGH		C	Urban	BT5	Yes
N00001851	95II12W1	CASTLEREAGH	GILNAHIRK	METROPOLITAN CASTLEREAGH		C	Urban	BT5	Yes
N00001852	95II12W1	CASTLEREAGH	GILNAHIRK	METROPOLITAN CASTLEREAGH		C	Urban	BT5	Yes
N00001853	95II12W1	CASTLEREAGH	GILNAHIRK	METROPOLITAN CASTLEREAGH		C	Urban	BT5	Yes
N00001854	95II13W1	CASTLEREAGH	GRAHAMS BRIDGE	METROPOLITAN CASTLEREAGH		C	Urban	BT16	Yes
N00001855	95II13W1	CASTLEREAGH	GRAHAMS BRIDGE	METROPOLITAN CASTLEREAGH		C	Urban	BT16	Yes
N00001856	95II13W1	CASTLEREAGH	GRAHAMS BRIDGE	METROPOLITAN CASTLEREAGH		C	Urban	BT16	Yes
N00001857	95II13W1	CASTLEREAGH	GRAHAMS BRIDGE	METROPOLITAN CASTLEREAGH		C	Urban	BT16	Yes
N00001858	95II13W1	CASTLEREAGH	GRAHAMS BRIDGE	METROPOLITAN CASTLEREAGH		C	Urban	BT16	Yes
N00001859	95II13W1	CASTLEREAGH	GRAHAMS BRIDGE	METROPOLITAN CASTLEREAGH		C	Urban	BT16	Yes
N00001860	95II13W1	CASTLEREAGH	GRAHAMS BRIDGE	METROPOLITAN CASTLEREAGH		C	Urban	BT16	Yes
N00001861	95II13W1	CASTLEREAGH	GRAHAMS BRIDGE	METROPOLITAN CASTLEREAGH		C	Urban	BT16	Yes
N00001862	95II13W1	CASTLEREAGH	GRAHAMS BRIDGE	METROPOLITAN CASTLEREAGH		C	Urban	BT16	Yes
N00001863	95II13W1	CASTLEREAGH	GRAHAMS BRIDGE	METROPOLITAN CASTLEREAGH		C	Urban	BT16	Yes
N00001864	95II14W1	CASTLEREAGH	HILLFOOT	METROPOLITAN CASTLEREAGH		C	Urban	BT5	Yes
N00001865	95II14W1	CASTLEREAGH	HILLFOOT	METROPOLITAN CASTLEREAGH		C	Urban	BT5	Yes
N00001866	95II14W1	CASTLEREAGH	HILLFOOT	METROPOLITAN CASTLEREAGH		C	Urban	BT5	Yes
N00001867	95II14W1	CASTLEREAGH	HILLFOOT	METROPOLITAN CASTLEREAGH		C	Urban	BT5	Yes
N00001868	95II14W1	CASTLEREAGH	HILLFOOT	METROPOLITAN CASTLEREAGH		C	Urban	BT5	Yes
N00001869	95II14W1	CASTLEREAGH	HILLFOOT	METROPOLITAN CASTLEREAGH		C	Urban	BT5	Yes
N00001870	95II14W1	CASTLEREAGH	HILLFOOT	METROPOLITAN CASTLEREAGH		C	Urban	BT5	Yes
N00001871	95II15S1	CASTLEREAGH	KNOCKBRACKEN	METROPOLITAN CASTLEREAGH		C	Urban	BT8	Yes
N00001872	95II15S1	CASTLEREAGH	KNOCKBRACKEN	METROPOLITAN CASTLEREAGH		C	Urban	BT8	Yes
N00001873	95II15S1	CASTLEREAGH	KNOCKBRACKEN	METROPOLITAN CASTLEREAGH		C	Urban	BT8	Yes
N00001874	95II15S1	CASTLEREAGH	KNOCKBRACKEN	METROPOLITAN CASTLEREAGH		C	Urban	BT8	Yes
N00001875	95II15S2	CASTLEREAGH	KNOCKBRACKEN	METROPOLITAN CASTLEREAGH		C	Urban	BT8	Yes
N00001876	95II15S2	CASTLEREAGH	KNOCKBRACKEN	METROPOLITAN CASTLEREAGH		C	Urban	BT8	Yes
N00001877	95II15S2	CASTLEREAGH	KNOCKBRACKEN	METROPOLITAN CASTLEREAGH		C	Urban	BT8	Yes
N00001878	95II15S2	CASTLEREAGH	KNOCKBRACKEN	METROPOLITAN CASTLEREAGH		C	Urban	BT8	Yes
N00001879	95II15S2	CASTLEREAGH	KNOCKBRACKEN	METROPOLITAN CASTLEREAGH		C	Urban	BT8	Yes
N00001880	95II16W1	CASTLEREAGH	LISNASHARRAGH	METROPOLITAN CASTLEREAGH		C	Urban	BT6	Yes
N00001881	95II16W1	CASTLEREAGH	LISNASHARRAGH	METROPOLITAN CASTLEREAGH		C	Urban	BT6	Yes
N00001882	95II16W1	CASTLEREAGH	LISNASHARRAGH	METROPOLITAN CASTLEREAGH		C	Urban	BT6	Yes
N00001883	95II16W1	CASTLEREAGH	LISNASHARRAGH	METROPOLITAN CASTLEREAGH		C	Urban	BT6	Yes
N00001884	95II16W1	CASTLEREAGH	LISNASHARRAGH	METROPOLITAN CASTLEREAGH		C	Urban	BT6	Yes
N00001885	95II17W1	CASTLEREAGH	LOWER BRANIEL	METROPOLITAN CASTLEREAGH		C	Urban	BT5	Yes
N00001886	95II17W1	CASTLEREAGH	LOWER BRANIEL	METROPOLITAN CASTLEREAGH		C	Urban	BT5	Yes
N00001887	95II17W1	CASTLEREAGH	LOWER BRANIEL	METROPOLITAN CASTLEREAGH		C	Urban	BT5	Yes
N00001888	95II17W1	CASTLEREAGH	LOWER BRANIEL	METROPOLITAN CASTLEREAGH		C	Urban	BT5	Yes
N00001889	95II17W1	CASTLEREAGH	LOWER BRANIEL	METROPOLITAN CASTLEREAGH		C	Urban	BT5	Yes
N00001890	95II17W1	CASTLEREAGH	LOWER BRANIEL	METROPOLITAN CASTLEREAGH		C	Urban	BT5	Yes
N00001891	95II17W1	CASTLEREAGH	LOWER BRANIEL	METROPOLITAN CASTLEREAGH		C	Urban	BT5	Yes
N00001892	95II17W1	CASTLEREAGH	LOWER BRANIEL	METROPOLITAN CASTLEREAGH		C	Urban	BT5	Yes
N00001893	95II18W1	CASTLEREAGH	MINNOWBURN	METROPOLITAN CASTLEREAGH		C	Urban	BT8	Yes
N00001894	95II18W1	CASTLEREAGH	MINNOWBURN	METROPOLITAN CASTLEREAGH		C	Urban	BT8	Yes
N00001895	95II18W1	CASTLEREAGH	MINNOWBURN	METROPOLITAN CASTLEREAGH		C	Urban	BT8	Yes
N00001896	95II18W1	CASTLEREAGH	MINNOWBURN	METROPOLITAN CASTLEREAGH		C	Urban	BT8	Yes
N00001897	95II18W1	CASTLEREAGH	MINNOWBURN	METROPOLITAN CASTLEREAGH		C	Urban	BT8	Yes
N00001898	95II18W1	CASTLEREAGH	MINNOWBURN	METROPOLITAN CASTLEREAGH		C	Urban	BT8	Yes
N00001899	95II18W1	CASTLEREAGH	MINNOWBURN	METROPOLITAN CASTLEREAGH		C	Urban	BT8	Yes
N00001900	95II19S1	CASTLEREAGH	MONEYREAGH			H	Rural	BT8	Yes	Adding BT8 because settlement is named as Carryduff for the same SOA (95II19S1)
N00001901	95II19S1	CASTLEREAGH	MONEYREAGH			H	Rural	BT8	Yes	Adding BT8 because settlement is named as Carryduff for the same SOA (95II19S1)
N00001902	95II19S1	CASTLEREAGH	MONEYREAGH			H	Rural	BT8	Yes	Adding BT8 because settlement is named as Carryduff for the same SOA (95II19S1)
N00001903	95II19S1	CASTLEREAGH	MONEYREAGH	CARRYDUFF		E	Urban	BT8	Yes	Adding BT8 because settlement is named as Carryduff for the same SOA (95II19S1)
N00001904	95II19S1	CASTLEREAGH	MONEYREAGH	CARRYDUFF		E	Urban	BT8	Yes	Adding BT8 because settlement is named as Carryduff for the same SOA (95II19S1)
N00001905	95II19S2	CASTLEREAGH	MONEYREAGH			H	Rural	BT23	Yes
N00001906	95II19S2	CASTLEREAGH	MONEYREAGH			H	Rural	BT23	Yes
N00001907	95II19S2	CASTLEREAGH	MONEYREAGH	MONEYREAGH		G	Rural	BT23	Yes
N00001908	95II19S2	CASTLEREAGH	MONEYREAGH	MONEYREAGH		G	Rural	BT23	Yes
N00001909	95II19S2	CASTLEREAGH	MONEYREAGH	MONEYREAGH		G	Rural	BT23	Yes
N00001910	95II19S2	CASTLEREAGH	MONEYREAGH	MONEYREAGH		G	Rural	BT23	Yes
N00001911	95II20W1	CASTLEREAGH	NEWTOWNBREDA	METROPOLITAN CASTLEREAGH		C	Urban	BT8	Yes
N00001912	95II20W1	CASTLEREAGH	NEWTOWNBREDA	METROPOLITAN CASTLEREAGH		C	Urban	BT8	Yes
N00001913	95II20W1	CASTLEREAGH	NEWTOWNBREDA	METROPOLITAN CASTLEREAGH		C	Urban	BT8	Yes
N00001914	95II20W1	CASTLEREAGH	NEWTOWNBREDA	METROPOLITAN CASTLEREAGH		C	Urban	BT8	Yes
N00001915	95II20W1	CASTLEREAGH	NEWTOWNBREDA	METROPOLITAN CASTLEREAGH		C	Urban	BT8	Yes
N00001916	95II20W1	CASTLEREAGH	NEWTOWNBREDA	METROPOLITAN CASTLEREAGH		C	Urban	BT8	Yes
N00001917	95II20W1	CASTLEREAGH	NEWTOWNBREDA	METROPOLITAN CASTLEREAGH		C	Urban	BT8	Yes
N00001918	95II20W1	CASTLEREAGH	NEWTOWNBREDA	METROPOLITAN CASTLEREAGH		C	Urban	BT8	Yes
N00001919	95II21W1	CASTLEREAGH	TULLYCARNET	METROPOLITAN CASTLEREAGH		C	Urban	BT5	Yes
N00001920	95II21W1	CASTLEREAGH	TULLYCARNET	METROPOLITAN CASTLEREAGH		C	Urban	BT5	Yes
N00001921	95II21W1	CASTLEREAGH	TULLYCARNET	METROPOLITAN CASTLEREAGH		C	Urban	BT5	Yes
N00001922	95II21W1	CASTLEREAGH	TULLYCARNET	METROPOLITAN CASTLEREAGH		C	Urban	BT5	Yes
N00001923	95II21W1	CASTLEREAGH	TULLYCARNET	METROPOLITAN CASTLEREAGH		C	Urban	BT5	Yes
N00001924	95II21W1	CASTLEREAGH	TULLYCARNET	METROPOLITAN CASTLEREAGH		C	Urban	BT5	Yes
N00001925	95II21W1	CASTLEREAGH	TULLYCARNET	METROPOLITAN CASTLEREAGH		C	Urban	BT5	Yes
N00001926	95II21W1	CASTLEREAGH	TULLYCARNET	METROPOLITAN CASTLEREAGH		C	Urban	BT5	Yes
N00001927	95II22W1	CASTLEREAGH	UPPER BRANIEL	METROPOLITAN CASTLEREAGH		C	Urban	BT5	Yes
N00001928	95II22W1	CASTLEREAGH	UPPER BRANIEL	METROPOLITAN CASTLEREAGH		C	Urban	BT5	Yes
N00001929	95II22W1	CASTLEREAGH	UPPER BRANIEL	METROPOLITAN CASTLEREAGH		C	Urban	BT5	Yes
N00001930	95II22W1	CASTLEREAGH	UPPER BRANIEL	METROPOLITAN CASTLEREAGH		C	Urban	BT5	Yes
N00001931	95II22W1	CASTLEREAGH	UPPER BRANIEL	METROPOLITAN CASTLEREAGH		C	Urban	BT5	Yes
N00001932	95II22W1	CASTLEREAGH	UPPER BRANIEL	METROPOLITAN CASTLEREAGH		C	Urban	BT5	Yes
N00001933	95II22W1	CASTLEREAGH	UPPER BRANIEL	METROPOLITAN CASTLEREAGH		C	Urban	BT5	Yes
N00001934	95II22W1	CASTLEREAGH	UPPER BRANIEL	METROPOLITAN CASTLEREAGH		C	Urban	BT5	Yes
N00001935	95II23W1	CASTLEREAGH	WYNCHURCH	METROPOLITAN CASTLEREAGH		C	Urban	BT6	Yes
N00001936	95II23W1	CASTLEREAGH	WYNCHURCH	METROPOLITAN CASTLEREAGH		C	Urban	BT6	Yes
N00001937	95II23W1	CASTLEREAGH	WYNCHURCH	METROPOLITAN CASTLEREAGH		C	Urban	BT6	Yes
N00001938	95II23W1	CASTLEREAGH	WYNCHURCH	METROPOLITAN CASTLEREAGH		C	Urban	BT6	Yes
N00001939	95II23W1	CASTLEREAGH	WYNCHURCH	METROPOLITAN CASTLEREAGH		C	Urban	BT6	Yes
N00001940	95II23W1	CASTLEREAGH	WYNCHURCH	METROPOLITAN CASTLEREAGH		C	Urban	BT6	Yes
N00001941	95II23W1	CASTLEREAGH	WYNCHURCH	METROPOLITAN CASTLEREAGH		C	Urban	BT6	Yes
N00001942	95JJ01W1	COLERAINE	AGIVEY			H	Rural	BT51	Yes
N00001943	95JJ01W1	COLERAINE	AGIVEY			H	Rural	BT51	Yes
N00001944	95JJ01W1	COLERAINE	AGIVEY			H	Rural	BT51	Yes
N00001945	95JJ01W1	COLERAINE	AGIVEY			H	Rural	BT51	Yes
N00001946	95JJ01W1	COLERAINE	AGIVEY			H	Rural	BT51	Yes
N00001947	95JJ01W1	COLERAINE	AGIVEY			H	Rural	BT51	Yes
N00001948	95JJ02W1	COLERAINE	ATLANTIC	PORTRUSH		E	Urban	BT56	Yes
N00001949	95JJ02W1	COLERAINE	ATLANTIC	PORTSTEWART		E	Urban	BT55	Yes
N00001950	95JJ02W1	COLERAINE	ATLANTIC	PORTRUSH		E	Urban	BT56	Yes
N00001951	95JJ02W1	COLERAINE	ATLANTIC	PORTSTEWART		E	Urban	BT55	Yes
N00001952	95JJ02W1	COLERAINE	ATLANTIC	PORTSTEWART		E	Urban	BT55	Yes
N00001953	95JJ02W1	COLERAINE	ATLANTIC	PORTSTEWART		E	Urban	BT55	Yes
N00001954	95JJ02W1	COLERAINE	ATLANTIC	PORTSTEWART		E	Urban	BT55	Yes
N00001955	95JJ02W1	COLERAINE	ATLANTIC	PORTRUSH		E	Urban	BT56	Yes
N00001956	95JJ03S1	COLERAINE	BALLYSALLY	COLERAINE		C	Urban	BT52	Yes
N00001957	95JJ03S1	COLERAINE	BALLYSALLY	COLERAINE		C	Urban	BT52	Yes
N00001958	95JJ03S1	COLERAINE	BALLYSALLY	COLERAINE		C	Urban	BT52	Yes
N00001959	95JJ03S1	COLERAINE	BALLYSALLY	COLERAINE		C	Urban	BT52	Yes
N00001960	95JJ03S1	COLERAINE	BALLYSALLY	COLERAINE		C	Urban	BT52	Yes
N00001961	95JJ03S2	COLERAINE	BALLYSALLY	COLERAINE		C	Urban	BT52	Yes
N00001962	95JJ03S2	COLERAINE	BALLYSALLY	COLERAINE		C	Urban	BT52	Yes
N00001963	95JJ03S2	COLERAINE	BALLYSALLY	COLERAINE		C	Urban	BT52	Yes
N00001964	95JJ03S2	COLERAINE	BALLYSALLY	COLERAINE		C	Urban	BT52	Yes
N00001965	95JJ04S1	COLERAINE	CASTLEROCK	CASTLEROCK		G	Rural	BT51	Yes
N00001966	95JJ04S1	COLERAINE	CASTLEROCK			H	Rural	BT51	Yes
N00001967	95JJ04S1	COLERAINE	CASTLEROCK			H	Rural	BT51	Yes
N00001968	95JJ04S1	COLERAINE	CASTLEROCK			H	Rural	BT51	Yes
N00001969	95JJ04S2	COLERAINE	CASTLEROCK	CASTLEROCK		G	Rural	BT51	Yes
N00001970	95JJ04S2	COLERAINE	CASTLEROCK	CASTLEROCK		G	Rural	BT51	Yes
N00001971	95JJ04S2	COLERAINE	CASTLEROCK			H	Rural	BT51	Yes
N00001972	95JJ04S2	COLERAINE	CASTLEROCK	CASTLEROCK		G	Rural	BT51	Yes
N00001973	95JJ05W1	COLERAINE	CENTRAL (COLERAINE)	COLERAINE		C	Urban	BT52	Yes
N00001974	95JJ05W1	COLERAINE	CENTRAL (COLERAINE)	COLERAINE		C	Urban	BT52	Yes
N00001975	95JJ05W1	COLERAINE	CENTRAL (COLERAINE)	COLERAINE		C	Urban	BT52	Yes
N00001976	95JJ05W1	COLERAINE	CENTRAL (COLERAINE)	COLERAINE		C	Urban	BT52	Yes
N00001977	95JJ05W1	COLERAINE	CENTRAL (COLERAINE)	COLERAINE		C	Urban	BT52	Yes
N00001978	95JJ05W1	COLERAINE	CENTRAL (COLERAINE)	COLERAINE		C	Urban	BT52	Yes
N00001979	95JJ06W1	COLERAINE	CHURCHLAND	COLERAINE		C	Urban	BT51	Yes
N00001980	95JJ06W1	COLERAINE	CHURCHLAND	COLERAINE		C	Urban	BT51	Yes
N00001981	95JJ06W1	COLERAINE	CHURCHLAND	COLERAINE		C	Urban	BT51	Yes
N00001982	95JJ06W1	COLERAINE	CHURCHLAND	COLERAINE		C	Urban	BT51	Yes
N00001983	95JJ06W1	COLERAINE	CHURCHLAND	COLERAINE		C	Urban	BT51	Yes
N00001984	95JJ06W1	COLERAINE	CHURCHLAND	COLERAINE		C	Urban	BT51	Yes
N00001985	95JJ06W1	COLERAINE	CHURCHLAND	COLERAINE		C	Urban	BT51	Yes
N00001986	95JJ07W1	COLERAINE	CROSS GLEBE	COLERAINE		C	Urban	BT52	Yes
N00001987	95JJ07W1	COLERAINE	CROSS GLEBE	COLERAINE		C	Urban	BT52	Yes
N00001988	95JJ07W1	COLERAINE	CROSS GLEBE	COLERAINE		C	Urban	BT52	Yes
N00001989	95JJ07W1	COLERAINE	CROSS GLEBE	COLERAINE		C	Urban	BT52	Yes
N00001990	95JJ07W1	COLERAINE	CROSS GLEBE	COLERAINE		C	Urban	BT52	Yes
N00001991	95JJ07W1	COLERAINE	CROSS GLEBE	COLERAINE		C	Urban	BT52	Yes
N00001992	95JJ07W1	COLERAINE	CROSS GLEBE	COLERAINE		C	Urban	BT52	Yes
N00001993	95JJ07W1	COLERAINE	CROSS GLEBE	COLERAINE		C	Urban	BT52	Yes
N00001994	95JJ08S1	COLERAINE	DUNDOOAN			H	Rural	BT52	Yes
N00001995	95JJ08S1	COLERAINE	DUNDOOAN			H	Rural	BT52	Yes
N00001996	95JJ08S1	COLERAINE	DUNDOOAN			H	Rural	BT52	Yes
N00001997	95JJ08S1	COLERAINE	DUNDOOAN			H	Rural	BT52	Yes
N00001998	95JJ08S2	COLERAINE	DUNDOOAN	PORTSTEWART		E	Urban	BT55	Yes
N00001999	95JJ08S2	COLERAINE	DUNDOOAN	PORTSTEWART		E	Urban	BT55	Yes
[truncated: 2,538 more rows]

## Sheet: Scot - Urbanicity Calculation
Scottish Postcode Districts	# Rural Postcodes	# Urban Postcodes	Total Postcodes	% Rural Postcode Districts	% Urban Postcode Districts (Urbanicity)
AB1	0	0	0
AB10	0	673	673	0	1
AB11	0	637	637	0	1
AB12	84	731	815	0.103067	0.896933
AB13	22	72	94	0.234043	0.765957
AB14	24	121	145	0.165517	0.834483
AB15	118	991	1109	0.106402	0.893598
AB16	5	766	771	0.00648508	0.993515
AB2	0	0	0
AB21	319	495	814	0.391892	0.608108
AB22	16	306	322	0.0496894	0.950311
AB23	159	176	335	0.474627	0.525373
AB24	0	817	817	0	1
AB25	0	487	487	0	1
AB3	0	0	0
AB30	230	92	322	0.714286	0.285714
AB31	428	229	657	0.651446	0.348554
AB32	107	260	367	0.291553	0.708447
AB33	271	0	271	1	0
AB34	272	0	272	1	0
AB35	165	0	165	1	0
AB36	48	0	48	1	0
AB37	88	0	88	1	0
AB38	162	0	162	1	0
AB39	184	362	546	0.336996	0.663004
AB4	0	0	0
AB41	575	251	826	0.696126	0.303874
AB42	744	507	1251	0.594724	0.405276
AB43	455	313	768	0.592448	0.407552
AB44	1	145	146	0.00684932	0.993151
AB45	466	150	616	0.756494	0.243506
AB5	0	0	0
AB51	505	696	1201	0.420483	0.579517
AB52	250	1	251	0.996016	0.00398406
AB53	512	174	686	0.746356	0.253644
AB54	510	158	668	0.763473	0.236527
AB55	280	147	427	0.655738	0.344262
AB56	324	318	642	0.504673	0.495327
AB9	0	0	0
AB99	0	3	3	0	1
CA6	0	0	0
DD1	0	601	601	0	1
DD10	312	371	683	0.456808	0.543192
DD11	214	720	934	0.229122	0.770878
DD2	203	1066	1269	0.159968	0.840032
DD3	53	1063	1116	0.047491	0.952509
DD4	49	1098	1147	0.0427201	0.95728
DD5	93	892	985	0.0944162	0.905584
DD6	53	301	354	0.149718	0.850282
DD7	37	334	371	0.0997305	0.90027
DD8	548	667	1215	0.451029	0.548971
DD9	195	237	432	0.451389	0.548611
DG1	216	854	1070	0.201869	0.798131
DG10	222	0	222	1	0
DG11	505	141	646	0.781734	0.218266
DG12	192	280	472	0.40678	0.59322
DG13	141	0	141	1	0
DG14	78	0	78	1	0
DG16	28	114	142	0.197183	0.802817
DG2	353	536	889	0.397075	0.602925
DG3	264	0	264	1	0
DG4	172	0	172	1	0
DG5	68	147	215	0.316279	0.683721
DG6	119	148	267	0.445693	0.554307
DG7	535	139	674	0.793769	0.206231
DG8	675	160	835	0.808383	0.191617
DG9	395	413	808	0.488861	0.511139
EH1	0	330	330	0	1
EH10	10	860	870	0.0114943	0.988506
EH11	0	948	948	0	1
EH12	48	1164	1212	0.039604	0.960396
EH13	4	374	378	0.010582	0.989418
EH14	41	972	1013	0.0404738	0.959526
EH15	0	626	626	0	1
EH16	3	890	893	0.00335946	0.996641
EH17	11	581	592	0.0185811	0.981419
EH18	21	86	107	0.196262	0.803738
EH19	25	396	421	0.0593824	0.940618
EH2	0	201	201	0	1
EH20	4	232	236	0.0169492	0.983051
EH21	69	676	745	0.0926174	0.907383
EH22	90	1023	1113	0.0808625	0.919137
EH23	90	212	302	0.298013	0.701987
EH24	78	0	78	1	0
EH25	96	46	142	0.676056	0.323944
EH26	115	445	560	0.205357	0.794643
EH27	78	2	80	0.975	0.025
EH28	78	61	139	0.561151	0.438849
EH29	18	108	126	0.142857	0.857143
EH3	0	755	755	0	1
EH30	30	225	255	0.117647	0.882353
EH31	99	1	100	0.99	0.01
EH32	143	402	545	0.262385	0.737615
EH33	107	287	394	0.271574	0.728426
EH34	88	1	89	0.988764	0.011236
EH35	73	0	73	1	0
EH36	11	0	11	1	0
EH37	95	1	96	0.989583	0.0104167
EH38	12	0	12	1	0
EH39	144	272	416	0.346154	0.653846
EH4	1	1668	1669	0.000599161	0.999401
EH40	68	0	68	1	0
EH41	113	354	467	0.24197	0.75803
EH42	96	265	361	0.265928	0.734072
EH43	27	0	27	1	0
EH44	19	89	108	0.175926	0.824074
EH45	90	266	356	0.252809	0.747191
EH46	112	0	112	1	0
EH47	83	652	735	0.112925	0.887075
EH48	157	766	923	0.170098	0.829902
EH49	129	302	431	0.299304	0.700696
EH5	0	636	636	0	1
EH51	9	409	418	0.0215311	0.978469
EH52	108	453	561	0.192513	0.807487
EH53	22	286	308	0.0714286	0.928571
EH54	7	949	956	0.00732218	0.992678
EH55	85	196	281	0.302491	0.697509
EH6	0	1006	1006	0	1
EH7	0	782	782	0	1
EH77	0	1	1	0	1
EH8	0	561	561	0	1
EH9	0	513	513	0	1
EH91	0	20	20	0	1
EH95	0	6	6	0	1
EH99	0	2	2	0	1
FK1	233	678	911	0.255763	0.744237
FK10	155	735	890	0.174157	0.825843
FK11	75	0	75	1	0
FK12	2	149	151	0.013245	0.986755
FK13	7	178	185	0.0378378	0.962162
FK14	175	0	175	1	0
FK15	115	247	362	0.31768	0.68232
FK16	74	0	74	1	0
FK17	29	103	132	0.219697	0.780303
FK18	8	0	8	1	0
FK19	29	0	29	1	0
FK2	128	1098	1226	0.104405	0.895595
FK20	23	0	23	1	0
FK21	57	0	57	1	0
FK3	2	460	462	0.004329	0.995671
FK4	40	298	338	0.118343	0.881657
FK5	17	443	460	0.0369565	0.963043
FK6	42	310	352	0.119318	0.880682
FK7	245	604	849	0.288575	0.711425
FK8	248	392	640	0.3875	0.6125
FK9	55	356	411	0.13382	0.86618
G1	0	381	381	0	1
G11	0	497	497	0	1
G12	0	658	658	0	1
G13	0	872	872	0	1
G14	0	425	425	0	1
G15	0	405	405	0	1
G2	0	527	527	0	1
G20	0	745	745	0	1
G21	0	621	621	0	1
G22	0	413	413	0	1
G23	11	137	148	0.0743243	0.925676
G3	0	480	480	0	1
G31	0	647	647	0	1
G32	1	986	987	0.00101317	0.998987
G33	28	1086	1114	0.0251346	0.974865
G34	2	206	208	0.00961538	0.990385
G4	0	345	345	0	1
G40	0	431	431	0	1
G41	0	815	815	0	1
G42	0	643	643	0	1
G43	0	424	424	0	1
G44	4	614	618	0.00647249	0.993528
G45	1	307	308	0.00324675	0.996753
G46	0	682	682	0	1
G5	0	351	351	0	1
G51	0	675	675	0	1
G52	0	763	763	0	1
G53	4	739	743	0.00538358	0.994616
G58	0	13	13	0	1
G59	0	0	0
G60	5	136	141	0.035461	0.964539
G61	6	786	792	0.00757576	0.992424
G62	41	412	453	0.0905077	0.909492
G63	399	0	399	1	0
G64	110	659	769	0.143043	0.856957
G65	89	312	401	0.221945	0.778055
G66	98	1168	1266	0.0774092	0.922591
G67	21	606	627	0.0334928	0.966507
G68	27	301	328	0.0823171	0.917683
G69	77	911	988	0.0779352	0.922065
G70	0	10	10	0	1
G71	24	892	916	0.0262009	0.973799
G72	34	1239	1273	0.0267086	0.973291
G73	3	892	895	0.00335196	0.996648
G74	24	913	937	0.0256137	0.974386
G75	36	826	862	0.0417633	0.958237
G76	139	483	622	0.223473	0.776527
G77	73	617	690	0.105797	0.894203
G78	112	590	702	0.159544	0.840456
G79	0	2	2	0	1
G80	0	0	0
G81	16	968	984	0.0162602	0.98374
G82	104	698	802	0.129676	0.870324
G83	101	529	630	0.160317	0.839683
G84	150	724	874	0.171625	0.828375
G9	0	1	1	0	1
G90	0	34	34	0	1
HS1	0	266	266	0	1
HS2	317	47	364	0.870879	0.129121
HS3	76	0	76	1	0
HS4	9	0	9	1	0
HS5	13	0	13	1	0
HS6	84	0	84	1	0
HS7	46	0	46	1	0
HS8	76	0	76	1	0
HS9	49	0	49	1	0
IV1	52	236	288	0.180556	0.819444
IV10	83	0	83	1	0
IV11	44	0	44	1	0
IV12	97	338	435	0.222989	0.777011
IV13	19	0	19	1	0
IV14	76	0	76	1	0
IV15	11	204	215	0.0511628	0.948837
IV16	56	0	56	1	0
IV17	37	145	182	0.203297	0.796703
IV18	53	146	199	0.266332	0.733668
IV19	50	147	197	0.253807	0.746193
IV2	239	1006	1245	0.191968	0.808032
IV20	118	0	118	1	0
IV21	50	0	50	1	0
IV22	78	0	78	1	0
IV23	51	0	51	1	0
IV24	45	0	45	1	0
IV25	143	0	143	1	0
IV26	75	0	75	1	0
IV27	190	0	190	1	0
IV28	22	0	22	1	0
IV3	26	439	465	0.055914	0.944086
IV30	365	725	1090	0.334862	0.665138
IV31	14	252	266	0.0526316	0.947368
IV32	172	0	172	1	0
IV33	0	0	0
IV34	0	0	0
IV35	0	0	0
IV36	183	297	480	0.38125	0.61875
IV4	129	0	129	1	0
IV40	126	0	126	1	0
IV41	13	0	13	1	0
IV42	7	0	7	1	0
IV43	10	0	10	1	0
IV44	10	0	10	1	0
IV45	12	0	12	1	0
IV46	3	0	3	1	0
IV47	19	0	19	1	0
IV48	2	0	2	1	0
IV49	45	0	45	1	0
IV5	42	0	42	1	0
IV51	235	0	235	1	0
IV52	20	0	20	1	0
IV53	11	0	11	1	0
IV54	60	0	60	1	0
IV55	56	0	56	1	0
IV56	14	0	14	1	0
IV6	127	0	127	1	0
IV63	67	0	67	1	0
IV7	79	75	154	0.512987	0.487013
IV8	32	0	32	1	0
IV9	46	0	46	1	0
IV99	0	5	5	0	1
KA1	125	905	1030	0.121359	0.878641
KA10	44	394	438	0.100457	0.899543
KA11	66	470	536	0.123134	0.876866
KA12	5	586	591	0.00846024	0.99154
KA13	44	415	459	0.0958606	0.904139
KA14	5	32	37	0.135135	0.864865
KA15	65	172	237	0.274262	0.725738
KA16	112	0	112	1	0
KA17	18	122	140	0.128571	0.871429
KA18	355	383	738	0.48103	0.51897
KA19	193	125	318	0.606918	0.393082
KA2	207	21	228	0.907895	0.0921053
KA20	11	255	266	0.0413534	0.958647
KA21	7	367	374	0.0187166	0.981283
KA22	11	310	321	0.0342679	0.965732
KA23	31	156	187	0.165775	0.834225
KA24	76	153	229	0.331878	0.668122
KA25	16	206	222	0.0720721	0.927928
KA26	253	151	404	0.626238	0.373762
KA27	204	1	205	0.995122	0.00487805
KA28	72	0	72	1	0
KA29	66	0	66	1	0
KA3	346	842	1188	0.291246	0.708754
KA30	10	355	365	0.0273973	0.972603
KA4	39	131	170	0.229412	0.770588
KA5	285	137	422	0.675355	0.324645
KA6	458	76	534	0.857678	0.142322
KA7	37	888	925	0.04	0.96
KA8	0	537	537	0	1
KA9	28	417	445	0.0629213	0.937079
KW1	108	249	357	0.302521	0.697479
KW10	64	0	64	1	0
KW11	6	0	6	1	0
KW12	48	0	48	1	0
KW13	3	0	3	1	0
KW14	141	318	459	0.30719	0.69281
KW15	44	323	367	0.119891	0.880109
KW16	142	0	142	1	0
KW17	232	0	232	1	0
KW2	2	0	2	1	0
KW3	37	0	37	1	0
KW5	12	0	12	1	0
KW6	18	0	18	1	0
KW7	5	0	5	1	0
KW8	39	0	39	1	0
KW9	72	0	72	1	0
KY1	144	664	808	0.178218	0.821782
KY10	270	117	387	0.697674	0.302326
KY11	138	1249	1387	0.0994953	0.900505
KY12	350	779	1129	0.310009	0.689991
KY13	242	161	403	0.600496	0.399504
KY14	273	1	274	0.99635	0.00364964
KY15	505	251	756	0.667989	0.332011
KY16	206	514	720	0.286111	0.713889
KY2	49	585	634	0.0772871	0.922713
KY3	82	268	350	0.234286	0.765714
KY4	45	469	514	0.0875486	0.912451
KY5	83	402	485	0.171134	0.828866
KY6	31	436	467	0.0663812	0.933619
KY7	61	774	835	0.0730539	0.926946
KY8	166	825	991	0.167508	0.832492
KY9	119	1	120	0.991667	0.00833333
KY99	0	14	14	0	1
ML1	29	1409	1438	0.0201669	0.979833
ML10	113	233	346	0.32659	0.67341
ML11	557	530	1087	0.51242	0.48758
ML12	356	0	356	1	0
ML2	100	782	882	0.113379	0.886621
ML3	49	1260	1309	0.0374332	0.962567
ML4	4	573	577	0.00693241	0.993068
ML5	22	981	1003	0.0219342	0.978066
ML6	229	981	1210	0.189256	0.810744
ML7	111	305	416	0.266827	0.733173
ML8	89	436	525	0.169524	0.830476
ML9	68	621	689	0.0986938	0.901306
PA1	0	606	606	0	1
PA10	25	107	132	0.189394	0.810606
PA11	51	156	207	0.246377	0.753623
PA12	114	0	114	1	0
PA13	35	176	211	0.165877	0.834123
PA14	46	372	418	0.110048	0.889952
PA15	1	592	593	0.00168634	0.998314
PA16	41	738	779	0.0526316	0.947368
PA17	14	58	72	0.194444	0.805556
PA18	2	61	63	0.031746	0.968254
PA19	1	282	283	0.00353357	0.996466
PA2	15	982	997	0.0150451	0.984955
PA20	89	180	269	0.330855	0.669145
PA21	46	0	46	1	0
PA22	14	2	16	0.875	0.125
PA23	90	332	422	0.21327	0.78673
PA24	15	0	15	1	0
PA25	3	0	3	1	0
PA26	9	0	9	1	0
PA27	23	0	23	1	0
PA28	74	152	226	0.327434	0.672566
PA29	77	0	77	1	0
PA3	7	695	702	0.00997151	0.990028
PA30	43	0	43	1	0
PA31	228	0	228	1	0
PA32	57	0	57	1	0
PA33	34	0	34	1	0
PA34	80	286	366	0.218579	0.781421
PA35	39	0	39	1	0
PA36	7	0	7	1	0
PA37	100	1	101	0.990099	0.00990099
PA38	32	0	32	1	0
PA39	0	0	0
PA4	5	601	606	0.00825083	0.991749
PA40	0	0	0
PA41	5	0	5	1	0
PA42	57	0	57	1	0
PA43	39	0	39	1	0
PA44	20	0	20	1	0
PA45	6	0	6	1	0
PA46	13	0	13	1	0
PA47	15	0	15	1	0
PA48	16	0	16	1	0
PA49	6	0	6	1	0
PA5	14	586	600	0.0233333	0.976667
PA6	30	140	170	0.176471	0.823529
PA60	20	0	20	1	0
PA61	8	0	8	1	0
PA62	1	0	1	1	0
PA63	1	0	1	1	0
PA64	2	0	2	1	0
PA65	8	0	8	1	0
PA66	9	0	9	1	0
PA67	15	0	15	1	0
PA68	3	0	3	1	0
PA69	4	0	4	1	0
PA7	36	213	249	0.144578	0.855422
PA70	6	0	6	1	0
PA71	4	0	4	1	0
PA72	20	0	20	1	0
PA73	6	0	6	1	0
PA74	1	0	1	1	0
PA75	62	0	62	1	0
PA76	7	0	7	1	0
PA77	38	0	38	1	0
PA78	5	0	5	1	0
PA8	1	220	221	0.00452489	0.995475
PA80	19	0	19	1	0
PA81	0	0	0
PA82	0	0	0
PA83	0	0	0
PA84	0	0	0
PA85	0	0	0
PA86	0	0	0
PA87	0	0	0
PA88	0	0	0
PA9	58	1	59	0.983051	0.0169492
PH1	426	820	1246	0.341894	0.658106
PH10	141	335	476	0.296218	0.703782
PH11	187	0	187	1	0
PH12	96	0	96	1	0
PH13	187	0	187	1	0
PH14	71	0	71	1	0
PH15	178	0	178	1	0
PH16	232	0	232	1	0
PH17	13	0	13	1	0
PH18	46	0	46	1	0
PH19	7	0	7	1	0
PH2	616	652	1268	0.485804	0.514196
PH20	53	0	53	1	0
PH21	105	0	105	1	0
PH22	122	0	122	1	0
PH23	33	0	33	1	0
PH24	24	0	24	1	0
PH25	35	0	35	1	0
PH26	143	0	143	1	0
PH3	89	159	248	0.358871	0.641129
PH30	1	0	1	1	0
PH31	12	0	12	1	0
PH32	39	0	39	1	0
PH33	38	398	436	0.087156	0.912844
PH34	26	0	26	1	0
PH35	15	0	15	1	0
PH36	34	0	34	1	0
PH37	5	0	5	1	0
PH38	5	0	5	1	0
PH39	14	0	14	1	0
PH4	33	0	33	1	0
PH40	10	0	10	1	0
PH41	40	0	40	1	0
PH42	1	0	1	1	0
PH43	1	0	1	1	0
PH44	2	0	2	1	0
PH49	41	0	41	1	0
PH5	43	0	43	1	0
PH50	47	0	47	1	0
PH6	114	0	114	1	0
PH7	107	257	364	0.293956	0.706044
PH8	116	0	116	1	0
PH9	44	0	44	1	0
TD1	154	484	638	0.241379	0.758621
TD10	41	0	41	1	0
TD11	191	108	299	0.638796	0.361204
TD12	140	0	140	1	0
TD13	44	0	44	1	0
TD14	139	119	258	0.53876	0.46124
TD15	33	0	33	1	0
TD2	107	0	107	1	0
TD3	45	0	45	1	0
TD4	109	0	109	1	0
TD5	224	230	454	0.493392	0.506608
TD6	420	1	421	0.997625	0.0023753
TD7	96	199	295	0.325424	0.674576
TD8	125	140	265	0.471698	0.528302
TD9	319	429	748	0.426471	0.573529
ZE1	45	285	330	0.136364	0.863636
ZE2	315	0	315	1	0
ZE3	12	0	12	1	0

## Sheet: Scot - Urban Rural Folds
Postcode	Int_Date	Del_Date	Ca_Code	Ur2Fold	Ur3Fold	Ur6Fold	Ur8Fold	Current	Postcode Area	Postcode District
AB1 0AA	1980-01-01	1996-01-06	S12000033	1	1	1	1	N	AB	AB1
AB1 0AB	1973-01-08	1996-01-04	S12000033	1	1	1	1	N	AB	AB1
AB1 0AD	1973-01-08	1996-01-04	S12000033	1	1	1	1	N	AB	AB1
AB1 0AE	1994-01-02	1996-01-04	S12000034	2	2	5	6	N	AB	AB1
AB1 0AF	1990-01-12	1992-01-07	S12000033	1	1	1	1	N	AB	AB1
AB1 0AG	1990-01-12	1992-01-07	S12000033	1	1	1	1	N	AB	AB1
AB1 0AJ	1973-01-08	1996-01-04	S12000033	1	1	1	1	N	AB	AB1
AB1 0AL	1973-01-08	1996-01-04	S12000033	1	1	1	1	N	AB	AB1
AB1 0AN	1973-01-08	1996-01-04	S12000033	2	2	5	6	N	AB	AB1
AB1 0AP	1973-01-08	1996-01-04	S12000033	2	2	5	6	N	AB	AB1
AB1 0AQ	1973-01-08	1996-01-04	S12000033	1	1	1	1	N	AB	AB1
AB1 0AR	1973-01-08	1996-01-04	S12000034	2	2	5	6	N	AB	AB1
AB1 0AS	1973-01-08	1996-01-04	S12000034	2	2	5	6	N	AB	AB1
AB1 0AT	1973-01-08	1996-01-04	S12000034	2	2	5	6	N	AB	AB1
AB1 0AX	1973-01-08	1996-01-04	S12000034	2	2	5	6	N	AB	AB1
AB1 0BA	1973-01-08	1996-01-04	S12000034	2	2	5	6	N	AB	AB1
AB1 0BB	1973-01-08	1996-01-04	S12000034	2	2	5	6	N	AB	AB1
AB1 0BD	1973-01-08	1996-01-04	S12000034	2	2	5	6	N	AB	AB1
AB1 0BE	1991-01-03	1996-01-04	S12000034	2	2	5	6	N	AB	AB1
AB1 0BJ	1973-01-08	1996-01-04	S12000034	2	2	5	6	N	AB	AB1
AB1 0BL	1973-01-08	1996-01-04	S12000034	2	2	5	6	N	AB	AB1
AB1 0BN	1973-01-08	1996-01-04	S12000034	2	2	5	6	N	AB	AB1
AB1 0BP	1973-01-08	1996-01-04	S12000034	2	2	5	6	N	AB	AB1
AB1 0BQ	1973-01-08	1996-01-04	S12000034	2	2	5	6	N	AB	AB1
AB1 0BR	1973-01-08	1996-01-04	S12000034	2	2	5	6	N	AB	AB1
AB1 0BS	1973-01-08	1996-01-04	S12000034	2	2	5	6	N	AB	AB1
AB1 0BT	1973-01-08	1996-01-04	S12000034	2	2	5	6	N	AB	AB1
AB1 0BX	1973-01-08	1996-01-04	S12000034	2	2	5	6	N	AB	AB1
AB1 0BY	1986-01-05	1996-01-04	S12000034	2	2	5	6	N	AB	AB1
AB1 0BZ	1986-01-05	1996-01-04	S12000034	2	2	5	6	N	AB	AB1
AB1 0DA	1973-01-08	1996-01-04	S12000034	2	2	5	6	N	AB	AB1
AB1 0DB	1973-01-08	1996-01-04	S12000034	2	2	5	6	N	AB	AB1
AB1 0DD	1973-01-08	1996-01-04	S12000034	2	2	5	6	N	AB	AB1
AB1 0DJ	1973-01-08	1996-01-04	S12000033	1	1	1	1	N	AB	AB1
AB1 0DL	1973-01-08	1996-01-04	S12000033	1	1	1	1	N	AB	AB1
AB1 0DN	1973-01-08	1996-01-04	S12000033	1	1	1	1	N	AB	AB1
AB1 0DP	1973-01-08	1996-01-04	S12000033	1	1	1	1	N	AB	AB1
AB1 0DQ	1973-01-08	1996-01-04	S12000033	1	1	1	1	N	AB	AB1
AB1 0DR	1973-01-08	1996-01-04	S12000033	1	1	1	1	N	AB	AB1
AB1 0DS	1973-01-08	1996-01-04	S12000033	1	1	1	1	N	AB	AB1
AB1 0DT	1973-01-08	1996-01-04	S12000033	1	1	1	1	N	AB	AB1
AB1 0DU	1973-01-08	1996-01-04	S12000033	1	1	1	1	N	AB	AB1
AB1 0DX	1973-01-08	1996-01-04	S12000033	1	1	1	1	N	AB	AB1
AB1 0DY	1994-01-02	1996-01-04	S12000033	1	1	1	1	N	AB	AB1
AB1 0EA	1973-01-08	1996-01-04	S12000033	1	1	1	1	N	AB	AB1
AB1 0EB	1973-01-08	1996-01-04	S12000033	1	1	1	1	N	AB	AB1
AB1 0ED	1973-01-08	1996-01-04	S12000033	1	1	1	1	N	AB	AB1
AB1 0EE	1973-01-08	1996-01-04	S12000033	1	1	1	1	N	AB	AB1
AB1 0EF	1973-01-08	1996-01-04	S12000033	1	1	1	1	N	AB	AB1
AB1 0EH	1973-01-08	1996-01-04	S12000033	1	1	1	1	N	AB	AB1
AB1 0EJ	1973-01-08	1996-01-04	S12000033	1	1	1	1	N	AB	AB1
AB1 0EL	1973-01-08	1996-01-04	S12000033	2	2	5	6	N	AB	AB1
AB1 0EN	1973-01-08	1996-01-04	S12000033	1	1	1	1	N	AB	AB1
AB1 0EP	1973-01-08	1996-01-04	S12000033	2	2	5	6	N	AB	AB1
AB1 0EQ	1973-01-08	1996-01-04	S12000033	2	2	5	6	N	AB	AB1
AB1 0ER	1973-01-08	1996-01-04	S12000033	2	2	5	6	N	AB	AB1
AB1 0ES	1973-01-08	1996-01-04	S12000033	2	2	5	6	N	AB	AB1
AB1 0ET	1973-01-08	1996-01-04	S12000033	2	2	5	6	N	AB	AB1
AB1 0EU	1974-01-01	1996-01-04	S12000033	1	1	1	1	N	AB	AB1
AB1 0EW	1974-01-01	1996-01-04	S12000033	1	1	1	1	N	AB	AB1
AB1 0EX	1973-01-08	1996-01-04	S12000033	2	2	5	6	N	AB	AB1
AB1 0HA	1973-01-08	1996-01-04	S12000033	1	1	1	1	N	AB	AB1
AB1 0HB	1973-01-08	1996-01-04	S12000033	1	1	1	1	N	AB	AB1
AB1 0HD	1973-01-08	1996-01-04	S12000033	1	1	1	1	N	AB	AB1
AB1 0HJ	1973-01-08	1996-01-04	S12000033	1	1	1	1	N	AB	AB1
AB1 0HL	1973-01-08	1996-01-04	S12000033	1	1	1	1	N	AB	AB1
AB1 0HN	1973-01-08	1996-01-04	S12000033	1	1	1	1	N	AB	AB1
AB1 0HP	1973-01-08	1996-01-04	S12000033	1	1	1	1	N	AB	AB1
AB1 0HQ	1973-01-08	1996-01-04	S12000033	1	1	1	1	N	AB	AB1
AB1 0HR	1973-01-08	1996-01-04	S12000033	1	1	1	1	N	AB	AB1
AB1 0HS	1973-01-08	1996-01-04	S12000033	2	2	5	6	N	AB	AB1
AB1 0HT	1973-01-08	1996-01-04	S12000033	1	1	1	1	N	AB	AB1
AB1 0HU	1973-01-08	1996-01-04	S12000033	1	1	1	1	N	AB	AB1
AB1 0HX	1973-01-08	1996-01-04	S12000033	2	2	5	6	N	AB	AB1
AB1 0JA	1973-01-08	1996-01-04	S12000033	1	1	1	1	N	AB	AB1
AB1 0JB	1973-01-08	1996-01-04	S12000033	1	1	1	1	N	AB	AB1
AB1 0JD	1973-01-08	1996-01-04	S12000033	1	1	1	1	N	AB	AB1
AB1 0JE	1974-01-01	1996-01-04	S12000033	1	1	1	1	N	AB	AB1
AB1 0JG	1990-01-06	1996-01-04	S12000033	1	1	1	1	N	AB	AB1
AB1 0JH	1973-01-08	1996-01-04	S12000033	1	1	1	1	N	AB	AB1
AB1 0JJ	1973-01-08	1996-01-04	S12000033	1	1	1	1	N	AB	AB1
AB1 0JL	1973-01-08	1996-01-04	S12000033	2	2	5	6	N	AB	AB1
AB1 0JN	1973-01-08	1996-12-07	S12000033	2	2	5	6	N	AB	AB1
AB1 0JP	1973-01-08	1996-01-04	S12000033	1	1	1	1	N	AB	AB1
AB1 0JQ	1973-01-08	1996-01-04	S12000033	1	1	1	1	N	AB	AB1
AB1 0JR	1973-01-08	1996-01-04	S12000033	1	1	1	1	N	AB	AB1
AB1 0JS	1973-01-08	1996-01-04	S12000033	1	1	1	1	N	AB	AB1
AB1 0JT	1985-01-11	1996-01-04	S12000033	1	1	1	1	N	AB	AB1
AB1 0JU	1985-01-11	1996-01-04	S12000033	1	1	1	1	N	AB	AB1
AB1 0JW	1985-01-11	1996-01-04	S12000033	1	1	1	1	N	AB	AB1
AB1 0JX	1985-01-11	1987-01-02	S12000033	1	1	1	1	N	AB	AB1
AB1 0JX	1990-01-09	1996-01-04	S12000033	1	1	1	1	N	AB	AB1
AB1 0JY	1990-01-06	1996-01-04	S12000033	1	1	1	1	N	AB	AB1
AB1 0JZ	1990-01-06	1996-01-04	S12000033	1	1	1	1	N	AB	AB1
AB1 0LA	1974-01-01	1996-01-04	S12000033	1	1	1	1	N	AB	AB1
AB1 0LB	1974-01-01	1996-01-04	S12000033	1	1	1	1	N	AB	AB1
AB1 0LD	1974-01-01	1996-01-04	S12000033	1	1	1	1	N	AB	AB1
AB1 0LE	1992-01-01	1996-01-04	S12000033	1	1	1	1	N	AB	AB1
AB1 0LJ	1973-01-08	1996-01-04	S12000033	1	1	1	1	N	AB	AB1
AB1 0LL	1973-01-08	1996-01-04	S12000033	1	1	1	1	N	AB	AB1
AB1 0LN	1973-01-08	1996-01-04	S12000033	2	2	5	6	N	AB	AB1
AB1 0LP	1973-01-08	1996-01-04	S12000033	1	1	1	1	N	AB	AB1
AB1 0LQ	1973-01-08	1996-01-04	S12000033	2	2	5	6	N	AB	AB1
AB1 0LR	1973-01-08	1996-01-04	S12000033	1	1	1	1	N	AB	AB1
AB1 0LS	1973-01-08	1996-01-04	S12000033	2	2	5	6	N	AB	AB1
AB1 0LTA	1973-01-08	1996-01-04	S12000034	2	2	5	6	N	AB	AB1
AB1 0LTB	1973-01-08	1996-01-04	S12000033	2	2	5	6	N	AB	AB1
AB1 0LX	1973-01-08	1996-01-04	S12000033	1	1	1	1	N	AB	AB1
AB1 0NA	1973-01-08	1996-01-04	S12000033	1	1	1	1	N	AB	AB1
AB1 0NBA	1973-01-08	1996-01-04	S12000034	2	2	5	6	N	AB	AB1
AB1 0NBB	1973-01-08	1996-01-04	S12000033	1	1	1	1	N	AB	AB1
AB1 0ND	1973-01-08	1996-01-04	S12000034	2	2	5	6	N	AB	AB1
AB1 0NE	1974-01-01	1996-01-04	S12000033	1	1	1	1	N	AB	AB1
AB1 0NJ	1973-01-08	1996-01-04	S12000033	2	2	5	6	N	AB	AB1
AB1 0NL	1973-01-08	1996-01-04	S12000033	1	1	1	1	N	AB	AB1
AB1 0NN	1973-01-08	1996-01-04	S12000033	1	1	1	1	N	AB	AB1
AB1 0NP	1973-01-08	1996-01-04	S12000033	1	1	1	1	N	AB	AB1
AB1 0NQ	1973-01-08	1996-01-04	S12000033	1	1	1	1	N	AB	AB1
AB1 0NR	1973-01-08	1995-01-09	S12000033	1	1	1	1	N	AB	AB1
AB1 0NS	1973-01-08	1996-01-04	S12000033	1	1	1	1	N	AB	AB1
AB1 0NT	1973-01-08	1996-01-04	S12000033	2	2	5	6	N	AB	AB1
AB1 0NX	1973-01-08	1996-01-04	S12000033	2	2	5	6	N	AB	AB1
AB1 0PA	1973-01-08	1996-01-04	S12000033	2	2	5	6	N	AB	AB1
AB1 0PB	1973-01-08	1996-01-04	S12000033	2	2	5	6	N	AB	AB1
AB1 0PD	1973-01-08	1996-01-04	S12000033	2	2	5	6	N	AB	AB1
AB1 0PE	1973-01-08	1996-01-04	S12000033	2	2	5	6	N	AB	AB1
AB1 0PG	1976-01-07	1996-01-04	S12000033	2	2	5	6	N	AB	AB1
AB1 0PJ	1973-01-08	1996-01-04	S12000033	2	2	5	6	N	AB	AB1
AB1 0PL	1973-01-08	1996-01-04	S12000033	2	2	5	6	N	AB	AB1
AB1 0PN	1973-01-08	1996-01-04	S12000033	2	2	5	6	N	AB	AB1
AB1 0PP	1973-01-08	1996-01-04	S12000033	2	2	5	6	N	AB	AB1
AB1 0PQ	1973-01-08	1996-01-04	S12000033	2	2	5	6	N	AB	AB1
AB1 0PR	1973-01-08	1996-01-04	S12000033	2	2	5	6	N	AB	AB1
AB1 0PS	1973-01-08	1983-01-02	S12000033	1	1	1	1	N	AB	AB1
AB1 0PS	1985-01-11	1996-12-07	S12000033	1	1	1	1	N	AB	AB1
AB1 0PT	1973-01-08	1996-01-04	S12000033	1	1	1	1	N	AB	AB1
AB1 0PU	1985-01-11	1996-01-04	S12000033	1	1	1	1	N	AB	AB1
AB1 0PX	1973-01-08	1996-01-04	S12000033	1	1	1	1	N	AB	AB1
AB1 0QA	1973-01-08	1990-01-06	S12000033	1	1	1	1	N	AB	AB1
AB1 0QB	1973-01-08	1996-01-04	S12000033	1	1	1	1	N	AB	AB1
AB1 0QD	1973-01-08	1996-01-04	S12000033	1	1	1	1	N	AB	AB1
AB1 0QG	1990-01-09	1996-01-04	S12000033	1	1	1	1	N	AB	AB1
AB1 0QJ	1973-01-08	1996-01-04	S12000033	1	1	1	1	N	AB	AB1
AB1 0QL	1973-01-08	1996-01-04	S12000033	1	1	1	1	N	AB	AB1
AB1 0QN	1973-01-08	1996-01-04	S12000033	1	1	1	1	N	AB	AB1
AB1 0QP	1973-01-08	1996-01-04	S12000033	1	1	1	1	N	AB	AB1
AB1 0QQ	1973-01-08	1996-01-04	S12000033	1	1	1	1	N	AB	AB1
AB1 0QR	1973-01-08	1996-01-04	S12000033	1	1	1	1	N	AB	AB1
AB1 0QS	1973-01-08	1996-01-04	S12000033	1	1	1	1	N	AB	AB1
AB1 0QT	1973-01-08	1996-01-04	S12000033	1	1	1	1	N	AB	AB1
AB1 0QX	1973-01-08	1996-01-04	S12000033	1	1	1	1	N	AB	AB1
AB1 0RA	1973-01-08	1996-01-04	S12000033	1	1	1	1	N	AB	AB1
AB1 0RB	1973-01-08	1996-01-04	S12000033	1	1	1	1	N	AB	AB1
AB1 0RD	1973-01-08	1996-01-04	S12000033	1	1	1	1	N	AB	AB1
AB1 0RE	1973-01-08	1996-01-04	S12000033	1	1	1	1	N	AB	AB1
AB1 0RF	1992-01-10	1996-01-04	S12000033	1	1	1	1	N	AB	AB1
AB1 0RH	1973-01-08	1996-01-04	S12000033	1	1	1	1	N	AB	AB1
AB1 0RJ	1973-01-08	1996-01-04	S12000033	1	1	1	1	N	AB	AB1
AB1 0RL	1973-01-08	1996-01-04	S12000033	1	1	1	1	N	AB	AB1
AB1 0RN	1973-01-08	1996-01-04	S12000033	1	1	1	1	N	AB	AB1
AB1 0RP	1973-01-08	1996-01-04	S12000033	1	1	1	1	N	AB	AB1
AB1 0RQ	1973-01-08	1996-01-04	S12000033	1	1	1	1	N	AB	AB1
AB1 0RR	1973-01-08	1996-01-04	S12000033	1	1	1	1	N	AB	AB1
AB1 0RS	1973-01-08	1996-01-04	S12000033	1	1	1	1	N	AB	AB1
AB1 0RT	1973-01-08	1996-01-04	S12000033	1	1	1	1	N	AB	AB1
AB1 0RU	1973-01-08	1996-01-04	S12000033	1	1	1	1	N	AB	AB1
AB1 0RW	1973-01-08	1996-01-04	S12000033	1	1	1	1	N	AB	AB1
AB1 0RX	1973-01-08	1996-01-04	S12000033	1	1	1	1	N	AB	AB1
AB1 0RY	1973-01-08	1996-01-04	S12000033	1	1	1	1	N	AB	AB1
AB1 0RZ	1973-01-08	1996-01-04	S12000033	1	1	1	1	N	AB	AB1
AB1 0SA	1973-01-08	1996-01-04	S12000033	1	1	1	1	N	AB	AB1
AB1 0SB	1973-01-08	1996-01-04	S12000033	1	1	1	1	N	AB	AB1
AB1 0SD	1973-01-08	1996-01-04	S12000033	1	1	1	1	N	AB	AB1
AB1 0SE	1973-01-08	1996-01-04	S12000033	1	1	1	1	N	AB	AB1
AB1 0SF	1978-01-07	1996-01-04	S12000033	1	1	1	1	N	AB	AB1
AB1 0SG	1990-01-06	1996-01-04	S12000033	1	1	1	1	N	AB	AB1
AB1 0SH	1973-01-08	1996-01-04	S12000033	1	1	1	1	N	AB	AB1
AB1 0SJ	1973-01-08	1996-01-04	S12000033	1	1	1	1	N	AB	AB1
AB1 0SL	1973-01-08	1996-01-04	S12000033	1	1	1	1	N	AB	AB1
AB1 0SN	1973-01-08	1996-01-04	S12000033	1	1	1	1	N	AB	AB1
AB1 0SP	1973-01-08	1996-01-04	S12000033	1	1	1	1	N	AB	AB1
AB1 0SQ	1973-01-08	1996-01-04	S12000033	1	1	1	1	N	AB	AB1
AB1 0SR	1973-01-08	1996-01-04	S12000033	1	1	1	1	N	AB	AB1
AB1 0SS	1973-01-08	1996-01-04	S12000033	1	1	1	1	N	AB	AB1
AB1 0ST	1973-01-08	1996-01-04	S12000033	1	1	1	1	N	AB	AB1
AB1 0SU	1993-01-08	1996-01-04	S12000033	1	1	1	1	N	AB	AB1
AB1 0SX	1973-01-08	1996-01-04	S12000033	1	1	1	1	N	AB	AB1
AB1 0TA	1973-01-08	1996-01-04	S12000033	1	1	1	1	N	AB	AB1
AB1 0TB	1973-01-08	1996-01-04	S12000033	1	1	1	1	N	AB	AB1
AB1 0TD	1973-01-08	1996-01-04	S12000033	1	1	1	1	N	AB	AB1
AB1 0TJ	1973-01-08	1996-01-04	S12000033	1	1	1	1	N	AB	AB1
AB1 0TL	1973-01-08	1996-01-04	S12000033	1	1	1	1	N	AB	AB1
AB1 0TN	1973-01-08	1996-01-04	S12000033	1	1	1	1	N	AB	AB1
AB1 0TP	1973-01-08	1996-01-04	S12000033	1	1	1	1	N	AB	AB1
AB1 0TQ	1973-01-08	1996-01-04	S12000033	1	1	1	1	N	AB	AB1
AB1 0TR	1973-01-08	1996-01-04	S12000033	1	1	1	1	N	AB	AB1
AB1 0TS	1973-01-08	1996-01-04	S12000033	1	1	1	1	N	AB	AB1
AB1 0TT	1973-01-08	1996-01-04	S12000033	1	1	1	1	N	AB	AB1
AB1 0TX	1973-01-08	1996-01-04	S12000033	1	1	1	1	N	AB	AB1
AB1 0UA	1973-01-08	1996-01-04	S12000033	1	1	1	1	N	AB	AB1
AB1 0UB	1973-01-08	1996-01-04	S12000033	1	1	1	1	N	AB	AB1
AB1 0UD	1973-01-08	1996-01-04	S12000033	1	1	1	1	N	AB	AB1
AB1 0UE	1982-01-12	1996-01-04	S12000033	1	1	1	1	N	AB	AB1
AB1 0UJ	1973-01-08	1996-01-04	S12000033	1	1	1	1	N	AB	AB1
AB1 0UL	1973-01-08	1996-01-04	S12000033	1	1	1	1	N	AB	AB1
AB1 0UN	1973-01-08	1996-01-04	S12000033	1	1	1	1	N	AB	AB1
AB1 0UP	1973-01-08	1996-12-07	S12000033	1	1	1	1	N	AB	AB1
AB1 0UQ	1973-01-08	1996-01-04	S12000033	1	1	1	1	N	AB	AB1
AB1 0UR	1973-01-08	1996-01-04	S12000033	1	1	1	1	N	AB	AB1
AB1 0US	1973-01-08	1996-01-04	S12000033	1	1	1	1	N	AB	AB1
AB1 0UT	1973-01-08	1996-01-04	S12000033	1	1	1	1	N	AB	AB1
AB1 0UX	1973-01-08	1996-01-04	S12000033	1	1	1	1	N	AB	AB1
AB1 0WA	1985-01-07	1996-01-04	S12000033	1	1	1	1	N	AB	AB1
AB1 0WB	1985-01-07	1996-01-04	S12000033	1	1	1	1	N	AB	AB1
AB1 0WD	1985-01-07	1996-01-04	S12000033	1	1	1	1	N	AB	AB1
AB1 0WE	1985-01-07	1996-01-04	S12000033	1	1	1	1	N	AB	AB1
AB1 0WF	1985-01-11	1996-01-04	S12000033	1	1	1	1	N	AB	AB1
AB1 0WG	1992-01-05	1996-01-04	S12000033	1	1	1	1	N	AB	AB1
AB1 0WH	1993-01-02	1996-01-04	S12000033	1	1	1	1	N	AB	AB1
AB1 0WN	1993-01-02	1996-01-04	S12000033	1	1	1	1	N	AB	AB1
AB1 0XA	1973-01-08	1996-01-04	S12000033	1	1	1	1	N	AB	AB1
AB1 0XB	1973-01-08	1996-01-04	S12000033	1	1	1	1	N	AB	AB1
AB1 0XD	1973-01-08	1996-01-04	S12000033	1	1	1	1	N	AB	AB1
AB1 0XE	1976-01-03	1996-01-04	S12000033	1	1	1	1	N	AB	AB1
AB1 0XJ	1992-01-10	1996-01-04	S12000033	1	1	1	1	N	AB	AB1
AB1 0XL	1992-01-10	1996-01-04	S12000033	1	1	1	1	N	AB	AB1
AB1 0XN	1992-01-10	1996-01-04	S12000033	1	1	1	1	N	AB	AB1
AB1 0XP	1992-01-10	1996-01-04	S12000033	1	1	1	1	N	AB	AB1
AB1 0XQ	1992-01-10	1996-01-04	S12000033	1	1	1	1	N	AB	AB1
AB1 0XR	1992-01-10	1996-01-04	S12000033	1	1	1	1	N	AB	AB1
AB1 0XU	1994-01-02	1996-01-04	S12000033	1	1	1	1	N	AB	AB1
AB1 1AA	1973-01-08	1996-01-04	S12000033	1	1	1	1	N	AB	AB1
AB1 1AB	1973-01-08	1996-01-04	S12000033	1	1	1	1	N	AB	AB1
AB1 1AD	1973-01-08	1996-01-04	S12000033	1	1	1	1	N	AB	AB1
AB1 1AE	1973-01-08	1977-01-05	S12000033	1	1	1	1	N	AB	AB1
AB1 1AG	1992-01-05	1996-01-04	S12000033	1	1	1	1	N	AB	AB1
AB1 1AH	1973-01-08	1996-01-04	S12000033	1	1	1	1	N	AB	AB1
AB1 1AJ	1973-01-08	1996-01-04	S12000033	1	1	1	1	N	AB	AB1
AB1 1AP	1973-01-08	1996-01-04	S12000033	1	1	1	1	N	AB	AB1
AB1 1AQ	1973-01-08	1976-01-04	S12000033	1	1	1	1	N	AB	AB1
AB1 1AR	1990-01-09	1996-01-04	S12000033	1	1	1	1	N	AB	AB1
AB1 1AU	1973-01-08	1996-01-04	S12000033	1	1	1	1	N	AB	AB1
AB1 1AW	1973-01-08	1994-01-02	S12000033	1	1	1	1	N	AB	AB1
AB1 1AW	1994-01-02	1996-01-04	S12000033	1	1	1	1	N	AB	AB1
AB1 1AZ	1973-01-08	1977-01-05	S12000033	1	1	1	1	N	AB	AB1
AB1 1AZ	1994-01-02	1996-01-04	S12000033	1	1	1	1	N	AB	AB1
AB1 1BA	1973-01-08	1996-01-04	S12000033	1	1	1	1	N	AB	AB1
AB1 1BB	1973-01-08	1996-01-04	S12000033	1	1	1	1	N	AB	AB1
AB1 1BD	1973-01-08	1996-01-04	S12000033	1	1	1	1	N	AB	AB1
AB1 1BE	1992-01-05	1996-01-04	S12000033	1	1	1	1	N	AB	AB1
AB1 1BH	1973-01-08	1996-01-04	S12000033	1	1	1	1	N	AB	AB1
AB1 1BJ	1973-01-08	1977-01-05	S12000033	1	1	1	1	N	AB	AB1
AB1 1BL	1973-01-08	1985-01-04	S12000033	1	1	1	1	N	AB	AB1
AB1 1BN	1973-01-08	1995-01-05	S12000033	1	1	1	1	N	AB	AB1
AB1 1BP	1973-01-08	1992-01-10	S12000033	1	1	1	1	N	AB	AB1
AB1 1BQ	1973-01-08	1996-01-04	S12000033	1	1	1	1	N	AB	AB1
AB1 1BR	1973-01-08	1996-01-04	S12000033	1	1	1	1	N	AB	AB1
AB1 1BS	1973-01-08	1996-01-04	S12000033	1	1	1	1	N	AB	AB1
AB1 1BT	1973-01-08	1996-01-04	S12000033	1	1	1	1	N	AB	AB1
AB1 1BU	1973-01-08	1996-01-04	S12000033	1	1	1	1	N	AB	AB1
AB1 1BX	1973-01-08	1993-01-08	S12000033	1	1	1	1	N	AB	AB1
AB1 1BX	1994-01-02	1996-01-04	S12000033	1	1	1	1	N	AB	AB1
AB1 1BY	1973-01-08	1980-01-11	S12000033	1	1	1	1	N	AB	AB1
AB1 1BY	1991-01-07	1996-01-04	S12000033	1	1	1	1	N	AB	AB1
AB1 1BZ	1989-01-06	1990-01-03	S12000033	1	1	1	1	N	AB	AB1
AB1 1BZ	1990-01-12	1996-01-04	S12000033	1	1	1	1	N	AB	AB1
AB1 1DA	1973-01-08	1995-01-05	S12000033	1	1	1	1	N	AB	AB1
AB1 1DB	1973-01-08	1995-01-05	S12000033	1	1	1	1	N	AB	AB1
AB1 1DD	1973-01-08	1996-01-04	S12000033	1	1	1	1	N	AB	AB1
AB1 1DE	1973-01-08	1992-01-01	S12000033	1	1	1	1	N	AB	AB1
AB1 1DE	1992-01-05	1996-01-04	S12000033	1	1	1	1	N	AB	AB1
AB1 1DF	1979-01-12	1994-01-02	S12000033	1	1	1	1	N	AB	AB1
AB1 1DF	1994-01-02	1996-01-04	S12000033	1	1	1	1	N	AB	AB1
AB1 1DG	1984-01-07	1996-01-04	S12000033	1	1	1	1	N	AB	AB1
AB1 1DH	1973-01-08	1996-01-04	S12000033	1	1	1	1	N	AB	AB1
AB1 1DJ	1973-01-08	1992-01-01	S12000033	1	1	1	1	N	AB	AB1
AB1 1DL	1973-01-08	1980-01-11	S12000033	1	1	1	1	N	AB	AB1
AB1 1DL	1991-01-03	1996-01-04	S12000033	1	1	1	1	N	AB	AB1
AB1 1DN	1973-01-08	1996-01-04	S12000033	1	1	1	1	N	AB	AB1
AB1 1DP	1973-01-08	1996-01-04	S12000033	1	1	1	1	N	AB	AB1
AB1 1DQ	1973-01-08	1996-01-04	S12000033	1	1	1	1	N	AB	AB1
AB1 1DR	1973-01-08	1996-01-04	S12000033	1	1	1	1	N	AB	AB1
AB1 1DS	1973-01-08	1996-01-04	S12000033	1	1	1	1	N	AB	AB1
AB1 1DT	1973-01-08	1996-01-04	S12000033	1	1	1	1	N	AB	AB1
AB1 1DU	1973-01-08	1996-01-04	S12000033	1	1	1	1	N	AB	AB1
AB1 1DW	1992-01-10	1996-01-04	S12000033	1	1	1	1	N	AB	AB1
AB1 1DX	1973-01-08	1996-01-04	S12000033	1	1	1	1	N	AB	AB1
AB1 1DY	1973-01-08	1996-01-04	S12000033	1	1	1	1	N	AB	AB1
AB1 1DZ	1993-01-08	1996-01-04	S12000033	1	1	1	1	N	AB	AB1
AB1 1EA	1973-01-08	1996-01-04	S12000033	1	1	1	1	N	AB	AB1
AB1 1EB	1973-01-08	1996-01-04	S12000033	1	1	1	1	N	AB	AB1
AB1 1ED	1973-01-08	1996-01-04	S12000033	1	1	1	1	N	AB	AB1
AB1 1EE	1973-01-08	1996-01-04	S12000033	1	1	1	1	N	AB	AB1
AB1 1EF	1973-01-08	1996-01-04	S12000033	1	1	1	1	N	AB	AB1
AB1 1EG	1978-01-01	1996-01-04	S12000033	1	1	1	1	N	AB	AB1
AB1 1EH	1973-01-08	1996-01-04	S12000033	1	1	1	1	N	AB	AB1
AB1 1EJ	1973-01-08	1996-01-04	S12000033	1	1	1	1	N	AB	AB1
AB1 1EL	1973-01-08	1996-01-04	S12000033	1	1	1	1	N	AB	AB1
AB1 1EN	1973-01-08	1996-01-04	S12000033	1	1	1	1	N	AB	AB1
AB1 1EP	1973-01-08	1996-01-04	S12000033	1	1	1	1	N	AB	AB1
AB1 1EQ	1973-01-08	1996-01-04	S12000033	1	1	1	1	N	AB	AB1
AB1 1ER	1973-01-08	1996-01-04	S12000033	1	1	1	1	N	AB	AB1
AB1 1ES	1977-01-05	1980-01-11	S12000033	1	1	1	1	N	AB	AB1
AB1 1ET	1973-01-08	1980-01-11	S12000033	1	1	1	1	N	AB	AB1
AB1 1EU	1973-01-08	1996-01-04	S12000033	1	1	1	1	N	AB	AB1
AB1 1EW	1978-01-01	1996-01-04	S12000033	1	1	1	1	N	AB	AB1
AB1 1EX	1973-01-08	1996-01-04	S12000033	1	1	1	1	N	AB	AB1
AB1 1EY	1973-01-08	1996-01-04	S12000033	1	1	1	1	N	AB	AB1
AB1 1EZ	1978-01-01	1996-01-04	S12000033	1	1	1	1	N	AB	AB1
AB1 1FA	1978-01-01	1996-01-04	S12000033	1	1	1	1	N	AB	AB1
AB1 1FB	1978-01-01	1996-01-04	S12000033	1	1	1	1	N	AB	AB1
AB1 1FD	1978-01-01	1996-01-04	S12000033	1	1	1	1	N	AB	AB1
AB1 1FE	1980-01-03	1996-01-04	S12000033	1	1	1	1	N	AB	AB1
AB1 1FF	1990-01-06	1996-01-04	S12000033	1	1	1	1	N	AB	AB1
AB1 1FG	1992-01-10	1996-01-04	S12000033	1	1	1	1	N	AB	AB1
AB1 1FH	1992-01-10	1996-01-04	S12000033	1	1	1	1	N	AB	AB1
AB1 1HA	1973-01-08	1996-01-04	S12000033	1	1	1	1	N	AB	AB1
AB1 1HB	1973-01-08	1980-01-03	S12000033	1	1	1	1	N	AB	AB1
AB1 1HD	1973-01-08	1996-01-04	S12000033	1	1	1	1	N	AB	AB1
AB1 1HE	1973-01-08	1996-01-04	S12000033	1	1	1	1	N	AB	AB1
AB1 1HF	1973-01-08	1996-01-04	S12000033	1	1	1	1	N	AB	AB1
AB1 1HG	1973-01-08	1993-01-08	S12000033	1	1	1	1	N	AB	AB1
AB1 1HG	1994-01-02	1996-01-04	S12000033	1	1	1	1	N	AB	AB1
AB1 1HH	1973-01-08	1977-01-05	S12000033	1	1	1	1	N	AB	AB1
AB1 1HH	2/16/1996	1996-01-04	S12000033	1	1	1	1	N	AB	AB1
AB1 1HJ	1973-01-08	1996-01-04	S12000033	1	1	1	1	N	AB	AB1
AB1 1HL	1973-01-08	1996-01-04	S12000033	1	1	1	1	N	AB	AB1
AB1 1HN	1973-01-08	1996-01-04	S12000033	1	1	1	1	N	AB	AB1
AB1 1HP	1973-01-08	1996-01-04	S12000033	1	1	1	1	N	AB	AB1
AB1 1HQ	1973-01-08	1985-01-04	S12000033	1	1	1	1	N	AB	AB1
AB1 1HR	1973-01-08	1995-01-11	S12000033	1	1	1	1	N	AB	AB1
AB1 1HS	1973-01-08	1995-01-05	S12000033	1	1	1	1	N	AB	AB1
AB1 1HT	1973-01-08	1992-01-01	S12000033	1	1	1	1	N	AB	AB1
AB1 1HU	1973-01-08	1996-01-04	S12000033	1	1	1	1	N	AB	AB1
AB1 1HW	1985-01-04	1986-01-01	S12000033	1	1	1	1	N	AB	AB1
AB1 1HW	1986-01-05	1996-01-04	S12000033	1	1	1	1	N	AB	AB1
AB1 1HX	1973-01-08	1996-01-04	S12000033	1	1	1	1	N	AB	AB1
AB1 1HY	1973-01-08	1996-01-04	S12000033	1	1	1	1	N	AB	AB1
AB1 1HZ	1990-01-06	1996-01-04	S12000033	1	1	1	1	N	AB	AB1
AB1 1JA	1973-01-08	1996-01-04	S12000033	1	1	1	1	N	AB	AB1
AB1 1JB	1973-01-08	1992-01-01	S12000033	1	1	1	1	N	AB	AB1
AB1 1JD	1973-01-08	1996-01-04	S12000033	1	1	1	1	N	AB	AB1
AB1 1JE	1973-01-08	1996-01-04	S12000033	1	1	1	1	N	AB	AB1
AB1 1JF	1973-01-08	1996-01-04	S12000033	1	1	1	1	N	AB	AB1
AB1 1JG	1973-01-08	1996-01-04	S12000033	1	1	1	1	N	AB	AB1
AB1 1JH	1973-01-08	1996-01-04	S12000033	1	1	1	1	N	AB	AB1
AB1 1JJ	1973-01-08	1996-01-04	S12000033	1	1	1	1	N	AB	AB1
AB1 1JL	1973-01-08	1996-01-04	S12000033	1	1	1	1	N	AB	AB1
AB1 1JN	1973-01-08	1996-01-04	S12000033	1	1	1	1	N	AB	AB1
AB1 1JP	1973-01-08	1996-01-04	S12000033	1	1	1	1	N	AB	AB1
AB1 1JQ	1973-01-08	1996-01-04	S12000033	1	1	1	1	N	AB	AB1
AB1 1JR	1973-01-08	1996-01-04	S12000033	1	1	1	1	N	AB	AB1
AB1 1JS	1973-01-08	1996-01-04	S12000033	1	1	1	1	N	AB	AB1
AB1 1JT	1973-01-08	1996-01-04	S12000033	1	1	1	1	N	AB	AB1
AB1 1JU	1973-01-08	1991-01-07	S12000033	1	1	1	1	N	AB	AB1
AB1 1JW	1973-01-08	1996-01-04	S12000033	1	1	1	1	N	AB	AB1
AB1 1JX	1973-01-08	1996-01-04	S12000033	1	1	1	1	N	AB	AB1
AB1 1JY	1973-01-08	1996-01-04	S12000033	1	1	1	1	N	AB	AB1
AB1 1JZ	1976-01-04	1996-01-04	S12000033	1	1	1	1	N	AB	AB1
AB1 1LB	1973-01-08	1991-01-11	S12000033	1	1	1	1	N	AB	AB1
AB1 1LD	1973-01-08	1991-01-11	S12000033	1	1	1	1	N	AB	AB1
AB1 1LD	1992-01-01	1996-01-04	S12000033	1	1	1	1	N	AB	AB1
AB1 1LE	1973-01-08	1996-01-04	S12000033	1	1	1	1	N	AB	AB1
AB1 1LF	1973-01-08	1992-01-01	S12000033	1	1	1	1	N	AB	AB1
AB1 1LG	1973-01-08	1996-01-04	S12000033	1	1	1	1	N	AB	AB1
AB1 1LH	1973-01-08	1996-01-04	S12000033	1	1	1	1	N	AB	AB1
AB1 1LL	1973-01-08	1996-01-04	S12000033	1	1	1	1	N	AB	AB1
AB1 1LN	1973-01-08	1996-01-04	S12000033	1	1	1	1	N	AB	AB1
AB1 1LP	1973-01-08	1996-01-04	S12000033	1	1	1	1	N	AB	AB1
AB1 1LQ	1973-01-08	1996-01-04	S12000033	1	1	1	1	N	AB	AB1
AB1 1LR	1973-01-08	1996-01-04	S12000033	1	1	1	1	N	AB	AB1
AB1 1LS	1973-01-08	1995-01-05	S12000033	1	1	1	1	N	AB	AB1
AB1 1LT	1973-01-08	1996-01-04	S12000033	1	1	1	1	N	AB	AB1
AB1 1LU	1974-01-01	1996-01-04	S12000033	1	1	1	1	N	AB	AB1
AB1 1LW	1990-01-06	1996-01-04	S12000033	1	1	1	1	N	AB	AB1
AB1 1LX	1973-01-08	1996-01-04	S12000033	1	1	1	1	N	AB	AB1
AB1 1LY	1973-01-08	1996-01-04	S12000033	1	1	1	1	N	AB	AB1
AB1 1LZ	1995-01-05	1996-01-04	S12000033	1	1	1	1	N	AB	AB1
AB1 1NA	1973-01-08	1996-01-04	S12000033	1	1	1	1	N	AB	AB1
AB1 1NB	1973-01-08	1996-01-04	S12000033	1	1	1	1	N	AB	AB1
AB1 1ND	1973-01-08	1993-01-08	S12000033	1	1	1	1	N	AB	AB1
AB1 1ND	1994-01-10	1996-01-04	S12000033	1	1	1	1	N	AB	AB1
AB1 1NE	1973-01-08	1996-01-04	S12000033	1	1	1	1	N	AB	AB1
AB1 1NG	1973-01-08	1991-01-11	S12000033	1	1	1	1	N	AB	AB1
AB1 1NH	1973-01-08	1996-01-04	S12000033	1	1	1	1	N	AB	AB1
AB1 1NJ	1973-01-08	1996-01-04	S12000033	1	1	1	1	N	AB	AB1
AB1 1NL	1973-01-08	1996-01-04	S12000033	1	1	1	1	N	AB	AB1
AB1 1NN	1973-01-08	1996-01-04	S12000033	1	1	1	1	N	AB	AB1
AB1 1NP	1973-01-08	1996-01-04	S12000033	1	1	1	1	N	AB	AB1
AB1 1NQ	1973-01-08	1996-01-04	S12000033	1	1	1	1	N	AB	AB1
AB1 1NR	1973-01-08	1996-01-04	S12000033	1	1	1	1	N	AB	AB1
AB1 1NS	1973-01-08	1996-01-04	S12000033	1	1	1	1	N	AB	AB1
AB1 1NT	1973-01-08	1996-01-04	S12000033	1	1	1	1	N	AB	AB1
AB1 1NU	1973-01-08	1996-01-04	S12000033	1	1	1	1	N	AB	AB1
AB1 1NX	1973-01-08	1996-01-04	S12000033	1	1	1	1	N	AB	AB1
AB1 1NY	1983-01-02	1991-01-11	S12000033	1	1	1	1	N	AB	AB1
AB1 1PB	1973-01-08	1991-01-11	S12000033	1	1	1	1	N	AB	AB1
AB1 1PD	1973-01-08	1996-01-04	S12000033	1	1	1	1	N	AB	AB1
AB1 1PE	1973-01-08	1996-01-04	S12000033	1	1	1	1	N	AB	AB1
AB1 1PF	1973-01-08	1996-01-04	S12000033	1	1	1	1	N	AB	AB1
AB1 1PG	1973-01-08	1996-01-04	S12000033	1	1	1	1	N	AB	AB1
AB1 1PJ	1975-01-02	1996-01-04	S12000033	1	1	1	1	N	AB	AB1
AB1 1PL	1973-01-08	1996-01-04	S12000033	1	1	1	1	N	AB	AB1
AB1 1PN	1973-01-08	1996-01-04	S12000033	1	1	1	1	N	AB	AB1
AB1 1PP	1973-01-08	1996-01-04	S12000033	1	1	1	1	N	AB	AB1
AB1 1PQ	1973-01-08	1996-01-04	S12000033	1	1	1	1	N	AB	AB1
AB1 1PR	1973-01-08	1996-01-04	S12000033	1	1	1	1	N	AB	AB1
AB1 1PS	1973-01-08	1996-01-04	S12000033	1	1	1	1	N	AB	AB1
AB1 1PT	1973-01-08	1996-01-04	S12000033	1	1	1	1	N	AB	AB1
AB1 1PU	1973-01-08	1996-01-04	S12000033	1	1	1	1	N	AB	AB1
AB1 1PX	1973-01-08	1996-01-04	S12000033	1	1	1	1	N	AB	AB1
AB1 1PY	1973-01-08	1996-01-04	S12000033	1	1	1	1	N	AB	AB1
AB1 1QA	1973-01-08	1977-01-05	S12000033	1	1	1	1	N	AB	AB1
AB1 1QB	1973-01-08	1996-01-04	S12000033	1	1	1	1	N	AB	AB1
AB1 1QD	1973-01-08	1996-01-04	S12000033	1	1	1	1	N	AB	AB1
AB1 1QE	1973-01-08	1996-01-04	S12000033	1	1	1	1	N	AB	AB1
AB1 1QH	1973-01-08	1996-01-04	S12000033	1	1	1	1	N	AB	AB1
AB1 1QJ	1973-01-08	1996-01-04	S12000033	1	1	1	1	N	AB	AB1
AB1 1QL	1973-01-08	1996-01-04	S12000033	1	1	1	1	N	AB	AB1
AB1 1QN	1973-01-08	1996-01-04	S12000033	1	1	1	1	N	AB	AB1
AB1 1QP	1973-01-08	1996-01-04	S12000033	1	1	1	1	N	AB	AB1
AB1 1QQ	1991-01-08	1996-01-04	S12000033	1	1	1	1	N	AB	AB1
AB1 1QR	1973-01-08	1980-01-11	S12000033	1	1	1	1	N	AB	AB1
AB1 1QS	1973-01-08	1996-01-04	S12000033	1	1	1	1	N	AB	AB1
AB1 1QT	1973-01-08	1996-01-04	S12000033	1	1	1	1	N	AB	AB1
AB1 1QU	1973-01-08	1996-01-04	S12000033	1	1	1	1	N	AB	AB1
AB1 1QW	1973-01-08	1977-01-05	S12000033	1	1	1	1	N	AB	AB1
AB1 1QX	1973-01-08	1996-01-04	S12000033	1	1	1	1	N	AB	AB1
AB1 1QZ	1973-01-08	1980-01-11	S12000033	1	1	1	1	N	AB	AB1
AB1 1QZ	1981-01-05	1996-01-04	S12000033	1	1	1	1	N	AB	AB1
AB1 1RA	1973-01-08	1996-01-04	S12000033	1	1	1	1	N	AB	AB1
AB1 1RB	1973-01-08	1996-01-04	S12000033	1	1	1	1	N	AB	AB1
AB1 1RD	1973-01-08	1996-01-04	S12000033	1	1	1	1	N	AB	AB1
AB1 1RE	1973-01-08	1996-01-04	S12000033	1	1	1	1	N	AB	AB1
AB1 1RF	1985-01-07	1996-01-04	S12000033	1	1	1	1	N	AB	AB1
AB1 1RH	1973-01-08	1996-01-04	S12000033	1	1	1	1	N	AB	AB1
AB1 1RJ	1973-01-08	1996-01-04	S12000033	1	1	1	1	N	AB	AB1
AB1 1RL	1973-01-08	1996-01-04	S12000033	1	1	1	1	N	AB	AB1
AB1 1RN	1973-01-08	1996-01-04	S12000033	1	1	1	1	N	AB	AB1
AB1 1RP	1973-01-08	1996-01-04	S12000033	1	1	1	1	N	AB	AB1
AB1 1RQ	1973-01-08	1996-01-04	S12000033	1	1	1	1	N	AB	AB1
AB1 1RR	1973-01-08	1996-01-04	S12000033	1	1	1	1	N	AB	AB1
AB1 1RS	1982-01-03	1996-01-04	S12000033	1	1	1	1	N	AB	AB1
AB1 1RT	1973-01-08	1996-01-04	S12000033	1	1	1	1	N	AB	AB1
AB1 1RU	1973-01-08	1980-01-03	S12000033	1	1	1	1	N	AB	AB1
AB1 1RX	1973-01-08	1996-01-04	S12000033	1	1	1	1	N	AB	AB1
AB1 1RY	1973-01-08	1996-01-04	S12000033	1	1	1	1	N	AB	AB1
AB1 1SA	1973-01-08	1996-01-04	S12000033	1	1	1	1	N	AB	AB1
AB1 1SB	1973-01-08	1996-01-04	S12000033	1	1	1	1	N	AB	AB1
AB1 1SD	1973-01-08	1996-01-04	S12000033	1	1	1	1	N	AB	AB1
AB1 1SE	1973-01-08	1994-01-02	S12000033	1	1	1	1	N	AB	AB1
AB1 1SE	1994-01-05	1995-01-05	S12000033	1	1	1	1	N	AB	AB1
AB1 1SF	1973-01-08	1977-01-05	S12000033	1	1	1	1	N	AB	AB1
AB1 1SH	1973-01-08	1996-01-04	S12000033	1	1	1	1	N	AB	AB1
AB1 1SJ	1973-01-08	1996-01-04	S12000033	1	1	1	1	N	AB	AB1
AB1 1SL	1973-01-08	1996-01-04	S12000033	1	1	1	1	N	AB	AB1
AB1 1SN	1973-01-08	1996-01-04	S12000033	1	1	1	1	N	AB	AB1
AB1 1SP	1973-01-08	1996-01-04	S12000033	1	1	1	1	N	AB	AB1
AB1 1SQ	1973-01-08	1996-01-04	S12000033	1	1	1	1	N	AB	AB1
AB1 1SR	1973-01-08	1996-01-04	S12000033	1	1	1	1	N	AB	AB1
AB1 1SS	1973-01-08	1996-01-04	S12000033	1	1	1	1	N	AB	AB1
AB1 1ST	1973-01-08	1996-01-04	S12000033	1	1	1	1	N	AB	AB1
AB1 1SU	1973-01-08	1996-01-04	S12000033	1	1	1	1	N	AB	AB1
AB1 1SY	1973-01-08	1996-01-04	S12000033	1	1	1	1	N	AB	AB1
AB1 1TA	1973-01-08	1996-01-04	S12000033	1	1	1	1	N	AB	AB1
AB1 1TB	1973-01-08	1996-01-04	S12000033	1	1	1	1	N	AB	AB1
AB1 1TD	1973-01-08	1996-01-04	S12000033	1	1	1	1	N	AB	AB1
AB1 1TE	1973-01-08	1996-01-04	S12000033	1	1	1	1	N	AB	AB1
AB1 1TF	1981-01-05	1983-01-01	S12000033	1	1	1	1	N	AB	AB1
AB1 1TF	1994-01-06	1996-01-04	S12000033	1	1	1	1	N	AB	AB1
AB1 1TH	1973-01-08	1996-01-04	S12000033	1	1	1	1	N	AB	AB1
AB1 1TJ	1973-01-08	1996-01-04	S12000033	1	1	1	1	N	AB	AB1
AB1 1TL	1973-01-08	1996-01-04	S12000033	1	1	1	1	N	AB	AB1
AB1 1TN	1973-01-08	1996-01-04	S12000033	1	1	1	1	N	AB	AB1
AB1 1TP	1973-01-08	1996-01-04	S12000033	1	1	1	1	N	AB	AB1
AB1 1TQ	1973-01-08	1996-01-04	S12000033	1	1	1	1	N	AB	AB1
AB1 1TR	1973-01-08	1996-01-04	S12000033	1	1	1	1	N	AB	AB1
AB1 1TS	1973-01-08	1996-01-04	S12000033	1	1	1	1	N	AB	AB1
AB1 1TT	1973-01-08	1996-01-04	S12000033	1	1	1	1	N	AB	AB1
AB1 1TU	1973-01-08	1977-01-05	S12000033	1	1	1	1	N	AB	AB1
AB1 1TW	1973-01-08	1977-01-05	S12000033	1	1	1	1	N	AB	AB1
AB1 1TX	1973-01-08	1996-01-04	S12000033	1	1	1	1	N	AB	AB1
AB1 1TY	1973-01-08	1996-01-04	S12000033	1	1	1	1	N	AB	AB1
AB1 1TZ	1973-01-08	1996-01-04	S12000033	1	1	1	1	N	AB	AB1
AB1 1UA	1973-01-08	1996-01-04	S12000033	1	1	1	1	N	AB	AB1
AB1 1UB	1973-01-08	1996-01-04	S12000033	1	1	1	1	N	AB	AB1
AB1 1UD	1973-01-08	1996-01-04	S12000033	1	1	1	1	N	AB	AB1
AB1 1UE	1973-01-08	1996-01-04	S12000033	1	1	1	1	N	AB	AB1
AB1 1UF	1973-01-08	1996-01-04	S12000033	1	1	1	1	N	AB	AB1
AB1 1UG	1986-01-10	1996-01-04	S12000033	1	1	1	1	N	AB	AB1
AB1 1UH	1973-01-08	1996-01-04	S12000033	1	1	1	1	N	AB	AB1
AB1 1UJ	1973-01-08	1996-01-04	S12000033	1	1	1	1	N	AB	AB1
AB1 1UL	1973-01-08	1996-01-04	S12000033	1	1	1	1	N	AB	AB1
AB1 1UN	1973-01-08	1996-01-04	S12000033	1	1	1	1	N	AB	AB1
AB1 1UP	1973-01-08	1996-01-04	S12000033	1	1	1	1	N	AB	AB1
AB1 1UQ	1973-01-08	1996-01-04	S12000033	1	1	1	1	N	AB	AB1
AB1 1UR	1973-01-08	1996-01-04	S12000033	1	1	1	1	N	AB	AB1
AB1 1US	1973-01-08	1996-01-04	S12000033	1	1	1	1	N	AB	AB1
AB1 1UT	1973-01-08	1996-01-04	S12000033	1	1	1	1	N	AB	AB1
AB1 1UU	1973-01-08	1996-01-04	S12000033	1	1	1	1	N	AB	AB1
AB1 1UW	1973-01-08	1996-01-04	S12000033	1	1	1	1	N	AB	AB1
AB1 1UX	1973-01-08	1996-01-04	S12000033	1	1	1	1	N	AB	AB1
AB1 1UY	1973-01-08	1996-01-04	S12000033	1	1	1	1	N	AB	AB1
AB1 1UZ	1973-01-08	1996-01-04	S12000033	1	1	1	1	N	AB	AB1
AB1 1XA	1973-01-08	1996-01-04	S12000033	1	1	1	1	N	AB	AB1
AB1 1XB	1973-01-08	1996-01-04	S12000033	1	1	1	1	N	AB	AB1
AB1 1XD	1973-01-08	1996-01-04	S12000033	1	1	1	1	N	AB	AB1
AB1 1XE	1973-01-08	1996-01-04	S12000033	1	1	1	1	N	AB	AB1
AB1 1XF	1973-01-08	1996-01-04	S12000033	1	1	1	1	N	AB	AB1
AB1 1XG	1973-01-08	1996-01-04	S12000033	1	1	1	1	N	AB	AB1
AB1 1XH	1973-01-08	1996-01-04	S12000033	1	1	1	1	N	AB	AB1
AB1 1XJ	1973-01-08	1996-01-04	S12000033	1	1	1	1	N	AB	AB1
AB1 1XL	1973-01-08	1996-01-04	S12000033	1	1	1	1	N	AB	AB1
AB1 1XN	1973-01-08	1996-01-04	S12000033	1	1	1	1	N	AB	AB1
AB1 1XP	1973-01-08	1996-01-04	S12000033	1	1	1	1	N	AB	AB1
AB1 1XQ	1973-01-08	1996-01-04	S12000033	1	1	1	1	N	AB	AB1
AB1 1XR	1973-01-08	1996-01-04	S12000033	1	1	1	1	N	AB	AB1
AB1 1XS	1973-01-08	1996-01-04	S12000033	1	1	1	1	N	AB	AB1
AB1 1XT	1973-01-08	1996-01-04	S12000033	1	1	1	1	N	AB	AB1
AB1 1XU	1973-01-08	1996-01-04	S12000033	1	1	1	1	N	AB	AB1
AB1 1XW	1991-01-03	1996-01-04	S12000033	1	1	1	1	N	AB	AB1
AB1 1XX	1973-01-08	1996-01-04	S12000033	1	1	1	1	N	AB	AB1
AB1 1XY	1973-01-08	1996-01-04	S12000033	1	1	1	1	N	AB	AB1
AB1 1YA	1973-01-08	1996-01-04	S12000033	1	1	1	1	N	AB	AB1
AB1 1YB	1973-01-08	1996-01-04	S12000033	1	1	1	1	N	AB	AB1
AB1 1YD	1973-01-08	1996-01-04	S12000033	1	1	1	1	N	AB	AB1
AB1 1YE	1973-01-08	1996-01-04	S12000033	1	1	1	1	N	AB	AB1
AB1 1YH	1973-01-08	1996-01-04	S12000033	1	1	1	1	N	AB	AB1
AB1 1YJ	1973-01-08	1996-01-04	S12000033	1	1	1	1	N	AB	AB1
AB1 1YL	1973-01-08	1996-01-04	S12000033	1	1	1	1	N	AB	AB1
AB1 1YN	1973-01-08	1996-01-04	S12000033	1	1	1	1	N	AB	AB1
AB1 1YP	1973-01-08	1996-01-04	S12000033	1	1	1	1	N	AB	AB1
AB1 1YT	1995-01-09	1996-01-04	S12000033	1	1	1	1	N	AB	AB1
AB1 2AA	1973-01-08	1996-01-04	S12000033	1	1	1	1	N	AB	AB1
AB1 2AB	1973-01-08	1996-01-04	S12000033	1	1	1	1	N	AB	AB1
AB1 2AD	1973-01-08	1996-01-04	S12000033	1	1	1	1	N	AB	AB1
AB1 2AE	1973-01-08	1996-01-04	S12000033	1	1	1	1	N	AB	AB1
AB1 2AF	1973-01-08	1996-01-04	S12000033	1	1	1	1	N	AB	AB1
AB1 2AG	1973-01-08	1981-01-05	S12000033	1	1	1	1	N	AB	AB1
AB1 2AH	1973-01-08	1996-01-04	S12000033	1	1	1	1	N	AB	AB1
AB1 2AJ	1973-01-08	1996-01-04	S12000033	1	1	1	1	N	AB	AB1
AB1 2AL	1973-01-08	1996-01-04	S12000033	1	1	1	1	N	AB	AB1
AB1 2AN	1973-01-08	1981-01-05	S12000033	1	1	1	1	N	AB	AB1
AB1 2AP	1973-01-08	1996-01-04	S12000033	1	1	1	1	N	AB	AB1
AB1 2AQ	1973-01-08	1996-01-04	S12000033	1	1	1	1	N	AB	AB1
AB1 2AR	1973-01-08	1996-01-04	S12000033	1	1	1	1	N	AB	AB1
AB1 2AS	1973-01-08	1996-01-04	S12000033	1	1	1	1	N	AB	AB1
AB1 2AT	1973-01-08	1996-01-04	S12000033	1	1	1	1	N	AB	AB1
AB1 2AU	1973-01-08	1996-01-04	S12000033	1	1	1	1	N	AB	AB1
AB1 2AW	1973-01-08	1996-01-04	S12000033	1	1	1	1	N	AB	AB1
AB1 2AX	1995-01-05	1996-01-04	S12000033	1	1	1	1	N	AB	AB1
AB1 2AY	1973-01-08	1996-01-04	S12000033	1	1	1	1	N	AB	AB1
AB1 2AZ	1977-01-03	1996-01-04	S12000033	1	1	1	1	N	AB	AB1
AB1 2BA	1973-01-08	1996-01-04	S12000033	1	1	1	1	N	AB	AB1
AB1 2BB	1973-01-08	1996-01-04	S12000033	1	1	1	1	N	AB	AB1
AB1 2BD	1973-01-08	1996-01-04	S12000033	1	1	1	1	N	AB	AB1
AB1 2BE	1973-01-08	1996-01-04	S12000033	1	1	1	1	N	AB	AB1
AB1 2BF	1973-01-08	1981-01-05	S12000033	1	1	1	1	N	AB	AB1
AB1 2BF	1982-01-08	1996-01-04	S12000033	1	1	1	1	N	AB	AB1
AB1 2BG	1973-01-08	1996-01-04	S12000033	1	1	1	1	N	AB	AB1
AB1 2BH	1973-01-08	1996-01-04	S12000033	1	1	1	1	N	AB	AB1
AB1 2BJ	1973-01-08	1996-01-04	S12000033	1	1	1	1	N	AB	AB1
AB1 2BL	1973-01-08	1996-01-04	S12000033	1	1	1	1	N	AB	AB1
AB1 2BN	1973-01-08	1996-01-04	S12000033	1	1	1	1	N	AB	AB1
AB1 2BP	1973-01-08	1996-01-04	S12000033	1	1	1	1	N	AB	AB1
AB1 2BQ	1973-01-08	1996-01-04	S12000033	1	1	1	1	N	AB	AB1
AB1 2BR	1973-01-08	1996-01-04	S12000033	1	1	1	1	N	AB	AB1
AB1 2BS	1973-01-08	1996-01-04	S12000033	1	1	1	1	N	AB	AB1
AB1 2BT	1973-01-08	1996-01-04	S12000033	1	1	1	1	N	AB	AB1
AB1 2BU	1973-01-08	1996-01-04	S12000033	1	1	1	1	N	AB	AB1
AB1 2BW	1973-01-08	1996-01-04	S12000033	1	1	1	1	N	AB	AB1
AB1 2BX	1973-01-08	1996-01-04	S12000033	1	1	1	1	N	AB	AB1
AB1 2BY	1973-01-08	1996-01-04	S12000033	1	1	1	1	N	AB	AB1
AB1 2BZ	1973-01-08	1996-01-04	S12000033	1	1	1	1	N	AB	AB1
AB1 2DA	1973-01-08	1996-01-04	S12000033	1	1	1	1	N	AB	AB1
AB1 2DB	1973-01-08	1996-01-04	S12000033	1	1	1	1	N	AB	AB1
AB1 2DD	1973-01-08	1995-01-05	S12000033	1	1	1	1	N	AB	AB1
AB1 2DD	1995-01-10	1996-01-04	S12000033	1	1	1	1	N	AB	AB1
AB1 2DE	1973-01-08	1996-01-04	S12000033	1	1	1	1	N	AB	AB1
AB1 2DF	1973-01-08	1992-01-01	S12000033	1	1	1	1	N	AB	AB1
AB1 2DF	1994-01-02	1996-01-04	S12000033	1	1	1	1	N	AB	AB1
AB1 2DG	1973-01-08	1994-01-02	S12000033	1	1	1	1	N	AB	AB1
AB1 2DG	1994-01-05	1995-01-05	S12000033	1	1	1	1	N	AB	AB1
AB1 2DH	1973-01-08	1996-01-04	S12000033	1	1	1	1	N	AB	AB1
AB1 2DJ	1973-01-08	1996-01-04	S12000033	1	1	1	1	N	AB	AB1
AB1 2DL	1973-01-08	1996-01-04	S12000033	1	1	1	1	N	AB	AB1
AB1 2DN	1973-01-08	1996-01-04	S12000033	1	1	1	1	N	AB	AB1
AB1 2DP	1973-01-08	1996-01-04	S12000033	1	1	1	1	N	AB	AB1
AB1 2DQ	1973-01-08	1996-01-04	S12000033	1	1	1	1	N	AB	AB1
AB1 2DR	1973-01-08	1996-01-04	S12000033	1	1	1	1	N	AB	AB1
AB1 2DS	1973-01-08	1996-01-04	S12000033	1	1	1	1	N	AB	AB1
AB1 2DT	1973-01-08	1996-01-04	S12000033	1	1	1	1	N	AB	AB1
AB1 2DU	1973-01-08	1996-01-04	S12000033	1	1	1	1	N	AB	AB1
AB1 2DW	1973-01-08	1996-01-04	S12000033	1	1	1	1	N	AB	AB1
AB1 2DX	1973-01-08	1996-01-04	S12000033	1	1	1	1	N	AB	AB1
AB1 2DY	1973-01-08	1996-01-04	S12000033	1	1	1	1	N	AB	AB1
AB1 2DZ	1973-01-08	1996-01-04	S12000033	1	1	1	1	N	AB	AB1
AB1 2EA	1973-01-08	1996-01-04	S12000033	1	1	1	1	N	AB	AB1
AB1 2EB	1973-01-08	1996-01-04	S12000033	1	1	1	1	N	AB	AB1
AB1 2ED	1973-01-08	1996-01-04	S12000033	1	1	1	1	N	AB	AB1
AB1 2EE	1973-01-08	1996-01-04	S12000033	1	1	1	1	N	AB	AB1
AB1 2EF	1973-01-08	1996-01-04	S12000033	1	1	1	1	N	AB	AB1
AB1 2EG	1973-01-08	1996-01-04	S12000033	1	1	1	1	N	AB	AB1
AB1 2EH	1973-01-08	1996-01-04	S12000033	1	1	1	1	N	AB	AB1
AB1 2EJ	1973-01-08	1996-01-04	S12000033	1	1	1	1	N	AB	AB1
AB1 2EL	1973-01-08	1996-01-04	S12000033	1	1	1	1	N	AB	AB1
AB1 2EN	1973-01-08	1996-01-04	S12000033	1	1	1	1	N	AB	AB1
AB1 2EP	1973-01-08	1996-01-04	S12000033	1	1	1	1	N	AB	AB1
AB1 2EQ	1973-01-08	1996-01-04	S12000033	1	1	1	1	N	AB	AB1
AB1 2ER	1973-01-08	1996-01-04	S12000033	1	1	1	1	N	AB	AB1
AB1 2ES	1973-01-08	1996-01-04	S12000033	1	1	1	1	N	AB	AB1
AB1 2ET	1973-01-08	1996-01-04	S12000033	1	1	1	1	N	AB	AB1
AB1 2EU	1973-01-08	1996-01-04	S12000033	1	1	1	1	N	AB	AB1
AB1 2EW	1973-01-08	1996-01-04	S12000033	1	1	1	1	N	AB	AB1
AB1 2EX	1973-01-08	1996-01-04	S12000033	1	1	1	1	N	AB	AB1
AB1 2EY	1973-01-08	1994-01-02	S12000033	1	1	1	1	N	AB	AB1
AB1 2EY	1994-01-05	1995-01-05	S12000033	1	1	1	1	N	AB	AB1
AB1 2EZ	1973-01-08	1992-01-01	S12000033	1	1	1	1	N	AB	AB1
AB1 2EZ	1993-01-08	1996-01-04	S12000033	1	1	1	1	N	AB	AB1
AB1 2FA	1973-01-08	1994-01-06	S12000033	1	1	1	1	N	AB	AB1
AB1 2FA	1994-01-10	1996-01-04	S12000033	1	1	1	1	N	AB	AB1
AB1 2FB	1973-01-08	1992-01-01	S12000033	1	1	1	1	N	AB	AB1
AB1 2FD	1976-01-07	1996-01-04	S12000033	1	1	1	1	N	AB	AB1
AB1 2FF	1989-01-04	1996-01-04	S12000033	1	1	1	1	N	AB	AB1
AB1 2FG	1986-01-10	1996-01-04	S12000033	1	1	1	1	N	AB	AB1
AB1 2FH	1990-01-09	1994-01-02	S12000033	1	1	1	1	N	AB	AB1
AB1 2FH	1994-01-05	1995-01-05	S12000033	1	1	1	1	N	AB	AB1
AB1 2FJ	1992-01-01	1996-01-04	S12000033	1	1	1	1	N	AB	AB1
AB1 2FL	1993-01-02	1996-01-04	S12000033	1	1	1	1	N	AB	AB1
AB1 2FN	1993-01-02	1996-01-04	S12000033	1	1	1	1	N	AB	AB1
AB1 2FP	1993-01-02	1996-01-04	S12000033	1	1	1	1	N	AB	AB1
AB1 2FR	1994-01-10	1996-01-04	S12000033	1	1	1	1	N	AB	AB1
AB1 2HA	1973-01-08	1996-01-04	S12000033	1	1	1	1	N	AB	AB1
AB1 2HB	1973-01-08	1996-01-04	S12000033	1	1	1	1	N	AB	AB1
AB1 2HD	1973-01-08	1996-01-04	S12000033	1	1	1	1	N	AB	AB1
AB1 2HE	1973-01-08	1996-01-04	S12000033	1	1	1	1	N	AB	AB1
AB1 2HF	1991-01-11	1996-01-04	S12000033	1	1	1	1	N	AB	AB1
AB1 2HG	1973-01-08	1996-01-04	S12000033	1	1	1	1	N	AB	AB1
AB1 2HH	1973-01-08	1996-01-04	S12000033	1	1	1	1	N	AB	AB1
AB1 2HJ	1973-01-08	1996-01-04	S12000033	1	1	1	1	N	AB	AB1
AB1 2HL	1973-01-08	1996-01-04	S12000033	1	1	1	1	N	AB	AB1
AB1 2HN	1973-01-08	1996-01-04	S12000033	1	1	1	1	N	AB	AB1
AB1 2HP	1973-01-08	1996-01-04	S12000033	1	1	1	1	N	AB	AB1
AB1 2HQ	1973-01-08	1996-01-04	S12000033	1	1	1	1	N	AB	AB1
AB1 2HR	1973-01-08	1996-01-04	S12000033	1	1	1	1	N	AB	AB1
AB1 2HS	1973-01-08	1996-01-04	S12000033	1	1	1	1	N	AB	AB1
AB1 2HT	1973-01-08	1996-01-04	S12000033	1	1	1	1	N	AB	AB1
AB1 2HU	1973-01-08	1996-01-04	S12000033	1	1	1	1	N	AB	AB1
AB1 2HW	1973-01-08	1980-01-11	S12000033	1	1	1	1	N	AB	AB1
AB1 2HX	1973-01-08	1996-01-04	S12000033	1	1	1	1	N	AB	AB1
AB1 2HY	1973-01-08	1996-01-04	S12000033	1	1	1	1	N	AB	AB1
AB1 2HZ	1973-01-08	1996-01-04	S12000033	1	1	1	1	N	AB	AB1
AB1 2JA	1973-01-08	1996-01-04	S12000033	1	1	1	1	N	AB	AB1
AB1 2JB	1973-01-08	1996-01-04	S12000033	1	1	1	1	N	AB	AB1
AB1 2JD	1973-01-08	1996-01-04	S12000033	1	1	1	1	N	AB	AB1
AB1 2JE	1973-01-08	1992-01-01	S12000033	1	1	1	1	N	AB	AB1
AB1 2JE	1993-01-02	1996-01-04	S12000033	1	1	1	1	N	AB	AB1
AB1 2JF	1973-01-08	1996-01-04	S12000033	1	1	1	1	N	AB	AB1
AB1 2JG	1973-01-08	1996-01-04	S12000033	1	1	1	1	N	AB	AB1
AB1 2JH	1973-01-08	1996-01-04	S12000033	1	1	1	1	N	AB	AB1
AB1 2JJ	1973-01-08	1996-01-04	S12000033	1	1	1	1	N	AB	AB1
AB1 2JL	1973-01-08	1996-01-04	S12000033	1	1	1	1	N	AB	AB1
AB1 2JN	1973-01-08	1996-01-04	S12000033	1	1	1	1	N	AB	AB1
AB1 2JP	1973-01-08	1992-01-01	S12000033	1	1	1	1	N	AB	AB1
AB1 2JQ	1973-01-08	1980-01-11	S12000033	1	1	1	1	N	AB	AB1
AB1 2JR	1973-01-08	1996-01-04	S12000033	1	1	1	1	N	AB	AB1
AB1 2JS	1973-01-08	1996-01-04	S12000033	1	1	1	1	N	AB	AB1
AB1 2JT	1973-01-08	1992-01-01	S12000033	1	1	1	1	N	AB	AB1
AB1 2JU	1973-01-08	1977-01-05	S12000033	1	1	1	1	N	AB	AB1
AB1 2JW	1990-01-06	1991-01-11	S12000033	1	1	1	1	N	AB	AB1
AB1 2JW	1992-01-05	1996-01-04	S12000033	1	1	1	1	N	AB	AB1
AB1 2JX	1973-01-08	1996-01-04	S12000033	1	1	1	1	N	AB	AB1
AB1 2JY	1973-01-08	1996-01-04	S12000033	1	1	1	1	N	AB	AB1
AB1 2JZ	1973-01-08	1996-01-04	S12000033	1	1	1	1	N	AB	AB1
AB1 2LA	1973-01-08	1996-01-04	S12000033	1	1	1	1	N	AB	AB1
AB1 2LB	1973-01-08	1983-01-03	S12000033	1	1	1	1	N	AB	AB1
AB1 2LB	1984-01-01	1996-01-04	S12000033	1	1	1	1	N	AB	AB1
AB1 2LD	1982-01-08	1994-01-10	S12000033	1	1	1	1	N	AB	AB1
AB1 2LE	1973-01-08	1996-01-04	S12000033	1	1	1	1	N	AB	AB1
AB1 2LF	1973-01-08	1995-01-05	S12000033	1	1	1	1	N	AB	AB1
AB1 2LG	1973-01-08	1996-01-04	S12000033	1	1	1	1	N	AB	AB1
AB1 2LH	1973-01-08	1996-01-04	S12000033	1	1	1	1	N	AB	AB1
AB1 2LJ	1973-01-08	1980-01-11	S12000033	1	1	1	1	N	AB	AB1
AB1 2LJ	1983-01-10	1996-01-04	S12000033	1	1	1	1	N	AB	AB1
AB1 2LL	1973-01-08	1996-01-04	S12000033	1	1	1	1	N	AB	AB1
AB1 2LN	1973-01-08	1996-01-04	S12000033	1	1	1	1	N	AB	AB1
AB1 2LP	1973-01-08	1996-01-04	S12000033	1	1	1	1	N	AB	AB1
AB1 2LQ	1973-01-08	1996-01-04	S12000033	1	1	1	1	N	AB	AB1
AB1 2LR	1973-01-08	1996-01-04	S12000033	1	1	1	1	N	AB	AB1
AB1 2LS	1973-01-08	1996-01-04	S12000033	1	1	1	1	N	AB	AB1
AB1 2LT	1973-01-08	1996-01-04	S12000033	1	1	1	1	N	AB	AB1
AB1 2LU	1973-01-08	1996-01-04	S12000033	1	1	1	1	N	AB	AB1
AB1 2LW	1973-01-08	1996-01-04	S12000033	1	1	1	1	N	AB	AB1
AB1 2LX	1973-01-08	1996-01-04	S12000033	1	1	1	1	N	AB	AB1
AB1 2LY	1973-01-08	1996-01-04	S12000033	1	1	1	1	N	AB	AB1
AB1 2LZ	1973-01-08	1996-01-04	S12000033	1	1	1	1	N	AB	AB1
AB1 2NA	1973-01-08	1996-01-04	S12000033	1	1	1	1	N	AB	AB1
AB1 2NB	1973-01-08	1996-01-04	S12000033	1	1	1	1	N	AB	AB1
AB1 2ND	1973-01-08	1996-01-04	S12000033	1	1	1	1	N	AB	AB1
AB1 2NE	1973-01-08	1996-01-04	S12000033	1	1	1	1	N	AB	AB1
AB1 2NF	1973-01-08	1996-01-04	S12000033	1	1	1	1	N	AB	AB1
AB1 2NG	1982-01-12	1991-01-11	S12000033	1	1	1	1	N	AB	AB1
AB1 2NH	1973-01-08	1996-01-04	S12000033	1	1	1	1	N	AB	AB1
AB1 2NJ	1973-01-08	1996-01-04	S12000033	1	1	1	1	N	AB	AB1
AB1 2NL	1973-01-08	1996-01-04	S12000033	1	1	1	1	N	AB	AB1
AB1 2NN	1973-01-08	1994-01-06	S12000033	1	1	1	1	N	AB	AB1
AB1 2NP	1973-01-08	1996-01-04	S12000033	1	1	1	1	N	AB	AB1
AB1 2NQ	1973-01-08	1981-01-05	S12000033	1	1	1	1	N	AB	AB1
AB1 2NQ	1995-01-10	1996-01-04	S12000033	1	1	1	1	N	AB	AB1
AB1 2NR	1973-01-08	1983-01-03	S12000033	1	1	1	1	N	AB	AB1
AB1 2NR	1995-01-10	1996-01-04	S12000033	1	1	1	1	N	AB	AB1
AB1 2NS	1973-01-08	1996-01-04	S12000033	1	1	1	1	N	AB	AB1
AB1 2NT	1973-01-08	1996-01-04	S12000033	1	1	1	1	N	AB	AB1
AB1 2NU	1973-01-08	1996-01-04	S12000033	1	1	1	1	N	AB	AB1
AB1 2NX	1973-01-08	1996-01-04	S12000033	1	1	1	1	N	AB	AB1
AB1 2NY	1973-01-08	1996-01-04	S12000033	1	1	1	1	N	AB	AB1
AB1 2NZ	1973-01-08	1977-01-05	S12000033	1	1	1	1	N	AB	AB1
AB1 2NZ	1995-01-10	1996-01-04	S12000033	1	1	1	1	N	AB	AB1
AB1 2PA	1976-01-04	1996-01-04	S12000033	1	1	1	1	N	AB	AB1
AB1 2PB	1980-01-11	1981-01-05	S12000033	1	1	1	1	N	AB	AB1
AB1 2PB	1981-01-07	1996-01-04	S12000033	1	1	1	1	N	AB	AB1
AB1 2PE	1973-01-08	1996-01-04	S12000033	1	1	1	1	N	AB	AB1
AB1 2PF	1973-01-08	1994-01-06	S12000033	1	1	1	1	N	AB	AB1
AB1 2PF	1995-01-05	1996-01-04	S12000033	1	1	1	1	N	AB	AB1
AB1 2PG	1991-01-07	1996-01-04	S12000033	1	1	1	1	N	AB	AB1
AB1 2PH	1973-01-08	1996-01-04	S12000033	1	1	1	1	N	AB	AB1
AB1 2PJ	1991-01-03	1996-01-04	S12000033	1	1	1	1	N	AB	AB1
AB1 2PL	1973-01-08	1996-01-04	S12000033	1	1	1	1	N	AB	AB1
AB1 2PN	1973-01-08	1978-01-10	S12000033	1	1	1	1	N	AB	AB1
AB1 2PP	1973-01-08	1996-01-04	S12000033	1	1	1	1	N	AB	AB1
AB1 2PQ	1973-01-08	1996-01-04	S12000033	1	1	1	1	N	AB	AB1
AB1 2PR	1973-01-08	1996-01-04	S12000033	1	1	1	1	N	AB	AB1
AB1 2PS	1973-01-08	1977-01-05	S12000033	1	1	1	1	N	AB	AB1
AB1 2PT	1973-01-08	1996-01-04	S12000033	1	1	1	1	N	AB	AB1
AB1 2PU	1973-01-08	1996-01-04	S12000033	1	1	1	1	N	AB	AB1
AB1 2PW	1977-01-03	1996-01-04	S12000033	1	1	1	1	N	AB	AB1
AB1 2PX	1973-01-08	1996-01-04	S12000033	1	1	1	1	N	AB	AB1
AB1 2PY	1973-01-08	1996-01-04	S12000033	1	1	1	1	N	AB	AB1
AB1 2PZ	1973-01-08	1996-01-04	S12000033	1	1	1	1	N	AB	AB1
AB1 2QA	1973-01-08	1996-01-04	S12000033	1	1	1	1	N	AB	AB1
AB1 2QB	1973-01-08	1996-01-04	S12000033	1	1	1	1	N	AB	AB1
AB1 2QD	1973-01-08	1996-01-04	S12000033	1	1	1	1	N	AB	AB1
AB1 2QE	1973-01-08	1996-01-04	S12000033	1	1	1	1	N	AB	AB1
AB1 2QF	1973-01-08	1995-01-05	S12000033	1	1	1	1	N	AB	AB1
AB1 2QG	1973-01-08	1996-01-04	S12000033	1	1	1	1	N	AB	AB1
AB1 2QH	1994-01-04	1996-01-04	S12000033	1	1	1	1	N	AB	AB1
AB1 2QJ	1973-01-08	1996-01-04	S12000033	1	1	1	1	N	AB	AB1
AB1 2QL	1973-01-08	1996-01-04	S12000033	1	1	1	1	N	AB	AB1
AB1 2QN	1973-01-08	1994-01-02	S12000033	1	1	1	1	N	AB	AB1
AB1 2QN	1994-01-02	1996-01-04	S12000033	1	1	1	1	N	AB	AB1
AB1 2QP	1973-01-08	1996-01-04	S12000033	1	1	1	1	N	AB	AB1
AB1 2QR	1973-01-08	1996-01-04	S12000033	1	1	1	1	N	AB	AB1
AB1 2QS	1973-01-08	1996-01-04	S12000033	1	1	1	1	N	AB	AB1
AB1 2QT	1973-01-08	1995-01-05	S12000033	1	1	1	1	N	AB	AB1
AB1 2QU	1973-01-08	1996-01-04	S12000033	1	1	1	1	N	AB	AB1
AB1 2QW	1973-01-08	1977-01-05	S12000033	1	1	1	1	N	AB	AB1
AB1 2QX	1973-01-08	1996-01-04	S12000033	1	1	1	1	N	AB	AB1
AB1 2QY	1973-01-08	1996-01-04	S12000033	1	1	1	1	N	AB	AB1
AB1 2QZ	1973-01-08	1993-01-08	S12000033	1	1	1	1	N	AB	AB1
AB1 2QZ	1994-01-10	1995-01-05	S12000033	1	1	1	1	N	AB	AB1
AB1 2QZ	1995-01-10	1996-01-04	S12000033	1	1	1	1	N	AB	AB1
AB1 2RB	1973-01-08	1996-01-04	S12000033	1	1	1	1	N	AB	AB1
AB1 2RD	1973-01-08	1995-01-05	S12000033	1	1	1	1	N	AB	AB1
AB1 2RE	1973-01-08	1996-01-04	S12000033	1	1	1	1	N	AB	AB1
AB1 2RF	1973-01-08	1996-01-04	S12000033	1	1	1	1	N	AB	AB1
AB1 2RG	1995-01-05	1996-01-04	S12000033	1	1	1	1	N	AB	AB1
AB1 2RH	1973-01-08	1996-01-04	S12000033	1	1	1	1	N	AB	AB1
AB1 2RJ	1973-01-08	1996-01-04	S12000033	1	1	1	1	N	AB	AB1
AB1 2RL	1973-01-08	1996-01-04	S12000033	1	1	1	1	N	AB	AB1
AB1 2RN	1973-01-08	1996-01-04	S12000033	1	1	1	1	N	AB	AB1
AB1 2RP	1973-01-08	1983-01-03	S12000033	1	1	1	1	N	AB	AB1
AB1 2RP	1991-01-07	1996-01-04	S12000033	1	1	1	1	N	AB	AB1
AB1 2RQ	1973-01-08	1996-01-04	S12000033	1	1	1	1	N	AB	AB1
AB1 2RR	1973-01-08	1996-01-04	S12000033	1	1	1	1	N	AB	AB1
AB1 2RS	1973-01-08	1996-01-04	S12000033	1	1	1	1	N	AB	AB1
AB1 2RT	1973-01-08	1996-01-04	S12000033	1	1	1	1	N	AB	AB1
AB1 2RU	1973-01-08	1991-01-11	S12000033	1	1	1	1	N	AB	AB1
AB1 2RU	1995-01-05	1996-01-04	S12000033	1	1	1	1	N	AB	AB1
AB1 2RW	1973-01-08	1996-01-04	S12000033	1	1	1	1	N	AB	AB1
AB1 2RX	1973-01-08	1996-01-04	S12000033	1	1	1	1	N	AB	AB1
AB1 2RY	1973-01-08	1996-01-04	S12000033	1	1	1	1	N	AB	AB1
AB1 2RZ	1973-01-08	1996-01-04	S12000033	1	1	1	1	N	AB	AB1
AB1 2SA	1973-01-08	1996-01-04	S12000033	1	1	1	1	N	AB	AB1
AB1 2SB	1973-01-08	1996-01-04	S12000033	1	1	1	1	N	AB	AB1
AB1 2SD	1973-01-08	1996-01-04	S12000033	1	1	1	1	N	AB	AB1
AB1 2SE	1973-01-08	1996-01-04	S12000033	1	1	1	1	N	AB	AB1
AB1 2SF	1973-01-08	1996-01-04	S12000033	1	1	1	1	N	AB	AB1
AB1 2SG	1973-01-08	1996-01-04	S12000033	1	1	1	1	N	AB	AB1
AB1 2SH	1973-01-08	1977-01-06	S12000033	1	1	1	1	N	AB	AB1
AB1 2SH	1995-01-10	1996-01-04	S12000033	1	1	1	1	N	AB	AB1
AB1 2SJ	1973-01-08	1996-01-04	S12000033	1	1	1	1	N	AB	AB1
AB1 2SL	1973-01-08	1996-01-04	S12000033	1	1	1	1	N	AB	AB1
AB1 2SN	1973-01-08	1996-01-04	S12000033	1	1	1	1	N	AB	AB1
AB1 2SP	1973-01-08	1996-01-04	S12000033	1	1	1	1	N	AB	AB1
AB1 2SQ	1973-01-08	1996-01-04	S12000033	1	1	1	1	N	AB	AB1
AB1 2SR	1973-01-08	1996-01-04	S12000033	1	1	1	1	N	AB	AB1
AB1 2SS	1973-01-08	1996-01-04	S12000033	1	1	1	1	N	AB	AB1
AB1 2ST	1973-01-08	1996-01-04	S12000033	1	1	1	1	N	AB	AB1
AB1 2SU	1973-01-08	1989-01-04	S12000033	1	1	1	1	N	AB	AB1
AB1 2SW	1973-01-08	1996-01-04	S12000033	1	1	1	1	N	AB	AB1
AB1 2SX	1973-01-08	1996-01-04	S12000033	1	1	1	1	N	AB	AB1
AB1 2SY	1973-01-08	1996-01-04	S12000033	1	1	1	1	N	AB	AB1
AB1 2SZ	1973-01-08	1996-01-04	S12000033	1	1	1	1	N	AB	AB1
AB1 2TA	1973-01-08	1996-01-04	S12000033	1	1	1	1	N	AB	AB1
AB1 2TB	1973-01-08	1996-01-04	S12000033	1	1	1	1	N	AB	AB1
AB1 2TD	1973-01-08	1996-01-04	S12000033	1	1	1	1	N	AB	AB1
AB1 2TE	1973-01-08	1996-01-04	S12000033	1	1	1	1	N	AB	AB1
AB1 2TF	1973-01-08	1996-01-04	S12000033	1	1	1	1	N	AB	AB1
AB1 2TG	1973-01-08	1991-01-11	S12000033	1	1	1	1	N	AB	AB1
AB1 2TH	1973-01-08	1996-01-04	S12000033	1	1	1	1	N	AB	AB1
AB1 2TJ	1973-01-08	1996-01-04	S12000033	1	1	1	1	N	AB	AB1
AB1 2TL	1973-01-08	1996-01-04	S12000033	1	1	1	1	N	AB	AB1
AB1 2TN	1973-01-08	1996-01-04	S12000033	1	1	1	1	N	AB	AB1
AB1 2TP	1973-01-08	1996-01-04	S12000033	1	1	1	1	N	AB	AB1
AB1 2TQ	1973-01-08	1996-01-04	S12000033	1	1	1	1	N	AB	AB1
AB1 2TR	1973-01-08	1996-01-04	S12000033	1	1	1	1	N	AB	AB1
AB1 2TS	1973-01-08	1996-01-04	S12000033	1	1	1	1	N	AB	AB1
AB1 2TT	1973-01-08	1996-01-04	S12000033	1	1	1	1	N	AB	AB1
AB1 2TU	1973-01-08	1996-01-04	S12000033	1	1	1	1	N	AB	AB1
AB1 2TW	1973-01-08	1996-01-04	S12000033	1	1	1	1	N	AB	AB1
AB1 2TX	1973-01-08	1996-01-04	S12000033	1	1	1	1	N	AB	AB1
AB1 2TY	1973-01-08	1996-01-04	S12000033	1	1	1	1	N	AB	AB1
AB1 2TZ	1973-01-08	1996-01-04	S12000033	1	1	1	1	N	AB	AB1
AB1 2UA	1973-01-08	1996-01-04	S12000033	1	1	1	1	N	AB	AB1
AB1 2UB	1973-01-08	1996-01-04	S12000033	1	1	1	1	N	AB	AB1
AB1 2UD	1973-01-08	1996-01-04	S12000033	1	1	1	1	N	AB	AB1
AB1 2UE	1973-01-08	1996-01-04	S12000033	1	1	1	1	N	AB	AB1
AB1 2UF	1973-01-08	1996-01-04	S12000033	1	1	1	1	N	AB	AB1
AB1 2UG	1973-01-08	1996-01-04	S12000033	1	1	1	1	N	AB	AB1
AB1 2UH	1973-01-08	1996-01-04	S12000033	1	1	1	1	N	AB	AB1
AB1 2UJ	1973-01-08	1996-01-04	S12000033	1	1	1	1	N	AB	AB1
AB1 2UL	1973-01-08	1996-01-04	S12000033	1	1	1	1	N	AB	AB1
AB1 2UN	1973-01-08	1996-01-04	S12000033	1	1	1	1	N	AB	AB1
AB1 2UP	1973-01-08	1996-01-04	S12000033	1	1	1	1	N	AB	AB1
AB1 2UQ	1973-01-08	1996-01-04	S12000033	1	1	1	1	N	AB	AB1
AB1 2UR	1973-01-08	1996-01-04	S12000033	1	1	1	1	N	AB	AB1
AB1 2US	1973-01-08	1996-01-04	S12000033	1	1	1	1	N	AB	AB1
AB1 2UU	1973-01-08	1996-01-04	S12000033	1	1	1	1	N	AB	AB1
AB1 2UW	1973-01-08	1996-01-04	S12000033	1	1	1	1	N	AB	AB1
AB1 2UX	1973-01-08	1996-01-04	S12000033	1	1	1	1	N	AB	AB1
AB1 2UY	1973-01-08	1996-01-04	S12000033	1	1	1	1	N	AB	AB1
AB1 2UZ	1973-01-08	1996-01-04	S12000033	1	1	1	1	N	AB	AB1
AB1 2WA	1973-01-08	1996-01-04	S12000033	1	1	1	1	N	AB	AB1
AB1 2WB	1977-01-10	1996-01-04	S12000033	1	1	1	1	N	AB	AB1
AB1 2WD	1975-01-04	1996-01-04	S12000033	1	1	1	1	N	AB	AB1
AB1 2WE	1975-01-04	1991-01-11	S12000033	1	1	1	1	N	AB	AB1
AB1 2WF	1991-01-03	1996-01-04	S12000033	1	1	1	1	N	AB	AB1
AB1 2WG	1991-01-07	1996-01-04	S12000033	1	1	1	1	N	AB	AB1
AB1 2WH	1992-01-01	1996-01-04	S12000033	1	1	1	1	N	AB	AB1
AB1 2XA	1973-01-08	1996-01-04	S12000033	1	1	1	1	N	AB	AB1
AB1 2XB	1973-01-08	1996-01-04	S12000033	1	1	1	1	N	AB	AB1
AB1 2XD	1973-01-08	1996-01-04	S12000033	1	1	1	1	N	AB	AB1
AB1 2XE	1973-01-08	1996-01-04	S12000033	1	1	1	1	N	AB	AB1
AB1 2XF	1973-01-08	1996-01-04	S12000033	1	1	1	1	N	AB	AB1
AB1 2XG	1973-01-08	1996-01-04	S12000033	1	1	1	1	N	AB	AB1
AB1 2XH	1973-01-08	1996-01-04	S12000033	1	1	1	1	N	AB	AB1
AB1 2XJ	1973-01-08	1996-01-04	S12000033	1	1	1	1	N	AB	AB1
AB1 2XL	1973-01-08	1996-01-04	S12000033	1	1	1	1	N	AB	AB1
AB1 2XN	1973-01-08	1996-01-04	S12000033	1	1	1	1	N	AB	AB1
AB1 2XP	1973-01-08	1996-01-04	S12000033	1	1	1	1	N	AB	AB1
AB1 2XQ	1973-01-08	1996-01-04	S12000033	1	1	1	1	N	AB	AB1
AB1 2XR	1973-01-08	1996-01-04	S12000033	1	1	1	1	N	AB	AB1
AB1 2XS	1973-01-08	1996-01-04	S12000033	1	1	1	1	N	AB	AB1
AB1 2XT	1973-01-08	1996-01-04	S12000033	1	1	1	1	N	AB	AB1
AB1 2XU	1973-01-08	1996-01-04	S12000033	1	1	1	1	N	AB	AB1
AB1 2XW	1981-01-01	1996-01-04	S12000033	1	1	1	1	N	AB	AB1
AB1 2XX	1973-01-08	1996-01-04	S12000033	1	1	1	1	N	AB	AB1
AB1 2XY	1973-01-08	1996-01-04	S12000033	1	1	1	1	N	AB	AB1
AB1 2XZ	1973-01-08	1996-01-04	S12000033	1	1	1	1	N	AB	AB1
AB1 2YA	1973-01-08	1977-01-06	S12000033	1	1	1	1	N	AB	AB1
AB1 2YA	1994-01-02	1996-01-04	S12000033	1	1	1	1	N	AB	AB1
AB1 2YB	1973-01-08	1996-01-04	S12000033	1	1	1	1	N	AB	AB1
AB1 2YD	1983-01-02	1996-01-04	S12000033	1	1	1	1	N	AB	AB1
AB1 2YE	1973-01-08	1996-01-04	S12000033	1	1	1	1	N	AB	AB1
AB1 2YG	1973-01-08	1996-01-04	S12000033	1	1	1	1	N	AB	AB1
AB1 2YH	1973-01-08	1996-01-04	S12000033	1	1	1	1	N	AB	AB1
AB1 2YJ	1992-01-05	1993-01-08	S12000033	1	1	1	1	N	AB	AB1
AB1 2YQ	1995-01-10	1996-01-04	S12000033	1	1	1	1	N	AB	AB1
AB1 2YU	1973-01-08	1996-01-04	S12000033	1	1	1	1	N	AB	AB1
AB1 2YW	1973-01-08	1981-01-01	S12000033	1	1	1	1	N	AB	AB1
AB1 2YZ	1974-01-01	1996-01-04	S12000033	1	1	1	1	N	AB	AB1
AB1 3AA	1973-01-08	1996-01-04	S12000033	1	1	1	1	N	AB	AB1
AB1 3AB	1973-01-08	1996-01-04	S12000033	1	1	1	1	N	AB	AB1
AB1 3AD	1973-01-08	1996-01-04	S12000033	1	1	1	1	N	AB	AB1
AB1 3AE	1973-01-08	1996-01-04	S12000033	1	1	1	1	N	AB	AB1
AB1 3AH	1973-01-08	1996-01-04	S12000033	1	1	1	1	N	AB	AB1
AB1 3AJ	1973-01-08	1996-01-04	S12000033	1	1	1	1	N	AB	AB1
AB1 3AL	1973-01-08	1996-01-04	S12000033	1	1	1	1	N	AB	AB1
AB1 3AN	1973-01-08	1996-01-04	S12000033	1	1	1	1	N	AB	AB1
AB1 3AP	1973-01-08	1996-01-04	S12000033	1	1	1	1	N	AB	AB1
AB1 3AQ	1973-01-08	1996-01-04	S12000033	1	1	1	1	N	AB	AB1
AB1 3AR	1973-01-08	1996-01-04	S12000033	1	1	1	1	N	AB	AB1
AB1 3AS	1973-01-08	1996-01-04	S12000033	1	1	1	1	N	AB	AB1
AB1 3AT	1973-01-08	1996-01-04	S12000033	1	1	1	1	N	AB	AB1
AB1 3AU	1973-01-08	1996-01-04	S12000033	1	1	1	1	N	AB	AB1
AB1 3AX	1973-01-08	1996-01-04	S12000033	1	1	1	1	N	AB	AB1
AB1 3AY	1973-01-08	1996-01-04	S12000033	1	1	1	1	N	AB	AB1
AB1 3BA	1973-01-08	1996-01-04	S12000033	1	1	1	1	N	AB	AB1
AB1 3BB	1973-01-08	1996-01-04	S12000033	1	1	1	1	N	AB	AB1
AB1 3BD	1973-01-08	1996-01-04	S12000033	1	1	1	1	N	AB	AB1
AB1 3BE	1973-01-08	1996-01-04	S12000033	1	1	1	1	N	AB	AB1
AB1 3BH	1973-01-08	1996-01-04	S12000033	1	1	1	1	N	AB	AB1
AB1 3BJ	1973-01-08	1996-01-04	S12000033	1	1	1	1	N	AB	AB1
AB1 3BL	1973-01-08	1996-01-04	S12000033	1	1	1	1	N	AB	AB1
AB1 3BN	1973-01-08	1996-01-04	S12000033	1	1	1	1	N	AB	AB1
AB1 3BP	1973-01-08	1996-01-04	S12000033	1	1	1	1	N	AB	AB1
AB1 3BQ	1973-01-08	1996-01-04	S12000033	1	1	1	1	N	AB	AB1
AB1 3BR	1973-01-08	1996-01-04	S12000033	1	1	1	1	N	AB	AB1
AB1 3BS	1973-01-08	1996-01-04	S12000033	1	1	1	1	N	AB	AB1
AB1 3BT	1973-01-08	1996-01-04	S12000033	1	1	1	1	N	AB	AB1
AB1 3BU	1973-01-08	1996-01-04	S12000033	1	1	1	1	N	AB	AB1
AB1 3BW	1973-01-08	1996-01-04	S12000033	1	1	1	1	N	AB	AB1
AB1 3BX	1973-01-08	1996-01-04	S12000033	1	1	1	1	N	AB	AB1
AB1 3BY	1973-01-08	1996-01-04	S12000033	1	1	1	1	N	AB	AB1
AB1 3DA	1973-01-08	1996-01-04	S12000033	1	1	1	1	N	AB	AB1
AB1 3DB	1973-01-08	1996-01-04	S12000033	1	1	1	1	N	AB	AB1
AB1 3DD	1973-01-08	1996-01-04	S12000033	1	1	1	1	N	AB	AB1
AB1 3DE	1973-01-08	1996-01-04	S12000033	1	1	1	1	N	AB	AB1
AB1 3DH	1973-01-08	1996-01-04	S12000033	1	1	1	1	N	AB	AB1
AB1 3DJ	1973-01-08	1996-01-04	S12000033	1	1	1	1	N	AB	AB1
AB1 3DL	1973-01-08	1996-01-04	S12000033	1	1	1	1	N	AB	AB1
AB1 3DN	1973-01-08	1996-01-04	S12000033	1	1	1	1	N	AB	AB1
AB1 3DP	1973-01-08	1996-01-04	S12000033	1	1	1	1	N	AB	AB1
AB1 3DQ	1973-01-08	1996-01-04	S12000033	1	1	1	1	N	AB	AB1
AB1 3DR	1973-01-08	1996-01-04	S12000033	1	1	1	1	N	AB	AB1
AB1 3DS	1973-01-08	1996-01-04	S12000033	1	1	1	1	N	AB	AB1
AB1 3DT	1973-01-08	1996-01-04	S12000033	1	1	1	1	N	AB	AB1
AB1 3DU	1973-01-08	1996-01-04	S12000033	1	1	1	1	N	AB	AB1
AB1 3DX	1973-01-08	1996-01-04	S12000033	1	1	1	1	N	AB	AB1
AB1 3DY	1973-01-08	1996-01-04	S12000033	1	1	1	1	N	AB	AB1
AB1 3DZ	1981-01-07	1994-01-02	S12000033	1	1	1	1	N	AB	AB1
AB1 3DZ	1994-01-02	1996-01-04	S12000033	1	1	1	1	N	AB	AB1
AB1 3EA	1973-01-08	1996-01-04	S12000033	1	1	1	1	N	AB	AB1
AB1 3EB	1973-01-08	1996-01-04	S12000033	1	1	1	1	N	AB	AB1
AB1 3ED	1973-01-08	1996-01-04	S12000033	1	1	1	1	N	AB	AB1
AB1 3EE	1973-01-08	1996-01-04	S12000033	1	1	1	1	N	AB	AB1
AB1 3EH	1973-01-08	1996-01-04	S12000033	1	1	1	1	N	AB	AB1
AB1 3EJ	1973-01-08	1996-01-04	S12000033	1	1	1	1	N	AB	AB1
AB1 3EL	1973-01-08	1996-01-04	S12000033	1	1	1	1	N	AB	AB1
AB1 3EN	1973-01-08	1996-01-04	S12000033	1	1	1	1	N	AB	AB1
AB1 3EP	1973-01-08	1996-01-04	S12000033	1	1	1	1	N	AB	AB1
AB1 3EQ	1973-01-08	1996-01-04	S12000033	1	1	1	1	N	AB	AB1
AB1 3ER	1973-01-08	1996-01-04	S12000033	1	1	1	1	N	AB	AB1
AB1 3ES	1973-01-08	1996-01-04	S12000033	1	1	1	1	N	AB	AB1
AB1 3ET	1973-01-08	1996-01-04	S12000033	1	1	1	1	N	AB	AB1
AB1 3EU	1973-01-08	1996-01-04	S12000033	1	1	1	1	N	AB	AB1
AB1 3EW	1973-01-08	1996-01-04	S12000033	1	1	1	1	N	AB	AB1
AB1 3EX	1973-01-08	1996-01-04	S12000033	1	1	1	1	N	AB	AB1
AB1 3EY	1973-01-08	1996-01-04	S12000033	1	1	1	1	N	AB	AB1
AB1 3HA	1973-01-08	1996-01-04	S12000033	1	1	1	1	N	AB	AB1
AB1 3HB	1973-01-08	1996-01-04	S12000033	1	1	1	1	N	AB	AB1
AB1 3HD	1973-01-08	1996-01-04	S12000033	1	1	1	1	N	AB	AB1
AB1 3HE	1973-01-08	1996-01-04	S12000033	1	1	1	1	N	AB	AB1
AB1 3HF	1973-01-08	1996-01-04	S12000033	1	1	1	1	N	AB	AB1
AB1 3HH	1973-01-08	1996-01-04	S12000033	1	1	1	1	N	AB	AB1
AB1 3HJ	1973-01-08	1996-01-04	S12000033	1	1	1	1	N	AB	AB1
AB1 3HL	1973-01-08	1996-01-04	S12000033	1	1	1	1	N	AB	AB1
AB1 3HN	1973-01-08	1996-01-04	S12000033	1	1	1	1	N	AB	AB1
AB1 3HP	1973-01-08	1996-01-04	S12000033	1	1	1	1	N	AB	AB1
AB1 3HR	1973-01-08	1996-01-04	S12000033	1	1	1	1	N	AB	AB1
AB1 3HS	1973-01-08	1996-01-04	S12000033	1	1	1	1	N	AB	AB1
AB1 3HT	1973-01-08	1996-01-04	S12000033	1	1	1	1	N	AB	AB1
AB1 3HU	1973-01-08	1996-01-04	S12000033	1	1	1	1	N	AB	AB1
AB1 3HW	1973-01-08	1996-01-04	S12000033	1	1	1	1	N	AB	AB1
AB1 3HX	1973-01-08	1996-01-04	S12000033	1	1	1	1	N	AB	AB1
AB1 3HY	1973-01-08	1996-01-04	S12000033	1	1	1	1	N	AB	AB1
AB1 3JA	1973-01-08	1996-01-04	S12000033	1	1	1	1	N	AB	AB1
AB1 3JB	1973-01-08	1996-01-04	S12000033	1	1	1	1	N	AB	AB1
AB1 3JD	1973-01-08	1996-01-04	S12000033	1	1	1	1	N	AB	AB1
AB1 3JE	1973-01-08	1996-01-04	S12000033	1	1	1	1	N	AB	AB1
AB1 3JH	1973-01-08	1996-01-04	S12000033	1	1	1	1	N	AB	AB1
AB1 3JJ	1973-01-08	1996-01-04	S12000033	1	1	1	1	N	AB	AB1
AB1 3JL	1973-01-08	1976-01-12	S12000033	1	1	1	1	N	AB	AB1
AB1 3JN	1973-01-08	1996-01-04	S12000033	1	1	1	1	N	AB	AB1
AB1 3JP	1973-01-08	1996-01-04	S12000033	1	1	1	1	N	AB	AB1
AB1 3JQ	1973-01-08	1996-01-04	S12000033	1	1	1	1	N	AB	AB1
AB1 3JR	1973-01-08	1996-01-04	S12000033	1	1	1	1	N	AB	AB1
AB1 3JS	1973-01-08	1996-01-04	S12000033	1	1	1	1	N	AB	AB1
AB1 3JT	1973-01-08	1996-01-04	S12000033	1	1	1	1	N	AB	AB1
AB1 3JU	1973-01-08	1996-01-04	S12000033	1	1	1	1	N	AB	AB1
AB1 3JW	1973-01-08	1996-01-04	S12000033	1	1	1	1	N	AB	AB1
AB1 3JX	1973-01-08	1996-01-04	S12000033	1	1	1	1	N	AB	AB1
AB1 3JY	1973-01-08	1996-01-04	S12000033	1	1	1	1	N	AB	AB1
AB1 3JZ	1973-01-08	1996-01-04	S12000033	1	1	1	1	N	AB	AB1
AB1 3LA	1973-01-08	1996-01-04	S12000033	1	1	1	1	N	AB	AB1
AB1 3LB	1973-01-08	1996-01-04	S12000033	1	1	1	1	N	AB	AB1
AB1 3LD	1973-01-08	1996-01-04	S12000033	1	1	1	1	N	AB	AB1
AB1 3LE	1973-01-08	1996-01-04	S12000033	1	1	1	1	N	AB	AB1
AB1 3LF	1973-01-08	1996-01-04	S12000033	1	1	1	1	N	AB	AB1
AB1 3LG	1973-01-08	1996-01-04	S12000033	1	1	1	1	N	AB	AB1
AB1 3LH	1973-01-08	1996-01-04	S12000033	1	1	1	1	N	AB	AB1
AB1 3LL	1973-01-08	1996-01-04	S12000033	1	1	1	1	N	AB	AB1
AB1 3LN	1973-01-08	1996-01-04	S12000033	1	1	1	1	N	AB	AB1
AB1 3LP	1973-01-08	1996-01-04	S12000033	1	1	1	1	N	AB	AB1
AB1 3LQ	1973-01-08	1996-01-04	S12000033	1	1	1	1	N	AB	AB1
AB1 3LS	1973-01-08	1996-01-04	S12000033	1	1	1	1	N	AB	AB1
AB1 3LT	1973-01-08	1996-01-04	S12000033	1	1	1	1	N	AB	AB1
AB1 3LU	1973-01-08	1996-01-04	S12000033	1	1	1	1	N	AB	AB1
AB1 3LX	1973-01-08	1996-01-04	S12000033	1	1	1	1	N	AB	AB1
AB1 3LY	1973-01-08	1996-01-04	S12000033	1	1	1	1	N	AB	AB1
AB1 3NA	1973-01-08	1996-01-04	S12000033	1	1	1	1	N	AB	AB1
AB1 3NB	1973-01-08	1996-01-04	S12000033	1	1	1	1	N	AB	AB1
AB1 3ND	1973-01-08	1996-01-04	S12000033	1	1	1	1	N	AB	AB1
AB1 3NE	1973-01-08	1996-01-04	S12000033	1	1	1	1	N	AB	AB1
AB1 3NF	1978-01-12	1996-01-04	S12000033	1	1	1	1	N	AB	AB1
AB1 3NH	1973-01-08	1996-01-04	S12000033	1	1	1	1	N	AB	AB1
AB1 3NJ	1973-01-08	1996-01-04	S12000033	1	1	1	1	N	AB	AB1
AB1 3NL	1973-01-08	1996-01-04	S12000033	1	1	1	1	N	AB	AB1
AB1 3NN	1973-01-08	1996-01-04	S12000033	1	1	1	1	N	AB	AB1
AB1 3NP	1973-01-08	1996-01-04	S12000033	1	1	1	1	N	AB	AB1
AB1 3NQ	1973-01-08	1996-01-04	S12000033	1	1	1	1	N	AB	AB1
AB1 3NR	1973-01-08	1996-01-04	S12000033	1	1	1	1	N	AB	AB1
AB1 3NS	1973-01-08	1996-01-04	S12000033	1	1	1	1	N	AB	AB1
AB1 3NT	1973-01-08	1996-01-04	S12000033	1	1	1	1	N	AB	AB1
AB1 3NU	1973-01-08	1996-01-04	S12000033	1	1	1	1	N	AB	AB1
AB1 3NW	1986-01-10	1996-01-04	S12000033	1	1	1	1	N	AB	AB1
AB1 3NX	1973-01-08	1996-01-04	S12000033	1	1	1	1	N	AB	AB1
AB1 3NY	1973-01-08	1996-01-04	S12000033	1	1	1	1	N	AB	AB1
AB1 3PA	1973-01-08	1996-01-04	S12000033	1	1	1	1	N	AB	AB1
AB1 3PB	1973-01-08	1996-01-04	S12000033	1	1	1	1	N	AB	AB1
AB1 3PE	1973-01-08	1996-01-04	S12000033	1	1	1	1	N	AB	AB1
AB1 3PJ	1973-01-08	1992-01-01	S12000033	1	1	1	1	N	AB	AB1
AB1 3PJ	1992-01-05	1996-01-04	S12000033	1	1	1	1	N	AB	AB1
AB1 3PL	1973-01-08	1996-01-04	S12000033	1	1	1	1	N	AB	AB1
AB1 3PN	1973-01-08	1996-01-04	S12000033	1	1	1	1	N	AB	AB1
AB1 3PP	1973-01-08	1996-01-04	S12000033	1	1	1	1	N	AB	AB1
AB1 3PQ	1973-01-08	1980-01-11	S12000033	1	1	1	1	N	AB	AB1
AB1 3PR	1973-01-08	1996-01-04	S12000033	1	1	1	1	N	AB	AB1
AB1 3PS	1973-01-08	1996-01-04	S12000033	1	1	1	1	N	AB	AB1
AB1 3PT	1973-01-08	1976-01-12	S12000033	1	1	1	1	N	AB	AB1
AB1 3PU	1973-01-08	1976-01-12	S12000033	1	1	1	1	N	AB	AB1
AB1 3PX	1973-01-08	1977-01-05	S12000033	1	1	1	1	N	AB	AB1
AB1 3PY	1973-01-08	1976-01-12	S12000033	1	1	1	1	N	AB	AB1
AB1 3QA	1973-01-08	1996-01-04	S12000033	1	1	1	1	N	AB	AB1
AB1 3QB	1973-01-08	1996-01-04	S12000033	1	1	1	1	N	AB	AB1
AB1 3QD	1973-01-08	1996-01-04	S12000033	1	1	1	1	N	AB	AB1
AB1 3QE	1973-01-08	1996-01-04	S12000033	1	1	1	1	N	AB	AB1
AB1 3QF	1979-01-12	1996-01-04	S12000033	1	1	1	1	N	AB	AB1
AB1 3QH	1973-01-08	1996-01-04	S12000033	1	1	1	1	N	AB	AB1
AB1 3QJ	1973-01-08	1996-01-04	S12000033	1	1	1	1	N	AB	AB1
AB1 3QL	1973-01-08	1996-01-04	S12000033	1	1	1	1	N	AB	AB1
AB1 3QN	1973-01-08	1996-01-04	S12000033	1	1	1	1	N	AB	AB1
AB1 3QP	1973-01-08	1996-01-04	S12000033	1	1	1	1	N	AB	AB1
AB1 3QQ	1973-01-08	1996-01-04	S12000033	1	1	1	1	N	AB	AB1
AB1 3QR	1973-01-08	1980-01-11	S12000033	1	1	1	1	N	AB	AB1
AB1 3QR	1994-01-02	1996-01-04	S12000033	1	1	1	1	N	AB	AB1
AB1 3QS	1973-01-08	1976-01-12	S12000033	1	1	1	1	N	AB	AB1
AB1 3QT	1973-01-08	1996-01-04	S12000033	1	1	1	1	N	AB	AB1
AB1 3QU	1973-01-08	1976-01-06	S12000033	1	1	1	1	N	AB	AB1
AB1 3QX	1973-01-08	1995-01-05	S12000033	1	1	1	1	N	AB	AB1
AB1 3QY	1973-01-08	1996-01-04	S12000033	1	1	1	1	N	AB	AB1
AB1 3RA	1974-01-01	1996-01-04	S12000033	1	1	1	1	N	AB	AB1
AB1 3RB	1973-01-08	1996-01-04	S12000033	1	1	1	1	N	AB	AB1
AB1 3RD	1973-01-08	1996-01-04	S12000033	1	1	1	1	N	AB	AB1
AB1 3RE	1973-01-08	1996-01-04	S12000033	1	1	1	1	N	AB	AB1
AB1 3RG	1973-01-08	1996-01-04	S12000033	1	1	1	1	N	AB	AB1
AB1 3RH	1973-01-08	1996-01-04	S12000033	1	1	1	1	N	AB	AB1
AB1 3RJ	1973-01-08	1996-01-04	S12000033	1	1	1	1	N	AB	AB1
AB1 3RL	1973-01-08	1996-01-04	S12000033	1	1	1	1	N	AB	AB1
AB1 3RN	1973-01-08	1996-01-04	S12000033	1	1	1	1	N	AB	AB1
AB1 3RP	1973-01-08	1996-01-04	S12000033	1	1	1	1	N	AB	AB1
AB1 3RQ	1973-01-08	1996-01-04	S12000033	1	1	1	1	N	AB	AB1
AB1 3RR	1973-01-08	1996-01-04	S12000033	1	1	1	1	N	AB	AB1
AB1 3RS	1973-01-08	1996-01-04	S12000033	1	1	1	1	N	AB	AB1
AB1 3RT	1973-01-08	1996-01-04	S12000033	1	1	1	1	N	AB	AB1
AB1 3RU	1973-01-08	1996-01-04	S12000033	1	1	1	1	N	AB	AB1
AB1 3RX	1973-01-08	1996-01-04	S12000033	1	1	1	1	N	AB	AB1
AB1 3RY	1973-01-08	1996-01-04	S12000033	1	1	1	1	N	AB	AB1
AB1 3RZ	1973-01-08	1996-01-04	S12000033	1	1	1	1	N	AB	AB1
AB1 3SA	1973-01-08	1996-01-04	S12000033	1	1	1	1	N	AB	AB1
AB1 3SB	1973-01-08	1996-01-04	S12000033	1	1	1	1	N	AB	AB1
AB1 3SD	1973-01-08	1996-01-04	S12000033	1	1	1	1	N	AB	AB1
AB1 3SE	1973-01-08	1996-01-04	S12000033	1	1	1	1	N	AB	AB1
AB1 3SF	1973-01-08	1996-01-04	S12000033	1	1	1	1	N	AB	AB1
AB1 3SH	1973-01-08	1996-01-04	S12000033	1	1	1	1	N	AB	AB1
AB1 3SJ	1973-01-08	1996-01-04	S12000033	1	1	1	1	N	AB	AB1
AB1 3SL	1973-01-08	1996-01-04	S12000033	1	1	1	1	N	AB	AB1
AB1 3SN	1973-01-08	1996-01-04	S12000033	1	1	1	1	N	AB	AB1
AB1 3SP	1973-01-08	1996-01-04	S12000033	1	1	1	1	N	AB	AB1
AB1 3SQ	1973-01-08	1996-01-04	S12000033	1	1	1	1	N	AB	AB1
AB1 3SR	1973-01-08	1996-01-04	S12000033	1	1	1	1	N	AB	AB1
AB1 3SS	1973-01-08	1996-01-04	S12000033	1	1	1	1	N	AB	AB1
AB1 3ST	1973-01-08	1996-01-04	S12000033	1	1	1	1	N	AB	AB1
AB1 3SU	1973-01-08	1996-01-04	S12000033	1	1	1	1	N	AB	AB1
AB1 3SW	1973-01-08	1996-01-04	S12000033	1	1	1	1	N	AB	AB1
AB1 3SX	1973-01-08	1996-01-04	S12000033	1	1	1	1	N	AB	AB1
AB1 3SY	1973-01-08	1996-01-04	S12000033	1	1	1	1	N	AB	AB1
AB1 3TA	1973-01-08	1996-01-04	S12000033	1	1	1	1	N	AB	AB1
AB1 3TB	1973-01-08	1996-01-04	S12000033	1	1	1	1	N	AB	AB1
AB1 3TD	1973-01-08	1996-01-04	S12000033	1	1	1	1	N	AB	AB1
AB1 3TE	1973-01-08	1996-01-04	S12000033	1	1	1	1	N	AB	AB1
AB1 3TF	1984-01-10	1996-01-04	S12000033	1	1	1	1	N	AB	AB1
AB1 3TH	1973-01-08	1996-01-04	S12000033	1	1	1	1	N	AB	AB1
AB1 3TJ	1973-01-08	1996-01-04	S12000033	1	1	1	1	N	AB	AB1
AB1 3TL	1973-01-08	1996-01-04	S12000033	1	1	1	1	N	AB	AB1
AB1 3TN	1973-01-08	1996-01-04	S12000033	1	1	1	1	N	AB	AB1
AB1 3TP	1973-01-08	1996-01-04	S12000033	1	1	1	1	N	AB	AB1
AB1 3TQ	1973-01-08	1996-01-04	S12000033	1	1	1	1	N	AB	AB1
AB1 3TR	1973-01-08	1996-01-04	S12000033	1	1	1	1	N	AB	AB1
AB1 3TS	1973-01-08	1996-01-04	S12000033	1	1	1	1	N	AB	AB1
AB1 3TT	1973-01-08	1996-01-04	S12000033	1	1	1	1	N	AB	AB1
AB1 3TU	1973-01-08	1996-01-04	S12000033	1	1	1	1	N	AB	AB1
AB1 3TW	1973-01-08	1996-01-04	S12000033	1	1	1	1	N	AB	AB1
AB1 3TX	1973-01-08	1996-01-04	S12000033	1	1	1	1	N	AB	AB1
AB1 3TY	1973-01-08	1996-01-04	S12000033	1	1	1	1	N	AB	AB1
AB1 3YA	1995-01-10	1996-01-04	S12000033	1	1	1	1	N	AB	AB1
AB1 4AA	1973-01-08	1996-01-04	S12000033	1	1	1	1	N	AB	AB1
AB1 4AB	1973-01-08	1996-01-04	S12000033	1	1	1	1	N	AB	AB1
AB1 4AD	1973-01-08	1996-01-04	S12000033	1	1	1	1	N	AB	AB1
AB1 4AE	1975-01-04	1996-01-04	S12000033	1	1	1	1	N	AB	AB1
AB1 4AF	1980-01-11	1996-01-04	S12000033	1	1	1	1	N	AB	AB1
AB1 4AG	1983-01-02	1993-01-08	S12000033	1	1	1	1	N	AB	AB1
AB1 4AG	1994-01-02	1996-01-04	S12000033	1	1	1	1	N	AB	AB1
AB1 4AH	1973-01-08	1996-01-04	S12000033	1	1	1	1	N	AB	AB1
AB1 4AJ	1973-01-08	1996-01-04	S12000033	1	1	1	1	N	AB	AB1
AB1 4AL	1973-01-08	1996-01-04	S12000033	1	1	1	1	N	AB	AB1
AB1 4AN	1973-01-08	1996-01-04	S12000033	1	1	1	1	N	AB	AB1
AB1 4AP	1973-01-08	1996-01-04	S12000033	1	1	1	1	N	AB	AB1
AB1 4AQ	1973-01-08	1996-01-04	S12000033	1	1	1	1	N	AB	AB1
AB1 4AR	1973-01-08	1996-01-04	S12000033	1	1	1	1	N	AB	AB1
AB1 4AS	1973-01-08	1996-01-04	S12000033	1	1	1	1	N	AB	AB1
AB1 4AT	1973-01-08	1996-01-04	S12000033	1	1	1	1	N	AB	AB1
AB1 4AW	1978-01-05	1996-01-04	S12000033	1	1	1	1	N	AB	AB1
AB1 4AX	1973-01-08	1996-01-04	S12000033	1	1	1	1	N	AB	AB1
AB1 4AY	1977-01-10	1996-01-04	S12000033	1	1	1	1	N	AB	AB1
AB1 4AZ	1975-01-04	1991-01-11	S12000033	1	1	1	1	N	AB	AB1
AB1 4AZ	1994-01-06	1996-01-04	S12000033	1	1	1	1	N	AB	AB1
AB1 4BB	1973-01-08	1996-01-04	S12000033	1	1	1	1	N	AB	AB1
AB1 4BD	1973-01-08	1996-01-04	S12000033	1	1	1	1	N	AB	AB1
AB1 4BE	1973-01-08	1996-01-04	S12000033	1	1	1	1	N	AB	AB1
AB1 4BG	1974-01-01	1996-01-04	S12000033	1	1	1	1	N	AB	AB1
AB1 4BH	1995-01-05	1996-01-04	S12000033	1	1	1	1	N	AB	AB1
AB1 4BJ	1973-01-08	1996-01-04	S12000033	1	1	1	1	N	AB	AB1
AB1 4BN	1973-01-08	1996-01-04	S12000033	1	1	1	1	N	AB	AB1
AB1 4BP	1973-01-08	1995-01-05	S12000033	1	1	1	1	N	AB	AB1
AB1 4BQ	1973-01-08	1996-01-04	S12000033	1	1	1	1	N	AB	AB1
AB1 4BR	1976-01-01	1994-01-02	S12000033	1	1	1	1	N	AB	AB1
AB1 4BR	1994-01-05	1996-01-04	S12000033	1	1	1	1	N	AB	AB1
AB1 4BS	1973-01-08	1996-01-04	S12000033	1	1	1	1	N	AB	AB1
AB1 4BT	1973-01-08	1996-01-04	S12000033	1	1	1	1	N	AB	AB1
AB1 4BU	1995-01-05	1996-01-04	S12000033	1	1	1	1	N	AB	AB1
AB1 4BX	1995-01-10	1996-01-04	S12000033	1	1	1	1	N	AB	AB1
AB1 4BY	1995-01-10	1996-01-04	S12000033	1	1	1	1	N	AB	AB1
AB1 4BZ	1995-01-10	1996-01-04	S12000033	1	1	1	1	N	AB	AB1
AB1 4DA	1973-01-08	1991-01-11	S12000033	1	1	1	1	N	AB	AB1
AB1 4DA	1994-01-09	1996-01-04	S12000033	1	1	1	1	N	AB	AB1
AB1 4DB	1981-01-01	1996-01-04	S12000033	1	1	1	1	N	AB	AB1
AB1 4DD	1973-01-08	1996-01-04	S12000033	1	1	1	1	N	AB	AB1
AB1 4DE	1974-01-01	1996-01-04	S12000033	1	1	1	1	N	AB	AB1
AB1 4DF	1977-01-03	1996-01-04	S12000033	1	1	1	1	N	AB	AB1
AB1 4DG	1993-01-08	1996-01-04	S12000033	1	1	1	1	N	AB	AB1
AB1 4DH	1993-01-08	1996-01-04	S12000033	1	1	1	1	N	AB	AB1
AB1 4DJ	1973-01-08	1996-01-04	S12000033	1	1	1	1	N	AB	AB1
AB1 4DL	1976-01-07	1980-01-03	S12000033	1	1	1	1	N	AB	AB1
AB1 4DL	1982-01-03	1996-01-04	S12000033	1	1	1	1	N	AB	AB1
AB1 4DN	1973-01-08	1996-01-04	S12000033	1	1	1	1	N	AB	AB1
AB1 4DP	1973-01-08	1996-01-04	S12000033	1	1	1	1	N	AB	AB1
AB1 4DQ	1973-01-08	1996-01-04	S12000033	1	1	1	1	N	AB	AB1
AB1 4DR	1973-01-08	1996-01-04	S12000033	1	1	1	1	N	AB	AB1
AB1 4DS	1973-01-08	1996-01-04	S12000033	1	1	1	1	N	AB	AB1
AB1 4DT	1973-01-08	1996-01-04	S12000033	1	1	1	1	N	AB	AB1
AB1 4DU	1993-01-08	1996-01-04	S12000033	1	1	1	1	N	AB	AB1
AB1 4DW	1993-01-08	1996-01-04	S12000033	1	1	1	1	N	AB	AB1
AB1 4DX	1973-01-08	1996-01-04	S12000033	1	1	1	1	N	AB	AB1
AB1 4DY	1993-01-08	1996-01-04	S12000033	1	1	1	1	N	AB	AB1
AB1 4EA	1973-01-08	1996-01-04	S12000033	1	1	1	1	N	AB	AB1
AB1 4EB	1973-01-08	1996-01-04	S12000033	1	1	1	1	N	AB	AB1
AB1 4ED	1973-01-08	1996-01-04	S12000033	1	1	1	1	N	AB	AB1
AB1 4EF	1995-01-05	1996-01-04	S12000033	1	1	1	1	N	AB	AB1
AB1 4EG	1995-01-05	1996-01-04	S12000033	1	1	1	1	N	AB	AB1
AB1 4EH	1995-01-05	1996-01-04	S12000033	1	1	1	1	N	AB	AB1
AB1 4EJ	1973-01-08	1996-01-04	S12000033	1	1	1	1	N	AB	AB1
AB1 4EL	1973-01-08	1996-01-04	S12000033	1	1	1	1	N	AB	AB1
AB1 4EN	1973-01-08	1996-01-04	S12000033	1	1	1	1	N	AB	AB1
AB1 4EP	1973-01-08	1996-01-04	S12000033	1	1	1	1	N	AB	AB1
AB1 4EQ	1973-01-08	1996-01-04	S12000033	1	1	1	1	N	AB	AB1
AB1 4ER	1973-01-08	1996-01-04	S12000033	1	1	1	1	N	AB	AB1
AB1 4ES	1973-01-08	1996-01-04	S12000033	1	1	1	1	N	AB	AB1
AB1 4ET	1973-01-08	1996-01-04	S12000033	1	1	1	1	N	AB	AB1
AB1 4EX	1973-01-08	1996-01-04	S12000033	1	1	1	1	N	AB	AB1
AB1 4EY	1995-01-05	1996-01-04	S12000033	1	1	1	1	N	AB	AB1
AB1 4EZ	1995-01-05	1996-01-04	S12000033	1	1	1	1	N	AB	AB1
AB1 4GZ	1993-01-08	1996-01-04	S12000033	1	1	1	1	N	AB	AB1
AB1 4HA	1973-01-08	1996-01-04	S12000033	1	1	1	1	N	AB	AB1
AB1 4HB	1973-01-08	1996-01-04	S12000033	1	1	1	1	N	AB	AB1
AB1 4HD	1981-01-07	1996-01-04	S12000033	1	1	1	1	N	AB	AB1
AB1 4HE	1981-01-07	1996-01-04	S12000033	1	1	1	1	N	AB	AB1
AB1 4HF	1981-01-07	1996-01-04	S12000033	1	1	1	1	N	AB	AB1
AB1 4HG	1981-01-07	1996-01-04	S12000033	1	1	1	1	N	AB	AB1
AB1 4HH	1981-01-07	1996-01-04	S12000033	1	1	1	1	N	AB	AB1
AB1 4HJ	1982-01-12	1996-01-04	S12000033	1	1	1	1	N	AB	AB1
AB1 4HL	1973-01-08	1996-01-04	S12000033	1	1	1	1	N	AB	AB1
AB1 4HN	1983-01-04	1996-01-04	S12000033	1	1	1	1	N	AB	AB1
AB1 4HP	1973-01-08	1992-01-01	S12000033	1	1	1	1	N	AB	AB1
AB1 4HP	1995-01-05	1996-01-04	S12000033	1	1	1	1	N	AB	AB1
AB1 4HQ	1973-01-08	1992-01-01	S12000033	1	1	1	1	N	AB	AB1
AB1 4HR	1973-01-08	1996-01-04	S12000033	1	1	1	1	N	AB	AB1
AB1 4HS	1973-01-08	1992-01-01	S12000033	1	1	1	1	N	AB	AB1
AB1 4HT	1973-01-08	1992-01-01	S12000033	1	1	1	1	N	AB	AB1
AB1 4HU	1982-01-09	1996-01-04	S12000033	1	1	1	1	N	AB	AB1
AB1 4HW	1983-01-10	1996-01-04	S12000033	1	1	1	1	N	AB	AB1
AB1 4HX	1973-01-08	1996-01-04	S12000033	1	1	1	1	N	AB	AB1
AB1 4HY	1983-01-10	1996-01-04	S12000033	1	1	1	1	N	AB	AB1
AB1 4HZ	1985-01-01	1996-01-04	S12000033	1	1	1	1	N	AB	AB1
AB1 4JA	1978-01-10	1996-01-04	S12000033	1	1	1	1	N	AB	AB1
AB1 4JB	1973-01-08	1996-01-04	S12000033	1	1	1	1	N	AB	AB1
AB1 4JD	1973-01-08	1996-01-04	S12000033	1	1	1	1	N	AB	AB1
AB1 4JE	1978-01-12	1996-01-04	S12000033	1	1	1	1	N	AB	AB1
AB1 4JF	1977-01-03	1996-01-04	S12000033	1	1	1	1	N	AB	AB1
AB1 4JG	1993-01-02	1996-01-04	S12000033	1	1	1	1	N	AB	AB1
AB1 4JH	1978-01-12	1996-01-04	S12000033	1	1	1	1	N	AB	AB1
AB1 4JJ	1973-01-08	1996-01-04	S12000033	1	1	1	1	N	AB	AB1
AB1 4JL	1973-01-08	1992-01-01	S12000033	1	1	1	1	N	AB	AB1
AB1 4JN	1973-01-08	1996-01-04	S12000033	1	1	1	1	N	AB	AB1
AB1 4JP	1973-01-08	1996-01-04	S12000033	2	2	5	6	N	AB	AB1
AB1 4JQ	1973-01-08	1996-01-04	S12000033	1	1	1	1	N	AB	AB1
AB1 4JR	1973-01-08	1996-01-04	S12000033	1	1	1	1	N	AB	AB1
AB1 4JS	1973-01-08	1996-01-04	S12000033	1	1	1	1	N	AB	AB1
AB1 4JT	1973-01-08	1996-01-04	S12000033	1	1	1	1	N	AB	AB1
AB1 4JU	1973-01-08	1996-01-04	S12000033	1	1	1	1	N	AB	AB1
AB1 4JW	1979-01-05	1996-01-04	S12000033	1	1	1	1	N	AB	AB1
AB1 4JX	1973-01-08	1996-01-04	S12000033	1	1	1	1	N	AB	AB1
AB1 4JY	1979-01-05	1996-01-04	S12000033	1	1	1	1	N	AB	AB1
AB1 4JZ	1979-01-12	1996-01-04	S12000033	1	1	1	1	N	AB	AB1
AB1 4LA	1973-01-08	1993-01-08	S12000033	1	1	1	1	N	AB	AB1
AB1 4LB	1973-01-08	1996-01-04	S12000033	1	1	1	1	N	AB	AB1
AB1 4LD	1973-01-08	1996-01-04	S12000033	1	1	1	1	N	AB	AB1
AB1 4LE	1977-01-03	1996-01-04	S12000033	1	1	1	1	N	AB	AB1
AB1 4LF	1980-01-09	1996-01-04	S12000033	1	1	1	1	N	AB	AB1
AB1 4LG	1983-01-06	1996-01-04	S12000033	1	1	1	1	N	AB	AB1
AB1 4LH	1979-01-12	1996-01-04	S12000033	1	1	1	1	N	AB	AB1
AB1 4LJ	1973-01-08	1996-01-04	S12000033	1	1	1	1	N	AB	AB1
AB1 4LL	1973-01-08	1996-01-04	S12000033	2	2	5	6	N	AB	AB1
AB1 4LN	1973-01-08	1996-01-04	S12000033	1	1	1	1	N	AB	AB1
AB1 4LPA	1973-01-08	1996-01-04	S12000033	2	2	5	6	N	AB	AB1
AB1 4LPB	1973-01-08	1996-01-04	S12000034	1	1	3	3	N	AB	AB1
AB1 4LQ	1973-01-08	1996-01-04	S12000034	1	1	3	3	N	AB	AB1
AB1 4LR	1973-01-08	1996-01-04	S12000033	2	2	5	6	N	AB	AB1
AB1 4LS	1973-01-08	1996-01-04	S12000033	1	1	1	1	N	AB	AB1
AB1 4LT	1973-01-08	1996-01-04	S12000033	1	1	1	1	N	AB	AB1
AB1 4LU	1978-01-01	1978-01-03	S12000033	1	1	1	1	N	AB	AB1
AB1 4LU	1978-01-04	1996-01-04	S12000033	1	1	1	1	N	AB	AB1
AB1 4LW	1978-01-01	1996-01-04	S12000033	1	1	1	1	N	AB	AB1
AB1 4LX	1973-01-08	1996-01-04	S12000033	1	1	1	1	N	AB	AB1
AB1 4LY	1978-01-07	1996-01-04	S12000033	1	1	1	1	N	AB	AB1
AB1 4LZ	1978-01-08	1996-01-04	S12000033	1	1	1	1	N	AB	AB1
AB1 4NA	1973-01-08	1996-01-04	S12000033	1	1	1	1	N	AB	AB1
AB1 4NB	1973-01-08	1996-01-04	S12000033	1	1	1	1	N	AB	AB1
AB1 4ND	1973-01-08	1996-01-04	S12000033	1	1	1	1	N	AB	AB1
AB1 4NE	1973-01-08	1996-01-04	S12000033	1	1	1	1	N	AB	AB1
AB1 4NF	1978-01-10	1996-01-04	S12000033	1	1	1	1	N	AB	AB1
AB1 4NG	1978-01-10	1996-01-04	S12000033	1	1	1	1	N	AB	AB1
AB1 4NH	1978-01-10	1996-01-04	S12000033	1	1	1	1	N	AB	AB1
AB1 4NJ	1973-01-08	1996-01-04	S12000033	1	1	1	1	N	AB	AB1
AB1 4NL	1973-01-08	1996-01-04	S12000033	1	1	1	1	N	AB	AB1
AB1 4NN	1973-01-08	1996-01-04	S12000033	2	2	5	6	N	AB	AB1
AB1 4NP	1973-01-08	1996-01-04	S12000033	1	1	1	1	N	AB	AB1
AB1 4NQ	1976-01-07	1996-01-04	S12000033	1	1	1	1	N	AB	AB1
AB1 4NR	1973-01-08	1996-01-04	S12000033	1	1	1	1	N	AB	AB1
AB1 4NS	1973-01-08	1996-01-04	S12000033	1	1	1	1	N	AB	AB1
AB1 4NT	1973-01-08	1996-01-04	S12000033	1	1	1	1	N	AB	AB1
AB1 4NU	1973-01-08	1996-01-04	S12000033	1	1	1	1	N	AB	AB1
AB1 4NW	1978-01-12	1996-01-04	S12000033	1	1	1	1	N	AB	AB1
AB1 4NX	1973-01-08	1996-01-04	S12000033	1	1	1	1	N	AB	AB1
AB1 4NY	1975-01-09	1996-01-04	S12000033	1	1	1	1	N	AB	AB1
AB1 4NZ	1975-01-09	1996-01-04	S12000033	1	1	1	1	N	AB	AB1
AB1 4PA	1973-01-08	1996-01-04	S12000033	1	1	1	1	N	AB	AB1
AB1 4PB	1973-01-08	1996-01-04	S12000033	1	1	1	1	N	AB	AB1
AB1 4PD	1973-01-08	1996-01-04	S12000033	1	1	1	1	N	AB	AB1
AB1 4PE	1973-01-08	1996-01-04	S12000033	1	1	1	1	N	AB	AB1
AB1 4PF	1979-01-12	1996-01-04	S12000034	1	1	3	3	N	AB	AB1
AB1 4PG	1982-01-03	1996-01-04	S12000033	1	1	1	1	N	AB	AB1
AB1 4PH	1980-01-09	1996-01-04	S12000033	1	1	1	1	N	AB	AB1
AB1 4PJ	1973-01-08	1996-01-04	S12000033	1	1	1	1	N	AB	AB1
AB1 4PL	1973-01-08	1996-01-04	S12000033	1	1	1	1	N	AB	AB1
AB1 4PN	1973-01-08	1996-01-04	S12000033	1	1	1	1	N	AB	AB1
AB1 4PP	1973-01-08	1996-01-04	S12000033	1	1	1	1	N	AB	AB1
AB1 4PQ	1973-01-08	1996-01-04	S12000033	1	1	1	1	N	AB	AB1
AB1 4PR	1973-01-08	1996-01-04	S12000033	1	1	1	1	N	AB	AB1
AB1 4PS	1973-01-08	1996-01-04	S12000033	1	1	1	1	N	AB	AB1
AB1 4PT	1973-01-08	1996-01-04	S12000034	1	1	3	3	N	AB	AB1
AB1 4PU	1980-01-07	1996-01-04	S12000033	1	1	1	1	N	AB	AB1
AB1 4PW	1980-01-09	1996-01-04	S12000033	1	1	1	1	N	AB	AB1
AB1 4PX	1973-01-08	1996-01-04	S12000034	1	1	3	3	N	AB	AB1
AB1 4PY	1980-01-11	1996-01-04	S12000033	1	1	1	1	N	AB	AB1
AB1 4PZ	1980-01-11	1996-01-04	S12000033	1	1	1	1	N	AB	AB1
AB1 4QA	1973-01-08	1996-01-04	S12000034	1	1	3	3	N	AB	AB1
AB1 4QB	1973-01-08	1996-01-04	S12000034	1	1	3	3	N	AB	AB1
AB1 4QD	1973-01-08	1996-01-04	S12000034	1	1	3	3	N	AB	AB1
AB1 4QE	1975-01-05	1996-01-04	S12000034	1	1	3	3	N	AB	AB1
AB1 4QF	1975-01-03	1996-01-04	S12000034	1	1	3	3	N	AB	AB1
AB1 4QG	1975-01-08	1996-01-04	S12000034	1	1	3	3	N	AB	AB1
AB1 4QH	1977-01-03	1996-01-04	S12000034	1	1	3	3	N	AB	AB1
AB1 4QJ	1973-01-08	1996-01-04	S12000034	1	1	3	3	N	AB	AB1
AB1 4QL	1973-01-08	1996-01-04	S12000034	1	1	3	3	N	AB	AB1
AB1 4QN	1973-01-08	1996-01-04	S12000034	1	1	3	3	N	AB	AB1
AB1 4QP	1973-01-08	1996-01-04	S12000034	2	2	5	6	N	AB	AB1
AB1 4QQ	1973-01-08	1996-01-04	S12000034	1	1	3	3	N	AB	AB1
AB1 4QR	1973-01-08	1996-01-04	S12000034	2	2	5	6	N	AB	AB1
AB1 4QS	1973-01-08	1996-01-04	S12000034	1	1	3	3	N	AB	AB1
AB1 4QT	1973-01-08	1996-01-04	S12000034	2	2	5	6	N	AB	AB1
AB1 4QU	1977-01-03	1996-01-04	S12000034	1	1	3	3	N	AB	AB1
AB1 4QW	1977-01-03	1996-01-04	S12000034	1	1	3	3	N	AB	AB1
AB1 4QX	1973-01-08	1996-01-04	S12000034	2	2	5	6	N	AB	AB1
AB1 4QY	1973-01-08	1996-01-04	S12000034	1	1	3	3	N	AB	AB1
AB1 4QZ	1975-01-09	1996-01-04	S12000034	1	1	3	3	N	AB	AB1
AB1 4RA	1973-01-08	1996-01-04	S12000034	2	2	5	6	N	AB	AB1
AB1 4RB	1973-01-08	1996-01-04	S12000034	1	1	3	3	N	AB	AB1
AB1 4RD	1973-01-08	1996-01-04	S12000034	1	1	3	3	N	AB	AB1
AB1 4RF	1976-01-12	1996-01-04	S12000034	1	1	3	3	N	AB	AB1
AB1 4RG	1977-01-10	1996-01-04	S12000034	1	1	3	3	N	AB	AB1
AB1 4RH	1980-01-11	1996-01-04	S12000033	1	1	1	1	N	AB	AB1
AB1 4RJ	1973-01-08	1996-01-04	S12000034	2	2	5	6	N	AB	AB1
AB1 4RL	1973-01-08	1996-01-04	S12000034	1	1	3	3	N	AB	AB1
AB1 4RN	1973-01-08	1996-01-04	S12000034	1	1	3	3	N	AB	AB1
AB1 4RP	1973-01-08	1991-01-07	S12000034	1	1	3	3	N	AB	AB1
AB1 4RP	1994-01-02	1996-01-04	S12000034	1	1	3	3	N	AB	AB1
AB1 4RQ	1973-01-08	1991-01-11	S12000034	1	1	3	3	N	AB	AB1
AB1 4RQ	1994-01-09	1996-01-04	S12000034	1	1	3	3	N	AB	AB1
AB1 4RR	1973-01-08	1996-01-04	S12000034	1	1	3	3	N	AB	AB1
AB1 4RS	1973-01-08	1996-01-04	S12000034	2	2	5	6	N	AB	AB1
AB1 4RT	1973-01-08	1996-01-04	S12000034	2	2	5	6	N	AB	AB1
AB1 4RU	1982-01-04	1996-01-04	S12000033	1	1	1	1	N	AB	AB1
AB1 4RW	1982-01-04	1996-01-04	S12000033	1	1	1	1	N	AB	AB1
AB1 4RX	1973-01-08	1996-01-04	S12000034	2	2	5	6	N	AB	AB1
AB1 4RY	1982-01-03	1996-01-04	S12000034	1	1	3	3	N	AB	AB1
AB1 4RZ	1982-01-08	1996-01-04	S12000033	1	1	1	1	N	AB	AB1
AB1 4SA	1973-01-08	1996-01-04	S12000034	1	1	3	3	N	AB	AB1
AB1 4SB	1973-01-08	1996-01-04	S12000034	2	2	5	6	N	AB	AB1
AB1 4SD	1973-01-08	1996-01-04	S12000034	2	2	5	6	N	AB	AB1
AB1 4SE	1977-01-07	1996-01-04	S12000033	1	1	1	1	N	AB	AB1
AB1 4SG	1977-01-07	1996-01-04	S12000033	1	1	1	1	N	AB	AB1
AB1 4SH	1977-01-07	1996-01-04	S12000033	1	1	1	1	N	AB	AB1
AB1 4SJ	1973-01-08	1996-01-04	S12000034	2	2	5	6	N	AB	AB1
AB1 4SL	1973-01-08	1996-01-04	S12000034	2	2	5	6	N	AB	AB1
AB1 4SN	1973-01-08	1996-01-04	S12000034	2	2	5	6	N	AB	AB1
AB1 4SP	1977-01-07	1996-01-04	S12000033	1	1	1	1	N	AB	AB1
AB1 4SQ	1977-01-07	1996-01-04	S12000033	1	1	1	1	N	AB	AB1
AB1 4SR	1982-01-12	1996-01-04	S12000033	1	1	1	1	N	AB	AB1
AB1 4SS	1983-01-10	1996-01-04	S12000034	1	1	3	3	N	AB	AB1
AB1 4ST	1983-01-10	1996-01-04	S12000034	1	1	3	3	N	AB	AB1
AB1 4SU	1984-01-05	1996-01-04	S12000034	1	1	3	3	N	AB	AB1
AB1 4SW	1984-01-05	1996-01-04	S12000034	1	1	3	3	N	AB	AB1
AB1 4SX	1984-01-05	1996-01-04	S12000034	1	1	3	3	N	AB	AB1
AB1 4SY	1984-01-05	1996-01-04	S12000034	1	1	3	3	N	AB	AB1
AB1 4SZ	1984-01-07	1996-01-04	S12000034	1	1	3	3	N	AB	AB1
AB1 4TA	1981-01-07	1996-01-04	S12000034	1	1	3	3	N	AB	AB1
AB1 4TB	1981-01-07	1996-01-04	S12000034	1	1	3	3	N	AB	AB1
AB1 4TD	1981-01-07	1996-01-04	S12000034	1	1	3	3	N	AB	AB1
AB1 4TE	1981-01-07	1996-01-04	S12000034	1	1	3	3	N	AB	AB1
AB1 4TF	1983-01-06	1996-01-04	S12000034	1	1	3	3	N	AB	AB1
AB1 4TG	1984-01-05	1990-01-09	S12000034	1	1	3	3	N	AB	AB1
AB1 4TH	1984-01-05	1990-01-09	S12000034	1	1	3	3	N	AB	AB1
AB1 4TJ	1984-01-05	1990-01-09	S12000034	1	1	3	3	N	AB	AB1
AB1 4TL	1984-01-05	1996-01-04	S12000034	1	1	3	3	N	AB	AB1
AB1 4TN	1984-01-05	1996-01-04	S12000034	1	1	3	3	N	AB	AB1
AB1 4TP	1984-01-05	1996-01-04	S12000034	1	1	3	3	N	AB	AB1
AB1 4TQ	1984-01-05	1990-01-09	S12000034	1	1	3	3	N	AB	AB1
AB1 4TR	1984-01-05	1992-01-01	S12000034	1	1	3	3	N	AB	AB1
AB1 4TS	1984-01-05	1996-01-04	S12000034	1	1	3	3	N	AB	AB1
AB1 4TT	1984-01-05	1996-01-04	S12000034	1	1	3	3	N	AB	AB1
AB1 4TU	1984-01-05	1996-01-04	S12000034	1	1	3	3	N	AB	AB1
AB1 4TW	1984-01-05	1996-01-04	S12000034	1	1	3	3	N	AB	AB1
AB1 4TX	1984-01-05	1996-01-04	S12000034	1	1	3	3	N	AB	AB1
AB1 4TY	1984-01-05	1996-01-04	S12000034	1	1	3	3	N	AB	AB1
AB1 4TZ	1984-01-05	1996-01-04	S12000034	1	1	3	3	N	AB	AB1
AB1 4UA	1984-01-01	1996-01-04	S12000033	1	1	1	1	N	AB	AB1
AB1 4UB	1984-01-01	1996-01-04	S12000033	1	1	1	1	N	AB	AB1
AB1 4UD	1984-01-05	1996-01-04	S12000033	1	1	1	1	N	AB	AB1
AB1 4UE	1986-01-10	1996-01-04	S12000033	1	1	1	1	N	AB	AB1
AB1 4UF	1990-01-09	1996-01-04	S12000034	1	1	3	3	N	AB	AB1
AB1 4UG	1990-01-05	1996-01-04	S12000033	1	1	1	1	N	AB	AB1
AB1 4UH	1994-01-02	1996-01-04	S12000033	1	1	1	1	N	AB	AB1
AB1 4UJ	1990-01-12	1996-01-04	S12000033	1	1	1	1	N	AB	AB1
AB1 4UL	1990-01-09	1996-01-04	S12000034	1	1	3	3	N	AB	AB1
AB1 4UN	1991-01-03	1994-01-02	S12000034	1	1	3	3	N	AB	AB1
AB1 4UN	1994-01-02	1996-01-04	S12000034	1	1	3	3	N	AB	AB1
AB1 4UP	1992-01-01	1996-01-04	S12000034	1	1	3	3	N	AB	AB1
AB1 4UQ	1992-01-05	1996-01-04	S12000034	1	1	3	3	N	AB	AB1
AB1 4UR	1992-01-05	1996-01-04	S12000034	1	1	3	3	N	AB	AB1
AB1 4UT	1994-01-02	1996-01-04	S12000034	1	1	3	3	N	AB	AB1
AB1 4UW	1994-01-06	1996-01-04	S12000034	1	1	3	3	N	AB	AB1
AB1 4WA	1985-01-01	1996-01-04	S12000034	1	1	3	3	N	AB	AB1
AB1 4WB	1985-01-01	1996-01-04	S12000034	1	1	3	3	N	AB	AB1
AB1 4WD	1985-01-01	1996-01-04	S12000033	1	1	1	1	N	AB	AB1
AB1 4WE	1985-01-01	1996-01-04	S12000033	1	1	1	1	N	AB	AB1
AB1 4WF	1985-01-07	1996-01-04	S12000033	1	1	1	1	N	AB	AB1
AB1 4WG	1987-01-04	1996-01-04	S12000033	1	1	1	1	N	AB	AB1
AB1 4WH	1990-01-09	1996-01-04	S12000033	1	1	1	1	N	AB	AB1
AB1 4WJ	1990-01-09	1996-01-04	S12000033	1	1	1	1	N	AB	AB1
AB1 4WL	1992-01-05	1996-01-04	S12000033	1	1	1	1	N	AB	AB1
AB1 4WN	1992-01-05	1996-01-04	S12000033	1	1	1	1	N	AB	AB1
AB1 4XA	1985-01-04	1996-01-04	S12000034	1	1	3	3	N	AB	AB1
AB1 4XB	1985-01-11	1996-01-04	S12000034	1	1	3	3	N	AB	AB1
AB1 4XD	1985-01-11	1996-01-04	S12000034	1	1	3	3	N	AB	AB1
AB1 4XE	1986-01-05	1996-01-04	S12000034	1	1	3	3	N	AB	AB1
AB1 4XF	1987-01-06	1996-01-04	S12000034	1	1	3	3	N	AB	AB1
AB1 4XG	1986-01-12	1996-01-04	S12000034	1	1	3	3	N	AB	AB1
AB1 4XH	1986-01-05	1996-01-04	S12000034	1	1	3	3	N	AB	AB1
AB1 4XJ	1987-01-02	1996-01-04	S12000034	1	1	3	3	N	AB	AB1
AB1 4XL	1986-01-07	1996-01-04	S12000034	1	1	3	3	N	AB	AB1
AB1 4XN	1986-01-10	1996-01-04	S12000034	1	1	3	3	N	AB	AB1
AB1 4XP	1986-01-10	1996-01-04	S12000034	1	1	3	3	N	AB	AB1
AB1 4XQ	1990-01-05	1996-01-04	S12000034	1	1	3	3	N	AB	AB1
AB1 4XR	1990-01-06	1996-01-04	S12000034	1	1	3	3	N	AB	AB1
AB1 4XT	1991-01-07	1996-01-04	S12000034	1	1	3	3	N	AB	AB1
AB1 4XU	1991-01-11	1996-01-04	S12000034	1	1	3	3	N	AB	AB1
AB1 4YA	1991-01-03	1992-01-01	S12000034	1	1	3	3	N	AB	AB1
AB1 4YA	1992-01-10	1996-01-04	S12000034	1	1	3	3	N	AB	AB1
AB1 4YB	1992-01-01	1996-01-04	S12000034	1	1	3	3	N	AB	AB1
AB1 4YD	1992-01-05	1996-01-04	S12000034	1	1	3	3	N	AB	AB1
AB1 4YF	1995-01-10	1996-01-04	S12000034	1	1	3	3	N	AB	AB1
AB1 4YN	1993-01-08	1996-01-04	S12000033	1	1	1	1	N	AB	AB1
AB1 4ZA	1995-01-10	1996-01-04	S12000033	1	1	1	1	N	AB	AB1
AB1 4ZB	1995-01-10	1996-01-04	S12000033	1	1	1	1	N	AB	AB1
AB1 5AA	1973-01-08	1996-01-04	S12000033	1	1	1	1	N	AB	AB1
AB1 5AB	1973-01-08	1996-01-04	S12000033	1	1	1	1	N	AB	AB1
AB1 5AD	1973-01-08	1996-01-04	S12000033	1	1	1	1	N	AB	AB1
AB1 5AE	1973-01-08	1996-01-04	S12000033	1	1	1	1	N	AB	AB1
AB1 5AH	1973-01-08	1996-01-04	S12000033	1	1	1	1	N	AB	AB1
AB1 5AJ	1973-01-08	1996-01-04	S12000033	1	1	1	1	N	AB	AB1
AB1 5AL	1973-01-08	1996-01-04	S12000033	1	1	1	1	N	AB	AB1
AB1 5AN	1973-01-08	1996-01-04	S12000033	1	1	1	1	N	AB	AB1
AB1 5AP	1973-01-08	1996-01-04	S12000033	1	1	1	1	N	AB	AB1
AB1 5AQ	1973-01-08	1996-01-04	S12000033	1	1	1	1	N	AB	AB1
AB1 5AR	1973-01-08	1996-01-04	S12000033	1	1	1	1	N	AB	AB1
AB1 5AS	1973-01-08	1996-01-04	S12000033	1	1	1	1	N	AB	AB1
AB1 5AT	1973-01-08	1996-01-04	S12000033	1	1	1	1	N	AB	AB1
AB1 5AU	1973-01-08	1996-01-04	S12000033	1	1	1	1	N	AB	AB1
AB1 5AX	1973-01-08	1996-01-04	S12000033	1	1	1	1	N	AB	AB1
AB1 5AY	1973-01-08	1996-01-04	S12000033	1	1	1	1	N	AB	AB1
AB1 5BA	1973-01-08	1996-01-04	S12000033	1	1	1	1	N	AB	AB1
AB1 5BB	1973-01-08	1996-01-04	S12000033	1	1	1	1	N	AB	AB1
AB1 5BD	1973-01-08	1996-01-04	S12000033	1	1	1	1	N	AB	AB1
AB1 5BE	1973-01-08	1996-01-04	S12000033	1	1	1	1	N	AB	AB1
AB1 5BH	1973-01-08	1996-01-04	S12000033	1	1	1	1	N	AB	AB1
AB1 5BJ	1973-01-08	1996-01-04	S12000033	1	1	1	1	N	AB	AB1
AB1 5BL	1973-01-08	1996-01-04	S12000033	1	1	1	1	N	AB	AB1
AB1 5BN	1973-01-08	1996-01-04	S12000033	1	1	1	1	N	AB	AB1
AB1 5BP	1973-01-08	1996-01-04	S12000033	1	1	1	1	N	AB	AB1
AB1 5BQ	1973-01-08	1996-01-04	S12000033	1	1	1	1	N	AB	AB1
AB1 5BR	1973-01-08	1996-01-04	S12000033	1	1	1	1	N	AB	AB1
AB1 5BS	1973-01-08	1996-01-04	S12000033	1	1	1	1	N	AB	AB1
AB1 5BT	1973-01-08	1996-01-04	S12000033	1	1	1	1	N	AB	AB1
AB1 5BU	1973-01-08	1996-01-04	S12000033	1	1	1	1	N	AB	AB1
AB1 5BX	1973-01-08	1996-01-04	S12000033	1	1	1	1	N	AB	AB1
AB1 5BY	1973-01-08	1996-01-04	S12000033	1	1	1	1	N	AB	AB1
AB1 5DA	1973-01-08	1996-01-04	S12000033	1	1	1	1	N	AB	AB1
AB1 5DB	1973-01-08	1996-01-04	S12000033	1	1	1	1	N	AB	AB1
AB1 5DD	1973-01-08	1996-01-04	S12000033	1	1	1	1	N	AB	AB1
AB1 5DE	1973-01-08	1996-01-04	S12000033	1	1	1	1	N	AB	AB1
AB1 5DH	1973-01-08	1996-01-04	S12000033	1	1	1	1	N	AB	AB1
AB1 5DJ	1973-01-08	1996-01-04	S12000033	1	1	1	1	N	AB	AB1
AB1 5DL	1973-01-08	1996-01-04	S12000033	1	1	1	1	N	AB	AB1
AB1 5DN	1973-01-08	1996-01-04	S12000033	1	1	1	1	N	AB	AB1
AB1 5DP	1973-01-08	1996-01-04	S12000033	1	1	1	1	N	AB	AB1
AB1 5DQ	1973-01-08	1996-01-04	S12000033	1	1	1	1	N	AB	AB1
AB1 5DR	1973-01-08	1996-01-04	S12000033	1	1	1	1	N	AB	AB1
AB1 5DS	1973-01-08	1996-01-04	S12000033	1	1	1	1	N	AB	AB1
AB1 5DT	1973-01-08	1996-01-04	S12000033	1	1	1	1	N	AB	AB1
AB1 5DX	1973-01-08	1996-01-04	S12000033	1	1	1	1	N	AB	AB1
AB1 5EA	1973-01-08	1996-01-04	S12000033	1	1	1	1	N	AB	AB1
AB1 5EB	1973-01-08	1996-01-04	S12000033	1	1	1	1	N	AB	AB1
AB1 5ED	1973-01-08	1996-01-04	S12000033	1	1	1	1	N	AB	AB1
AB1 5EJ	1973-01-08	1996-01-04	S12000033	1	1	1	1	N	AB	AB1
AB1 5EL	1973-01-08	1996-01-04	S12000033	1	1	1	1	N	AB	AB1
AB1 5EN	1973-01-08	1996-01-04	S12000033	1	1	1	1	N	AB	AB1
AB1 5EP	1973-01-08	1996-01-04	S12000033	1	1	1	1	N	AB	AB1
AB1 5EQ	1973-01-08	1996-01-04	S12000033	1	1	1	1	N	AB	AB1
AB1 5ER	1973-01-08	1996-01-04	S12000033	1	1	1	1	N	AB	AB1
AB1 5ES	1973-01-08	1996-01-04	S12000033	1	1	1	1	N	AB	AB1
AB1 5ET	1973-01-08	1996-01-04	S12000033	1	1	1	1	N	AB	AB1
AB1 5EX	1973-01-08	1996-01-04	S12000033	1	1	1	1	N	AB	AB1
AB1 5HA	1973-01-08	1996-01-04	S12000033	1	1	1	1	N	AB	AB1
AB1 5HB	1973-01-08	1996-01-04	S12000033	1	1	1	1	N	AB	AB1
AB1 5HD	1973-01-08	1996-01-04	S12000033	1	1	1	1	N	AB	AB1
AB1 5HJ	1973-01-08	1996-01-04	S12000033	1	1	1	1	N	AB	AB1
AB1 5HL	1973-01-08	1996-01-04	S12000033	1	1	1	1	N	AB	AB1
AB1 5HN	1973-01-08	1996-01-04	S12000033	1	1	1	1	N	AB	AB1
AB1 5HP	1973-01-08	1996-01-04	S12000033	1	1	1	1	N	AB	AB1
AB1 5HQ	1973-01-08	1996-01-04	S12000033	1	1	1	1	N	AB	AB1
AB1 5HR	1973-01-08	1996-01-04	S12000033	1	1	1	1	N	AB	AB1
AB1 5HS	1973-01-08	1996-01-04	S12000033	1	1	1	1	N	AB	AB1
AB1 5HT	1973-01-08	1996-01-04	S12000033	1	1	1	1	N	AB	AB1
AB1 5HX	1973-01-08	1996-01-04	S12000033	1	1	1	1	N	AB	AB1
AB1 5JA	1973-01-08	1996-01-04	S12000033	1	1	1	1	N	AB	AB1
AB1 5JB	1973-01-08	1996-01-04	S12000033	1	1	1	1	N	AB	AB1
AB1 5JD	1973-01-08	1996-01-04	S12000033	1	1	1	1	N	AB	AB1
AB1 5JJ	1973-01-08	1996-01-04	S12000033	1	1	1	1	N	AB	AB1
AB1 5JL	1973-01-08	1996-01-04	S12000033	1	1	1	1	N	AB	AB1
AB1 5JN	1973-01-08	1996-01-04	S12000033	1	1	1	1	N	AB	AB1
AB1 5JP	1973-01-08	1996-01-04	S12000033	1	1	1	1	N	AB	AB1
AB1 5JQ	1973-01-08	1996-01-04	S12000033	1	1	1	1	N	AB	AB1
AB1 5JR	1973-01-08	1996-01-04	S12000033	1	1	1	1	N	AB	AB1
AB1 5JS	1973-01-08	1996-01-04	S12000033	1	1	1	1	N	AB	AB1
AB1 5JT	1973-01-08	1996-01-04	S12000033	1	1	1	1	N	AB	AB1
AB1 5JU	1975-01-04	1996-01-04	S12000033	1	1	1	1	N	AB	AB1
AB1 5JX	1973-01-08	1996-01-04	S12000033	1	1	1	1	N	AB	AB1
AB1 5LA	1973-01-08	1996-01-04	S12000033	1	1	1	1	N	AB	AB1
AB1 5LB	1973-01-08	1996-01-04	S12000033	1	1	1	1	N	AB	AB1
AB1 5LD	1973-01-08	1996-01-04	S12000033	1	1	1	1	N	AB	AB1
AB1 5LE	1975-01-04	1996-01-04	S12000033	1	1	1	1	N	AB	AB1
AB1 5LJ	1973-01-08	1996-01-04	S12000033	1	1	1	1	N	AB	AB1
AB1 5LL	1973-01-08	1996-01-04	S12000033	1	1	1	1	N	AB	AB1
AB1 5LN	1973-01-08	1996-01-04	S12000033	1	1	1	1	N	AB	AB1
AB1 5LP	1973-01-08	1996-01-04	S12000033	1	1	1	1	N	AB	AB1
AB1 5LQ	1973-01-08	1996-01-04	S12000033	1	1	1	1	N	AB	AB1
AB1 5LR	1973-01-08	1996-01-04	S12000033	1	1	1	1	N	AB	AB1
AB1 5LS	1973-01-08	1996-01-04	S12000033	1	1	1	1	N	AB	AB1
AB1 5LT	1973-01-08	1996-01-04	S12000033	1	1	1	1	N	AB	AB1
AB1 5LX	1973-01-08	1996-01-04	S12000033	1	1	1	1	N	AB	AB1
AB1 5NA	1973-01-08	1996-01-04	S12000033	1	1	1	1	N	AB	AB1
AB1 5NB	1973-01-08	1996-01-04	S12000033	1	1	1	1	N	AB	AB1
AB1 5ND	1973-01-08	1996-01-04	S12000033	1	1	1	1	N	AB	AB1
AB1 5NJ	1973-01-08	1996-01-04	S12000033	1	1	1	1	N	AB	AB1
AB1 5NL	1973-01-08	1996-01-04	S12000033	1	1	1	1	N	AB	AB1
AB1 5NN	1973-01-08	1996-01-04	S12000033	1	1	1	1	N	AB	AB1
AB1 5NP	1973-01-08	1996-01-04	S12000033	1	1	1	1	N	AB	AB1
AB1 5NQ	1973-01-08	1996-01-04	S12000033	1	1	1	1	N	AB	AB1
AB1 5NR	1973-01-08	1996-01-04	S12000033	1	1	1	1	N	AB	AB1
AB1 5NS	1973-01-08	1996-01-04	S12000033	1	1	1	1	N	AB	AB1
AB1 5NT	1973-01-08	1996-01-04	S12000033	1	1	1	1	N	AB	AB1
AB1 5NX	1973-01-08	1996-01-04	S12000033	1	1	1	1	N	AB	AB1
AB1 5PA	1973-01-08	1996-01-04	S12000033	1	1	1	1	N	AB	AB1
AB1 5PB	1973-01-08	1996-01-04	S12000033	1	1	1	1	N	AB	AB1
AB1 5PD	1973-01-08	1996-01-04	S12000033	1	1	1	1	N	AB	AB1
AB1 5PJ	1973-01-08	1996-01-04	S12000033	1	1	1	1	N	AB	AB1
AB1 5PL	1973-01-08	1996-01-04	S12000033	1	1	1	1	N	AB	AB1
AB1 5PN	1973-01-08	1996-01-04	S12000033	1	1	1	1	N	AB	AB1
AB1 5PP	1973-01-08	1996-01-04	S12000033	1	1	1	1	N	AB	AB1
AB1 5PQ	1973-01-08	1996-01-04	S12000033	1	1	1	1	N	AB	AB1
AB1 5PR	1973-01-08	1996-01-04	S12000033	1	1	1	1	N	AB	AB1
AB1 5PS	1973-01-08	1996-01-04	S12000033	1	1	1	1	N	AB	AB1
AB1 5PT	1973-01-08	1996-01-04	S12000033	1	1	1	1	N	AB	AB1
AB1 5PX	1973-01-08	1996-01-04	S12000033	1	1	1	1	N	AB	AB1
AB1 5QA	1973-01-08	1996-01-04	S12000033	1	1	1	1	N	AB	AB1
AB1 5QB	1973-01-08	1996-01-04	S12000033	1	1	1	1	N	AB	AB1
AB1 5QD	1973-01-08	1996-01-04	S12000033	1	1	1	1	N	AB	AB1
AB1 5QJ	1973-01-08	1996-01-04	S12000033	1	1	1	1	N	AB	AB1
AB1 5QL	1973-01-08	1996-01-04	S12000033	1	1	1	1	N	AB	AB1
AB1 5QN	1973-01-08	1996-01-04	S12000033	1	1	1	1	N	AB	AB1
AB1 5QP	1973-01-08	1996-01-04	S12000033	1	1	1	1	N	AB	AB1
AB1 5QQ	1973-01-08	1996-01-04	S12000033	1	1	1	1	N	AB	AB1
AB1 5QR	1973-01-08	1996-01-04	S12000033	1	1	1	1	N	AB	AB1
AB1 5QS	1973-01-08	1996-01-04	S12000033	1	1	1	1	N	AB	AB1
AB1 5QT	1973-01-08	1996-01-04	S12000033	1	1	1	1	N	AB	AB1
AB1 5QU	1989-01-04	1996-01-04	S12000033	1	1	1	1	N	AB	AB1
AB1 5QX	1973-01-08	1996-01-04	S12000033	1	1	1	1	N	AB	AB1
AB1 5RA	1973-01-08	1996-01-04	S12000033	1	1	1	1	N	AB	AB1
AB1 5RB	1973-01-08	1996-01-04	S12000033	1	1	1	1	N	AB	AB1
AB1 5RD	1973-01-08	1996-01-04	S12000033	1	1	1	1	N	AB	AB1
AB1 5RE	1977-01-10	1996-01-04	S12000033	1	1	1	1	N	AB	AB1
AB1 5RF	1977-01-10	1996-01-04	S12000033	1	1	1	1	N	AB	AB1
AB1 5RG	1977-01-10	1996-01-04	S12000033	1	1	1	1	N	AB	AB1
AB1 5RH	1977-01-10	1996-01-04	S12000033	1	1	1	1	N	AB	AB1
AB1 5RJ	1973-01-08	1996-01-04	S12000033	1	1	1	1	N	AB	AB1
AB1 5RL	1973-01-08	1996-01-04	S12000033	1	1	1	1	N	AB	AB1
AB1 5RN	1973-01-08	1996-01-04	S12000033	1	1	1	1	N	AB	AB1
AB1 5RP	1973-01-08	1996-01-04	S12000033	1	1	1	1	N	AB	AB1
AB1 5RQ	1973-01-08	1996-01-04	S12000033	1	1	1	1	N	AB	AB1
AB1 5RR	1973-01-08	1996-01-04	S12000033	1	1	1	1	N	AB	AB1
AB1 5RS	1973-01-08	1995-01-05	S12000033	1	1	1	1	N	AB	AB1
AB1 5RT	1973-01-08	1996-01-04	S12000033	1	1	1	1	N	AB	AB1
AB1 5RU	1977-01-10	1996-01-04	S12000033	1	1	1	1	N	AB	AB1
AB1 5RW	1977-01-10	1996-01-04	S12000033	1	1	1	1	N	AB	AB1
AB1 5RX	1973-01-08	1996-01-04	S12000033	1	1	1	1	N	AB	AB1
AB1 5RY	1977-01-10	1996-01-04	S12000033	1	1	1	1	N	AB	AB1
AB1 5RZ	1977-01-10	1996-01-04	S12000033	1	1	1	1	N	AB	AB1
AB1 5SA	1973-01-08	1996-01-04	S12000033	1	1	1	1	N	AB	AB1
AB1 5SB	1973-01-08	1996-01-04	S12000033	1	1	1	1	N	AB	AB1
AB1 5SD	1973-01-08	1996-01-04	S12000033	1	1	1	1	N	AB	AB1
AB1 5SE	1981-01-01	1996-01-04	S12000033	1	1	1	1	N	AB	AB1
AB1 5SF	1981-01-01	1996-01-04	S12000033	1	1	1	1	N	AB	AB1
AB1 5SJ	1973-01-08	1996-01-04	S12000033	1	1	1	1	N	AB	AB1
AB1 5SL	1973-01-08	1996-01-04	S12000033	1	1	1	1	N	AB	AB1
AB1 5SN	1973-01-08	1996-01-04	S12000033	1	1	1	1	N	AB	AB1
AB1 5SP	1973-01-08	1996-01-04	S12000033	1	1	1	1	N	AB	AB1
AB1 5SQ	1973-01-08	1996-01-04	S12000033	1	1	1	1	N	AB	AB1
AB1 5SR	1973-01-08	1996-01-04	S12000033	1	1	1	1	N	AB	AB1
AB1 5SS	1973-01-08	1996-01-04	S12000033	1	1	1	1	N	AB	AB1
AB1 5ST	1973-01-08	1996-01-04	S12000033	1	1	1	1	N	AB	AB1
AB1 5SX	1973-01-08	1996-01-04	S12000033	1	1	1	1	N	AB	AB1
AB1 5SZ	1973-01-08	1996-01-04	S12000033	1	1	1	1	N	AB	AB1
AB1 5TA	1973-01-08	1996-01-04	S12000033	1	1	1	1	N	AB	AB1
AB1 5TB	1973-01-08	1996-01-04	S12000033	1	1	1	1	N	AB	AB1
AB1 5TD	1973-01-08	1996-01-04	S12000033	1	1	1	1	N	AB	AB1
AB1 5TJ	1973-01-08	1996-01-04	S12000033	1	1	1	1	N	AB	AB1
AB1 5TL	1973-01-08	1996-01-04	S12000033	1	1	1	1	N	AB	AB1
AB1 5TN	1973-01-08	1996-01-04	S12000033	1	1	1	1	N	AB	AB1
AB1 5TP	1973-01-08	1996-01-04	S12000033	1	1	1	1	N	AB	AB1
AB1 5TQ	1973-01-08	1996-01-04	S12000033	1	1	1	1	N	AB	AB1
AB1 5TR	1973-01-08	1996-01-04	S12000033	1	1	1	1	N	AB	AB1
AB1 5TS	1973-01-08	1996-01-04	S12000033	1	1	1	1	N	AB	AB1
AB1 5TT	1973-01-08	1996-01-04	S12000033	1	1	1	1	N	AB	AB1
AB1 5TX	1973-01-08	1996-01-04	S12000033	1	1	1	1	N	AB	AB1
AB1 5UA	1973-01-08	1996-01-04	S12000033	1	1	1	1	N	AB	AB1
AB1 5UB	1973-01-08	1996-01-04	S12000033	1	1	1	1	N	AB	AB1
AB1 5UD	1973-01-08	1996-01-04	S12000033	1	1	1	1	N	AB	AB1
AB1 5UJ	1973-01-08	1996-01-04	S12000033	1	1	1	1	N	AB	AB1
AB1 5UL	1973-01-08	1996-01-04	S12000033	1	1	1	1	N	AB	AB1
AB1 5UN	1973-01-08	1996-01-04	S12000033	1	1	1	1	N	AB	AB1
AB1 5UP	1973-01-08	1996-01-04	S12000033	1	1	1	1	N	AB	AB1
AB1 5UQ	1973-01-08	1996-01-04	S12000033	1	1	1	1	N	AB	AB1
AB1 5UR	1973-01-08	1996-01-04	S12000033	1	1	1	1	N	AB	AB1
AB1 5US	1973-01-08	1996-01-04	S12000033	1	1	1	1	N	AB	AB1
AB1 5UT	1973-01-08	1996-01-04	S12000033	1	1	1	1	N	AB	AB1
AB1 5UX	1973-01-08	1992-01-01	S12000033	2	2	5	6	N	AB	AB1
AB1 5XA	1973-01-08	1993-01-08	S12000033	1	1	1	1	N	AB	AB1
AB1 5XA	1994-01-02	1996-01-04	S12000033	1	1	1	1	N	AB	AB1
AB1 5XB	1973-01-08	1996-01-04	S12000033	1	1	1	1	N	AB	AB1
AB1 5XD	1973-01-08	1996-01-04	S12000033	1	1	1	1	N	AB	AB1
AB1 5XJ	1973-01-08	1996-01-04	S12000033	1	1	1	1	N	AB	AB1
AB1 5XL	1973-01-08	1996-01-04	S12000034	2	2	5	6	N	AB	AB1
AB1 5XN	1973-01-08	1996-01-04	S12000034	2	2	5	6	N	AB	AB1
AB1 5XP	1973-01-08	1996-01-04	S12000034	2	2	5	6	N	AB	AB1
AB1 5XQ	1973-01-08	1996-01-04	S12000034	2	2	5	6	N	AB	AB1
AB1 5XR	1973-01-08	1996-01-04	S12000034	2	2	5	6	N	AB	AB1
AB1 5XS	1973-01-08	1996-01-04	S12000034	2	2	5	6	N	AB	AB1
AB1 5XT	1973-01-08	1996-01-04	S12000034	2	2	5	6	N	AB	AB1
AB1 5XX	1973-01-08	1996-01-04	S12000034	2	2	5	6	N	AB	AB1
AB1 5YA	1973-01-08	1996-01-04	S12000034	2	2	5	6	N	AB	AB1
AB1 5YB	1973-01-08	1996-01-04	S12000034	2	2	5	6	N	AB	AB1
AB1 5YD	1973-01-08	1981-01-01	S12000034	2	2	5	6	N	AB	AB1
AB1 5YD	1983-01-02	1996-01-04	S12000034	2	2	5	6	N	AB	AB1
AB1 5YJ	1973-01-08	1996-01-04	S12000034	2	2	5	6	N	AB	AB1
AB1 5YLA	1973-01-08	1996-01-04	S12000034	2	2	5	6	N	AB	AB1
AB1 5YLB	1973-01-08	1996-01-04	S12000033	1	1	1	1	N	AB	AB1
AB1 5YN	1973-01-08	1996-01-04	S12000034	2	2	5	6	N	AB	AB1
AB1 5YP	1973-01-08	1996-01-04	S12000034	2	2	5	6	N	AB	AB1
AB1 5YQ	1973-01-08	1996-01-04	S12000034	2	2	5	6	N	AB	AB1
AB1 5YR	1973-01-08	1996-01-04	S12000034	2	2	5	6	N	AB	AB1
AB1 5YS	1973-01-08	1996-01-04	S12000034	2	2	5	6	N	AB	AB1
AB1 5YT	1973-01-08	1996-01-04	S12000034	2	2	5	6	N	AB	AB1
AB1 5YX	1973-01-08	1996-01-04	S12000034	2	2	5	6	N	AB	AB1
AB1 6AA	1973-01-08	1996-01-04	S12000033	1	1	1	1	N	AB	AB1
AB1 6AB	1973-01-08	1996-01-04	S12000033	1	1	1	1	N	AB	AB1
AB1 6AD	1973-01-08	1996-01-04	S12000033	1	1	1	1	N	AB	AB1
AB1 6AE	1973-01-08	1996-01-04	S12000033	1	1	1	1	N	AB	AB1
AB1 6AF	1973-01-08	1996-01-04	S12000033	1	1	1	1	N	AB	AB1
AB1 6AG	1974-01-01	1996-01-04	S12000033	1	1	1	1	N	AB	AB1
AB1 6AH	1973-01-08	1996-01-04	S12000033	1	1	1	1	N	AB	AB1
AB1 6AJ	1973-01-08	1982-01-03	S12000033	1	1	1	1	N	AB	AB1
AB1 6AJ	1983-01-02	1996-01-04	S12000033	1	1	1	1	N	AB	AB1
AB1 6AL	1973-01-08	1996-01-04	S12000033	1	1	1	1	N	AB	AB1
AB1 6AN	1973-01-08	1996-01-04	S12000033	1	1	1	1	N	AB	AB1
AB1 6AP	1973-01-08	1996-01-04	S12000033	1	1	1	1	N	AB	AB1
AB1 6AQ	1973-01-08	1996-01-04	S12000033	1	1	1	1	N	AB	AB1
AB1 6AR	1973-01-08	1996-01-04	S12000033	1	1	1	1	N	AB	AB1
AB1 6AS	1973-01-08	1996-01-04	S12000033	1	1	1	1	N	AB	AB1
AB1 6AT	1973-01-08	1996-01-04	S12000033	1	1	1	1	N	AB	AB1
AB1 6AU	1973-01-08	1996-01-04	S12000033	1	1	1	1	N	AB	AB1
AB1 6AW	1973-01-08	1992-01-01	S12000033	1	1	1	1	N	AB	AB1
AB1 6AX	1973-01-08	1996-01-04	S12000033	1	1	1	1	N	AB	AB1
AB1 6AY	1973-01-08	1996-01-04	S12000033	1	1	1	1	N	AB	AB1
AB1 6AZ	1974-01-01	1996-01-04	S12000033	1	1	1	1	N	AB	AB1
AB1 6BA	1973-01-08	1996-01-04	S12000033	1	1	1	1	N	AB	AB1
AB1 6BB	1973-01-08	1996-01-04	S12000033	1	1	1	1	N	AB	AB1
AB1 6BD	1973-01-08	1996-01-04	S12000033	1	1	1	1	N	AB	AB1
AB1 6BE	1973-01-08	1996-01-04	S12000033	1	1	1	1	N	AB	AB1
AB1 6BF	1973-01-08	1996-01-04	S12000033	1	1	1	1	N	AB	AB1
AB1 6BG	1987-01-06	1996-01-04	S12000033	1	1	1	1	N	AB	AB1
AB1 6BH	1973-01-08	1996-01-04	S12000033	1	1	1	1	N	AB	AB1
AB1 6BJ	1973-01-08	1996-01-04	S12000033	1	1	1	1	N	AB	AB1
AB1 6BL	1973-01-08	1996-01-04	S12000033	1	1	1	1	N	AB	AB1
AB1 6BN	1973-01-08	1996-01-04	S12000033	1	1	1	1	N	AB	AB1
AB1 6BP	1973-01-08	1996-01-04	S12000033	1	1	1	1	N	AB	AB1
AB1 6BQ	1973-01-08	1996-01-04	S12000033	1	1	1	1	N	AB	AB1
AB1 6BR	1973-01-08	1996-01-04	S12000033	1	1	1	1	N	AB	AB1
AB1 6BS	1973-01-08	1996-01-04	S12000033	1	1	1	1	N	AB	AB1
AB1 6BT	1973-01-08	1996-01-04	S12000033	1	1	1	1	N	AB	AB1
AB1 6BU	1973-01-08	1996-01-04	S12000033	1	1	1	1	N	AB	AB1
AB1 6BW	1973-01-08	1996-01-04	S12000033	1	1	1	1	N	AB	AB1
AB1 6BX	1973-01-08	1996-01-04	S12000033	1	1	1	1	N	AB	AB1
AB1 6BY	1973-01-08	1996-01-04	S12000033	1	1	1	1	N	AB	AB1
AB1 6DA	1973-01-08	1996-01-04	S12000033	1	1	1	1	N	AB	AB1
AB1 6DB	1973-01-08	1996-01-04	S12000033	1	1	1	1	N	AB	AB1
AB1 6DD	1973-01-08	1996-01-04	S12000033	1	1	1	1	N	AB	AB1
AB1 6DE	1973-01-08	1996-01-04	S12000033	1	1	1	1	N	AB	AB1
AB1 6DF	1985-01-04	1996-01-04	S12000033	1	1	1	1	N	AB	AB1
AB1 6DG	1973-01-08	1996-01-04	S12000033	1	1	1	1	N	AB	AB1
AB1 6DH	1973-01-08	1996-01-04	S12000033	1	1	1	1	N	AB	AB1
AB1 6DJ	1973-01-08	1996-01-04	S12000033	1	1	1	1	N	AB	AB1
AB1 6DL	1973-01-08	1996-01-04	S12000033	1	1	1	1	N	AB	AB1
AB1 6DN	1973-01-08	1996-01-04	S12000033	1	1	1	1	N	AB	AB1
AB1 6DP	1973-01-08	1996-01-04	S12000033	1	1	1	1	N	AB	AB1
AB1 6DQ	1973-01-08	1996-01-04	S12000033	1	1	1	1	N	AB	AB1
AB1 6DR	1973-01-08	1996-01-04	S12000033	1	1	1	1	N	AB	AB1
AB1 6DS	1973-01-08	1996-01-04	S12000033	1	1	1	1	N	AB	AB1
AB1 6DT	1973-01-08	1996-01-04	S12000033	1	1	1	1	N	AB	AB1
AB1 6DU	1973-01-08	1996-01-04	S12000033	1	1	1	1	N	AB	AB1
AB1 6DW	1973-01-08	1996-01-04	S12000033	1	1	1	1	N	AB	AB1
AB1 6DX	1973-01-08	1996-01-04	S12000033	1	1	1	1	N	AB	AB1
AB1 6DY	1973-01-08	1996-01-04	S12000033	1	1	1	1	N	AB	AB1
AB1 6DZ	1973-01-08	1996-01-04	S12000033	1	1	1	1	N	AB	AB1
AB1 6EA	1973-01-08	1996-01-04	S12000033	1	1	1	1	N	AB	AB1
AB1 6EB	1973-01-08	1996-01-04	S12000033	1	1	1	1	N	AB	AB1
AB1 6ED	1977-01-03	1996-01-04	S12000033	1	1	1	1	N	AB	AB1
AB1 6EE	1973-01-08	1996-01-04	S12000033	1	1	1	1	N	AB	AB1
AB1 6EG	1977-01-03	1996-01-04	S12000033	1	1	1	1	N	AB	AB1
AB1 6EH	1973-01-08	1996-01-04	S12000033	1	1	1	1	N	AB	AB1
AB1 6EJ	1973-01-08	1996-01-04	S12000033	1	1	1	1	N	AB	AB1
AB1 6EL	1973-01-08	1996-01-04	S12000033	1	1	1	1	N	AB	AB1
AB1 6EN	1973-01-08	1996-01-04	S12000033	1	1	1	1	N	AB	AB1
AB1 6EP	1973-01-08	1996-01-04	S12000033	1	1	1	1	N	AB	AB1
AB1 6EQ	1973-01-08	1996-01-04	S12000033	1	1	1	1	N	AB	AB1
AB1 6ER	1973-01-08	1996-01-04	S12000033	1	1	1	1	N	AB	AB1
AB1 6ES	1973-01-08	1996-01-04	S12000033	1	1	1	1	N	AB	AB1
AB1 6ET	1973-01-08	1996-01-04	S12000033	1	1	1	1	N	AB	AB1
AB1 6EU	1973-01-08	1996-01-04	S12000033	1	1	1	1	N	AB	AB1
AB1 6EW	1980-01-06	1996-01-04	S12000033	1	1	1	1	N	AB	AB1
AB1 6EX	1973-01-08	1996-01-04	S12000033	1	1	1	1	N	AB	AB1
AB1 6EY	1973-01-08	1996-01-04	S12000033	1	1	1	1	N	AB	AB1
AB1 6EZ	1980-01-06	1980-01-11	S12000033	1	1	1	1	N	AB	AB1
AB1 6FA	1985-01-07	1996-01-04	S12000033	1	1	1	1	N	AB	AB1
AB1 6FB	1986-01-05	1993-01-08	S12000033	1	1	1	1	N	AB	AB1
AB1 6FB	1994-01-10	1996-01-04	S12000033	1	1	1	1	N	AB	AB1
AB1 6FL	1993-01-08	1996-01-04	S12000033	1	1	1	1	N	AB	AB1
AB1 6FN	1993-01-08	1996-01-04	S12000033	1	1	1	1	N	AB	AB1
AB1 6FP	1993-01-08	1996-01-04	S12000033	1	1	1	1	N	AB	AB1
AB1 6GA	1988-01-11	1996-01-04	S12000033	1	1	1	1	N	AB	AB1
AB1 6HA	1973-01-08	1996-01-04	S12000033	1	1	1	1	N	AB	AB1
AB1 6HB	1973-01-08	1996-01-04	S12000033	1	1	1	1	N	AB	AB1
AB1 6HD	1973-01-08	1996-01-04	S12000033	1	1	1	1	N	AB	AB1
AB1 6HE	1973-01-08	1996-01-04	S12000033	1	1	1	1	N	AB	AB1
AB1 6HF	1973-01-08	1996-01-04	S12000033	1	1	1	1	N	AB	AB1
AB1 6HG	1973-01-08	1996-01-04	S12000033	1	1	1	1	N	AB	AB1
AB1 6HH	1973-01-08	1996-01-04	S12000033	1	1	1	1	N	AB	AB1
AB1 6HJ	1973-01-08	1996-01-04	S12000033	1	1	1	1	N	AB	AB1
AB1 6HL	1973-01-08	1996-01-04	S12000033	1	1	1	1	N	AB	AB1
AB1 6HN	1973-01-08	1996-01-04	S12000033	1	1	1	1	N	AB	AB1
AB1 6HP	1973-01-08	1996-01-04	S12000033	1	1	1	1	N	AB	AB1
AB1 6HQ	1973-01-08	1996-01-04	S12000033	1	1	1	1	N	AB	AB1
AB1 6HR	1973-01-08	1996-01-04	S12000033	1	1	1	1	N	AB	AB1
AB1 6HS	1973-01-08	1996-01-04	S12000033	1	1	1	1	N	AB	AB1
AB1 6HT	1973-01-08	1996-01-04	S12000033	1	1	1	1	N	AB	AB1
AB1 6HU	1973-01-08	1996-01-04	S12000033	1	1	1	1	N	AB	AB1
AB1 6HW	1990-01-09	1996-01-04	S12000033	1	1	1	1	N	AB	AB1
AB1 6HX	1973-01-08	1996-01-04	S12000033	1	1	1	1	N	AB	AB1
AB1 6HY	1973-01-08	1996-01-04	S12000033	1	1	1	1	N	AB	AB1
AB1 6JA	1973-01-08	1996-01-04	S12000033	1	1	1	1	N	AB	AB1
AB1 6JB	1973-01-08	1996-01-04	S12000033	1	1	1	1	N	AB	AB1
AB1 6JD	1973-01-08	1996-01-04	S12000033	1	1	1	1	N	AB	AB1
AB1 6JE	1973-01-08	1996-01-04	S12000033	1	1	1	1	N	AB	AB1
AB1 6JF	1977-01-07	1991-01-11	S12000033	1	1	1	1	N	AB	AB1
AB1 6JG	1980-01-03	1996-01-04	S12000033	1	1	1	1	N	AB	AB1
AB1 6JH	1973-01-08	1996-01-04	S12000033	1	1	1	1	N	AB	AB1
AB1 6JJ	1973-01-08	1996-01-04	S12000033	1	1	1	1	N	AB	AB1
AB1 6JL	1973-01-08	1996-01-04	S12000033	1	1	1	1	N	AB	AB1
AB1 6JN	1973-01-08	1996-01-04	S12000033	1	1	1	1	N	AB	AB1
AB1 6JP	1973-01-08	1996-01-04	S12000033	1	1	1	1	N	AB	AB1
AB1 6JQ	1973-01-08	1996-01-04	S12000033	1	1	1	1	N	AB	AB1
AB1 6JR	1973-01-08	1996-01-04	S12000033	1	1	1	1	N	AB	AB1
AB1 6JS	1973-01-08	1996-01-04	S12000033	1	1	1	1	N	AB	AB1
AB1 6JT	1973-01-08	1996-01-04	S12000033	1	1	1	1	N	AB	AB1
AB1 6JU	1973-01-08	1996-01-04	S12000033	1	1	1	1	N	AB	AB1
AB1 6JW	1973-01-08	1996-01-04	S12000033	1	1	1	1	N	AB	AB1
AB1 6JX	1973-01-08	1996-01-04	S12000033	1	1	1	1	N	AB	AB1
AB1 6JY	1973-01-08	1996-01-04	S12000033	1	1	1	1	N	AB	AB1
AB1 6JZ	1973-01-08	1996-01-04	S12000033	1	1	1	1	N	AB	AB1
AB1 6LA	1973-01-08	1996-01-04	S12000033	1	1	1	1	N	AB	AB1
AB1 6LB	1973-01-08	1996-01-04	S12000033	1	1	1	1	N	AB	AB1
AB1 6LD	1973-01-08	1996-01-04	S12000033	1	1	1	1	N	AB	AB1
AB1 6LE	1973-01-08	1996-01-04	S12000033	1	1	1	1	N	AB	AB1
AB1 6LF	1973-01-08	1996-01-04	S12000033	1	1	1	1	N	AB	AB1
AB1 6LG	1973-01-08	1996-01-04	S12000033	1	1	1	1	N	AB	AB1
AB1 6LH	1973-01-08	1996-01-04	S12000033	1	1	1	1	N	AB	AB1
AB1 6LJ	1973-01-08	1996-01-04	S12000033	1	1	1	1	N	AB	AB1
AB1 6LL	1973-01-08	1996-01-04	S12000033	1	1	1	1	N	AB	AB1
AB1 6LN	1973-01-08	1996-01-04	S12000033	1	1	1	1	N	AB	AB1
AB1 6LP	1973-01-08	1996-01-04	S12000033	1	1	1	1	N	AB	AB1
AB1 6LQ	1973-01-08	1996-01-04	S12000033	1	1	1	1	N	AB	AB1
AB1 6LR	1973-01-08	1996-01-04	S12000033	1	1	1	1	N	AB	AB1
AB1 6LS	1973-01-08	1996-01-04	S12000033	1	1	1	1	N	AB	AB1
AB1 6LT	1973-01-08	1996-01-04	S12000033	1	1	1	1	N	AB	AB1
AB1 6LU	1973-01-08	1996-01-04	S12000033	1	1	1	1	N	AB	AB1
AB1 6LW	1973-01-08	1996-01-04	S12000033	1	1	1	1	N	AB	AB1
AB1 6LX	1973-01-08	1996-01-04	S12000033	1	1	1	1	N	AB	AB1
AB1 6LY	1973-01-08	1996-01-04	S12000033	1	1	1	1	N	AB	AB1
AB1 6LZ	1973-01-08	1996-01-04	S12000033	1	1	1	1	N	AB	AB1
AB1 6NA	1973-01-08	1996-01-04	S12000033	1	1	1	1	N	AB	AB1
AB1 6NB	1973-01-08	1996-01-04	S12000033	1	1	1	1	N	AB	AB1
AB1 6ND	1973-01-08	1996-01-04	S12000033	1	1	1	1	N	AB	AB1
AB1 6NE	1973-01-08	1996-01-04	S12000033	1	1	1	1	N	AB	AB1
AB1 6NF	1973-01-08	1996-01-04	S12000033	1	1	1	1	N	AB	AB1
AB1 6NG	1973-01-08	1996-01-04	S12000033	1	1	1	1	N	AB	AB1
AB1 6NH	1973-01-08	1996-01-04	S12000033	1	1	1	1	N	AB	AB1
AB1 6NJ	1973-01-08	1996-01-04	S12000033	1	1	1	1	N	AB	AB1
AB1 6NL	1973-01-08	1996-01-04	S12000033	1	1	1	1	N	AB	AB1
AB1 6NN	1973-01-08	1996-01-04	S12000033	1	1	1	1	N	AB	AB1
AB1 6NP	1973-01-08	1996-01-04	S12000033	1	1	1	1	N	AB	AB1
AB1 6NQ	1973-01-08	1996-01-04	S12000033	1	1	1	1	N	AB	AB1
AB1 6NR	1973-01-08	1996-01-04	S12000033	1	1	1	1	N	AB	AB1
AB1 6NS	1973-01-08	1996-01-04	S12000033	1	1	1	1	N	AB	AB1
AB1 6NT	1973-01-08	1996-01-04	S12000033	1	1	1	1	N	AB	AB1
AB1 6NU	1973-01-08	1996-01-04	S12000033	1	1	1	1	N	AB	AB1
AB1 6NW	1973-01-08	1996-01-04	S12000033	1	1	1	1	N	AB	AB1
AB1 6NX	1973-01-08	1996-01-04	S12000033	1	1	1	1	N	AB	AB1
AB1 6NY	1973-01-08	1996-01-04	S12000033	1	1	1	1	N	AB	AB1
AB1 6NZ	1973-01-08	1996-01-04	S12000033	1	1	1	1	N	AB	AB1
AB1 6PA	1973-01-08	1996-01-04	S12000033	1	1	1	1	N	AB	AB1
AB1 6PB	1973-01-08	1996-01-04	S12000033	1	1	1	1	N	AB	AB1
AB1 6PD	1973-01-08	1996-01-04	S12000033	1	1	1	1	N	AB	AB1
AB1 6PE	1973-01-08	1996-01-04	S12000033	1	1	1	1	N	AB	AB1
AB1 6PF	1973-01-08	1996-01-04	S12000033	1	1	1	1	N	AB	AB1
AB1 6PG	1973-01-08	1991-01-11	S12000033	1	1	1	1	N	AB	AB1
AB1 6PG	1994-01-09	1996-01-04	S12000033	1	1	1	1	N	AB	AB1
AB1 6PH	1973-01-08	1996-01-04	S12000033	1	1	1	1	N	AB	AB1
AB1 6PJ	1973-01-08	1996-01-04	S12000033	1	1	1	1	N	AB	AB1
AB1 6PL	1973-01-08	1996-01-04	S12000033	1	1	1	1	N	AB	AB1
AB1 6PN	1973-01-08	1996-01-04	S12000033	1	1	1	1	N	AB	AB1
AB1 6PP	1973-01-08	1996-01-04	S12000033	1	1	1	1	N	AB	AB1
AB1 6PQ	1973-01-08	1996-01-04	S12000033	1	1	1	1	N	AB	AB1
AB1 6PR	1973-01-08	1996-01-04	S12000033	1	1	1	1	N	AB	AB1
AB1 6PS	1973-01-08	1996-01-04	S12000033	1	1	1	1	N	AB	AB1
AB1 6PT	1973-01-08	1996-01-04	S12000033	1	1	1	1	N	AB	AB1
AB1 6PU	1973-01-08	1996-01-04	S12000033	1	1	1	1	N	AB	AB1
AB1 6PW	1973-01-08	1996-01-04	S12000033	1	1	1	1	N	AB	AB1
AB1 6PX	1973-01-08	1996-01-04	S12000033	1	1	1	1	N	AB	AB1
AB1 6PY	1973-01-08	1996-01-04	S12000033	1	1	1	1	N	AB	AB1
AB1 6PZ	1973-01-08	1996-01-04	S12000033	1	1	1	1	N	AB	AB1
AB1 6QA	1973-01-08	1996-01-04	S12000033	1	1	1	1	N	AB	AB1
AB1 6QB	1973-01-08	1996-01-04	S12000033	1	1	1	1	N	AB	AB1
AB1 6QD	1973-01-08	1996-01-04	S12000033	1	1	1	1	N	AB	AB1
AB1 6QE	1973-01-08	1996-01-04	S12000033	1	1	1	1	N	AB	AB1
AB1 6QF	1973-01-08	1996-01-04	S12000033	1	1	1	1	N	AB	AB1
AB1 6QG	1973-01-08	1996-01-04	S12000033	1	1	1	1	N	AB	AB1
AB1 6QH	1973-01-08	1996-01-04	S12000033	1	1	1	1	N	AB	AB1
AB1 6QJ	1973-01-08	1996-01-04	S12000033	1	1	1	1	N	AB	AB1
AB1 6QL	1973-01-08	1996-01-04	S12000033	1	1	1	1	N	AB	AB1
AB1 6QN	1973-01-08	1996-01-04	S12000033	1	1	1	1	N	AB	AB1
AB1 6QP	1973-01-08	1996-01-04	S12000033	1	1	1	1	N	AB	AB1
AB1 6QQ	1973-01-08	1996-01-04	S12000033	1	1	1	1	N	AB	AB1
AB1 6QR	1973-01-08	1996-01-04	S12000033	1	1	1	1	N	AB	AB1
AB1 6QS	1973-01-08	1996-01-04	S12000033	1	1	1	1	N	AB	AB1
AB1 6QT	1973-01-08	1996-01-04	S12000033	1	1	1	1	N	AB	AB1
AB1 6QU	1973-01-08	1996-01-04	S12000033	1	1	1	1	N	AB	AB1
AB1 6QW	1973-01-08	1996-01-04	S12000033	1	1	1	1	N	AB	AB1
AB1 6QX	1973-01-08	1996-01-04	S12000033	1	1	1	1	N	AB	AB1
AB1 6QY	1973-01-08	1996-01-04	S12000033	1	1	1	1	N	AB	AB1
AB1 6QZ	1973-01-08	1996-01-04	S12000033	1	1	1	1	N	AB	AB1
AB1 6RA	1973-01-08	1996-01-04	S12000033	1	1	1	1	N	AB	AB1
AB1 6RB	1973-01-08	1996-01-04	S12000033	1	1	1	1	N	AB	AB1
AB1 6RD	1973-01-08	1996-01-04	S12000033	1	1	1	1	N	AB	AB1
AB1 6RE	1973-01-08	1996-01-04	S12000033	1	1	1	1	N	AB	AB1
AB1 6RF	1978-01-07	1996-01-04	S12000033	1	1	1	1	N	AB	AB1
AB1 6RG	1979-01-12	1996-01-04	S12000033	1	1	1	1	N	AB	AB1
AB1 6RH	1973-01-08	1996-01-04	S12000033	1	1	1	1	N	AB	AB1
AB1 6RJ	1973-01-08	1996-01-04	S12000033	1	1	1	1	N	AB	AB1
AB1 6RL	1973-01-08	1996-01-04	S12000033	1	1	1	1	N	AB	AB1
AB1 6RN	1973-01-08	1996-01-04	S12000033	1	1	1	1	N	AB	AB1
AB1 6RP	1973-01-08	1996-01-04	S12000033	1	1	1	1	N	AB	AB1
AB1 6RQ	1973-01-08	1996-01-04	S12000033	1	1	1	1	N	AB	AB1
AB1 6RR	1973-01-08	1996-01-04	S12000033	1	1	1	1	N	AB	AB1
AB1 6RS	1973-01-08	1996-01-04	S12000033	1	1	1	1	N	AB	AB1
AB1 6RT	1973-01-08	1996-01-04	S12000033	1	1	1	1	N	AB	AB1
AB1 6RU	1973-01-08	1996-01-04	S12000033	1	1	1	1	N	AB	AB1
AB1 6RW	1973-01-08	1996-01-04	S12000033	1	1	1	1	N	AB	AB1
AB1 6RX	1973-01-08	1996-01-04	S12000033	1	1	1	1	N	AB	AB1
AB1 6RY	1973-01-08	1996-01-04	S12000033	1	1	1	1	N	AB	AB1
AB1 6RZ	1973-01-08	1996-01-04	S12000033	1	1	1	1	N	AB	AB1
AB1 6SA	1973-01-08	1996-01-04	S12000033	1	1	1	1	N	AB	AB1
AB1 6SB	1973-01-08	1996-01-04	S12000033	1	1	1	1	N	AB	AB1
AB1 6SD	1973-01-08	1996-01-04	S12000033	1	1	1	1	N	AB	AB1
AB1 6SE	1973-01-08	1996-01-04	S12000033	1	1	1	1	N	AB	AB1
AB1 6SF	1973-01-08	1996-01-04	S12000033	1	1	1	1	N	AB	AB1
AB1 6SG	1973-01-08	1996-01-04	S12000033	1	1	1	1	N	AB	AB1
AB1 6SH	1973-01-08	1996-01-04	S12000033	1	1	1	1	N	AB	AB1
AB1 6SJ	1973-01-08	1996-01-04	S12000033	1	1	1	1	N	AB	AB1
AB1 6SL	1973-01-08	1996-01-04	S12000033	1	1	1	1	N	AB	AB1
AB1 6SN	1973-01-08	1996-01-04	S12000033	1	1	1	1	N	AB	AB1
AB1 6SP	1973-01-08	1996-01-04	S12000033	1	1	1	1	N	AB	AB1
AB1 6SQ	1973-01-08	1996-01-04	S12000033	1	1	1	1	N	AB	AB1
AB1 6SR	1973-01-08	1996-01-04	S12000033	1	1	1	1	N	AB	AB1
AB1 6SS	1973-01-08	1996-01-04	S12000033	1	1	1	1	N	AB	AB1
AB1 6ST	1973-01-08	1996-01-04	S12000033	1	1	1	1	N	AB	AB1
AB1 6SU	1973-01-08	1996-01-04	S12000033	1	1	1	1	N	AB	AB1
AB1 6SW	1973-01-08	1996-01-04	S12000033	1	1	1	1	N	AB	AB1
AB1 6SX	1973-01-08	1996-01-04	S12000033	1	1	1	1	N	AB	AB1
AB1 6SY	1973-01-08	1996-01-04	S12000033	1	1	1	1	N	AB	AB1
AB1 6SZ	1973-01-08	1996-01-04	S12000033	1	1	1	1	N	AB	AB1
AB1 6TA	1973-01-08	1996-01-04	S12000033	1	1	1	1	N	AB	AB1
AB1 6TB	1973-01-08	1996-01-04	S12000033	1	1	1	1	N	AB	AB1
AB1 6TD	1973-01-08	1996-01-04	S12000033	1	1	1	1	N	AB	AB1
AB1 6TE	1973-01-08	1996-01-04	S12000033	1	1	1	1	N	AB	AB1
AB1 6TF	1973-01-08	1996-01-04	S12000033	1	1	1	1	N	AB	AB1
AB1 6TG	1973-01-08	1996-01-04	S12000033	1	1	1	1	N	AB	AB1
AB1 6TH	1973-01-08	1996-01-04	S12000033	1	1	1	1	N	AB	AB1
AB1 6TJ	1973-01-08	1996-01-04	S12000033	1	1	1	1	N	AB	AB1
AB1 6TL	1973-01-08	1996-01-04	S12000033	1	1	1	1	N	AB	AB1
AB1 6TN	1973-01-08	1996-01-04	S12000033	1	1	1	1	N	AB	AB1
AB1 6TP	1973-01-08	1996-01-04	S12000033	1	1	1	1	N	AB	AB1
AB1 6TQ	1973-01-08	1996-01-04	S12000033	1	1	1	1	N	AB	AB1
AB1 6TR	1973-01-08	1996-01-04	S12000033	1	1	1	1	N	AB	AB1
AB1 6TS	1973-01-08	1996-01-04	S12000033	1	1	1	1	N	AB	AB1
AB1 6TT	1973-01-08	1996-01-04	S12000033	1	1	1	1	N	AB	AB1
AB1 6TU	1973-01-08	1996-01-04	S12000033	1	1	1	1	N	AB	AB1
AB1 6TW	1973-01-08	1996-01-04	S12000033	1	1	1	1	N	AB	AB1
AB1 6TX	1973-01-08	1996-01-04	S12000033	1	1	1	1	N	AB	AB1
AB1 6TY	1973-01-08	1996-01-04	S12000033	1	1	1	1	N	AB	AB1
AB1 6TZ	1973-01-08	1996-01-04	S12000033	1	1	1	1	N	AB	AB1
AB1 6UA	1973-01-08	1996-01-04	S12000033	1	1	1	1	N	AB	AB1
AB1 6UB	1973-01-08	1996-01-04	S12000033	1	1	1	1	N	AB	AB1
AB1 6UD	1973-01-08	1996-01-04	S12000033	1	1	1	1	N	AB	AB1
AB1 6UE	1973-01-08	1996-01-04	S12000033	1	1	1	1	N	AB	AB1
AB1 6UF	1973-01-08	1996-01-04	S12000033	1	1	1	1	N	AB	AB1
AB1 6UG	1973-01-08	1996-01-04	S12000033	1	1	1	1	N	AB	AB1
AB1 6UH	1973-01-08	1996-01-04	S12000033	1	1	1	1	N	AB	AB1
AB1 6UJ	1973-01-08	1996-01-04	S12000033	1	1	1	1	N	AB	AB1
AB1 6UL	1973-01-08	1996-01-04	S12000033	1	1	1	1	N	AB	AB1
AB1 6UN	1973-01-08	1996-01-04	S12000033	1	1	1	1	N	AB	AB1
AB1 6UP	1973-01-08	1996-01-04	S12000033	1	1	1	1	N	AB	AB1
AB1 6UQ	1973-01-08	1996-01-04	S12000033	1	1	1	1	N	AB	AB1
AB1 6UR	1973-01-08	1996-01-04	S12000033	1	1	1	1	N	AB	AB1
AB1 6US	1973-01-08	1996-01-04	S12000033	1	1	1	1	N	AB	AB1
AB1 6UT	1973-01-08	1996-01-04	S12000033	1	1	1	1	N	AB	AB1
AB1 6UU	1973-01-08	1996-01-04	S12000033	1	1	1	1	N	AB	AB1
AB1 6UW	1973-01-08	1996-01-04	S12000033	1	1	1	1	N	AB	AB1
AB1 6UX	1973-01-08	1996-01-04	S12000033	1	1	1	1	N	AB	AB1
AB1 6UY	1973-01-08	1996-01-04	S12000033	1	1	1	1	N	AB	AB1
AB1 6UZ	1973-01-08	1996-01-04	S12000033	1	1	1	1	N	AB	AB1
AB1 6WA	1980-01-03	1996-01-04	S12000033	1	1	1	1	N	AB	AB1
AB1 6WB	1983-01-02	1996-01-04	S12000033	1	1	1	1	N	AB	AB1
AB1 6WD	1995-01-05	1996-01-04	S12000033	1	1	1	1	N	AB	AB1
AB1 6WE	1990-01-09	1996-01-04	S12000033	1	1	1	1	N	AB	AB1
AB1 6XA	1973-01-08	1996-01-04	S12000033	1	1	1	1	N	AB	AB1
AB1 6XB	1973-01-08	1996-01-04	S12000033	1	1	1	1	N	AB	AB1
AB1 6XD	1973-01-08	1996-01-04	S12000033	1	1	1	1	N	AB	AB1
AB1 6XE	1973-01-08	1996-01-04	S12000033	1	1	1	1	N	AB	AB1
AB1 6XF	1973-01-08	1996-01-04	S12000033	1	1	1	1	N	AB	AB1
AB1 6XG	1973-01-08	1996-01-04	S12000033	1	1	1	1	N	AB	AB1
AB1 6XH	1973-01-08	1996-01-04	S12000033	1	1	1	1	N	AB	AB1
AB1 6XJ	1973-01-08	1996-01-04	S12000033	1	1	1	1	N	AB	AB1
AB1 6XL	1973-01-08	1996-01-04	S12000033	1	1	1	1	N	AB	AB1
AB1 6XN	1973-01-08	1996-01-04	S12000033	1	1	1	1	N	AB	AB1
AB1 6XP	1973-01-08	1996-01-04	S12000033	1	1	1	1	N	AB	AB1
AB1 6XQ	1973-01-08	1996-01-04	S12000033	1	1	1	1	N	AB	AB1
AB1 6XR	1973-01-08	1996-01-04	S12000033	1	1	1	1	N	AB	AB1
AB1 6XS	1973-01-08	1996-01-04	S12000033	1	1	1	1	N	AB	AB1
AB1 6XT	1973-01-08	1996-01-04	S12000033	1	1	1	1	N	AB	AB1
AB1 6XU	1983-01-04	1992-01-01	S12000033	1	1	1	1	N	AB	AB1
AB1 6XU	1994-01-02	1996-01-04	S12000033	1	1	1	1	N	AB	AB1
AB1 6XW	1973-01-08	1996-01-04	S12000033	1	1	1	1	N	AB	AB1
AB1 6XX	1973-01-08	1996-01-04	S12000033	1	1	1	1	N	AB	AB1
AB1 6XZ	1974-01-01	1996-01-04	S12000033	1	1	1	1	N	AB	AB1
AB1 6YA	1973-01-08	1996-01-04	S12000033	1	1	1	1	N	AB	AB1
AB1 6YB	1973-01-08	1996-01-04	S12000033	1	1	1	1	N	AB	AB1
AB1 6YD	1973-01-08	1996-01-04	S12000033	1	1	1	1	N	AB	AB1
AB1 6YE	1973-01-08	1996-01-04	S12000033	1	1	1	1	N	AB	AB1
AB1 6YF	1973-01-08	1996-01-04	S12000033	1	1	1	1	N	AB	AB1
AB1 6YG	1973-01-08	1996-01-04	S12000033	1	1	1	1	N	AB	AB1
AB1 6YH	1973-01-08	1996-01-04	S12000033	1	1	1	1	N	AB	AB1
AB1 6YJ	1973-01-08	1996-01-04	S12000033	1	1	1	1	N	AB	AB1
AB1 6YL	1973-01-08	1996-01-04	S12000033	1	1	1	1	N	AB	AB1
AB1 6YN	1973-01-08	1996-01-04	S12000033	1	1	1	1	N	AB	AB1
AB1 6YP	1973-01-08	1996-01-04	S12000033	1	1	1	1	N	AB	AB1
AB1 6YQ	1973-01-08	1996-01-04	S12000033	1	1	1	1	N	AB	AB1
AB1 6YS	1973-01-08	1996-01-04	S12000033	1	1	1	1	N	AB	AB1
AB1 6YT	1973-01-08	1996-01-04	S12000033	1	1	1	1	N	AB	AB1
AB1 6YU	1973-01-08	1996-01-04	S12000033	1	1	1	1	N	AB	AB1
AB1 6YW	1973-01-08	1996-01-04	S12000033	1	1	1	1	N	AB	AB1
AB1 6YX	1973-01-08	1996-01-04	S12000033	1	1	1	1	N	AB	AB1
AB1 6YY	1973-01-08	1996-01-04	S12000033	1	1	1	1	N	AB	AB1
AB1 6YZ	1973-01-08	1996-01-04	S12000033	1	1	1	1	N	AB	AB1
AB1 6ZA	1995-01-10	1996-01-04	S12000033	1	1	1	1	N	AB	AB1
AB1 6ZB	1995-01-10	1996-01-04	S12000033	1	1	1	1	N	AB	AB1
AB1 7AA	1973-01-08	1996-01-04	S12000033	1	1	1	1	N	AB	AB1
AB1 7AB	1973-01-08	1996-01-04	S12000033	1	1	1	1	N	AB	AB1
AB1 7AD	1973-01-08	1996-01-04	S12000033	1	1	1	1	N	AB	AB1
AB1 7AE	1973-01-08	1996-01-04	S12000033	1	1	1	1	N	AB	AB1
AB1 7AF	1973-01-08	1996-01-04	S12000033	1	1	1	1	N	AB	AB1
AB1 7AG	1973-01-08	1996-01-04	S12000033	1	1	1	1	N	AB	AB1
AB1 7AH	1973-01-08	1996-01-04	S12000033	1	1	1	1	N	AB	AB1
AB1 7AJ	1973-01-08	1996-01-04	S12000033	1	1	1	1	N	AB	AB1
AB1 7AL	1973-01-08	1996-01-04	S12000033	1	1	1	1	N	AB	AB1
AB1 7AN	1973-01-08	1996-01-04	S12000033	1	1	1	1	N	AB	AB1
AB1 7AP	1973-01-08	1996-01-04	S12000033	1	1	1	1	N	AB	AB1
AB1 7AQ	1973-01-08	1996-01-04	S12000033	1	1	1	1	N	AB	AB1
AB1 7AR	1973-01-08	1996-01-04	S12000033	1	1	1	1	N	AB	AB1
AB1 7AS	1973-01-08	1996-01-04	S12000033	1	1	1	1	N	AB	AB1
AB1 7AT	1973-01-08	1996-01-04	S12000033	1	1	1	1	N	AB	AB1
AB1 7AU	1973-01-08	1996-01-04	S12000033	1	1	1	1	N	AB	AB1
AB1 7AW	1973-01-08	1996-01-04	S12000033	1	1	1	1	N	AB	AB1
AB1 7AX	1973-01-08	1996-01-04	S12000033	1	1	1	1	N	AB	AB1
AB1 7AY	1973-01-08	1996-01-04	S12000033	1	1	1	1	N	AB	AB1
AB1 7AZ	1992-01-05	1996-01-04	S12000033	1	1	1	1	N	AB	AB1
AB1 7BA	1973-01-08	1996-01-04	S12000033	1	1	1	1	N	AB	AB1
AB1 7BB	1973-01-08	1996-01-04	S12000033	1	1	1	1	N	AB	AB1
AB1 7BD	1973-01-08	1996-01-04	S12000033	1	1	1	1	N	AB	AB1
AB1 7BE	1973-01-08	1996-01-04	S12000033	1	1	1	1	N	AB	AB1
AB1 7BF	1973-01-08	1996-01-04	S12000033	1	1	1	1	N	AB	AB1
AB1 7BG	1973-01-08	1996-01-04	S12000033	1	1	1	1	N	AB	AB1
AB1 7BH	1973-01-08	1996-01-04	S12000033	1	1	1	1	N	AB	AB1
AB1 7BJ	1973-01-08	1996-01-04	S12000033	1	1	1	1	N	AB	AB1
AB1 7BL	1973-01-08	1996-01-04	S12000033	1	1	1	1	N	AB	AB1
AB1 7BN	1973-01-08	1996-01-04	S12000033	1	1	1	1	N	AB	AB1
AB1 7BP	1973-01-08	1996-01-04	S12000033	1	1	1	1	N	AB	AB1
AB1 7BQ	1973-01-08	1996-01-04	S12000033	1	1	1	1	N	AB	AB1
AB1 7BR	1973-01-08	1996-01-04	S12000033	1	1	1	1	N	AB	AB1
AB1 7BS	1973-01-08	1996-01-04	S12000033	1	1	1	1	N	AB	AB1
[truncated: 243,698+ more rows]

## Sheet: Data Dictionary
Data Dictionary
NI - Urbanicity Calculation
Column Name	Description
Postcode District	Postcode districts created by using the only Postcode Area in Northern Ireland (BT) and adding numbers until there were no more matches
Google Maps name	Name of the postcode district provided when searching in Google Maps. Derived from Postcode District from Google Maps in Sheet NI - Identifying Districts
Settlement 2015 Name	Settlement name from NISRA. See Data Information + Sources sheet
Total Postcode Districts	Total number of wards that have the relevant Postcode Districts
# Rural Postcode Districts	Total number of rural wards that have the relevant Postcode Districts
# Urban Postcode Districts	Total number of urban wards that have the relevant Postcode Districts
% Rural Postcode Districts	# Rural Postcode Districts divided by Total Postcode Districts
% Urban Postcode Districts (Urbanicity)	# Urban Postcode Districts divided by Total Postcode Districts
NI - Identifying Districts
Column Name	Description
SA	Small Area
SOA	Super Output Area
LGD1992NAME	1992 Local Government District
WARD1992	1992 ward areas
Settlement2015(1)	The settlement a small area is assigned to if the majority of its 2011 Census population was within the settlement. It is left blank if the majority of the population resided in Band H (Small Villages and Open Countryside)
Settlement2015(2)	The settlement a small area is assigned to if the majority of its 2011 Census population was within the settlement. It is left blank if the majority of the population resided in Band H (Small Villages and Open Countryside)
Settlement Classification Band	The rural urban settlement classification system
Binary Rural Urban	Binary version of the rural urban classification system. A-E are classified as urban areas and F-H are classified as rural
Postcode District from Google Maps	The WARD1992 and LGD1992NAME were inputted and searched for using Google Maps to obtain the Postcode District for the area
Participants with District	Y if at least one participant in our dataset has the Postcode District. N is entered if no participants have the Postcode District
District allocation comment	Comments made during the process of identifying Postcode Districts. Includes any reasons for decisions made when the Postcode District was unclear
Scot - Urbanicity Calculation
Column Name	Description
Scottish Postcode Districts	Postcode districts from Scot - Urban Rural Folds sheet
# Rural Postcodes	The number of rural postcodes in each district. Rural postcodes are classified using the UR2 Fold from Scot - Urban Rural Folds sheet
# Urban Postcodes	The number of urban postcodes in each district. Rural postcodes are classified using the UR2 Fold from Scot - Urban Rural Folds sheet
Total Postcodes	Total number of postcodes in each postcode district
% Rural Postcode Districts	Percentage of postcode districts classified as rural divided by the total number of postcode districts
% Urban Postcode Districts (Urbanicity)	Percentage of postcode districts classified as urban divided by the total number of postcode districts. This is the value used in analysis for Urbanicity for Scottish participants
Scot - Urban Rural Folds
Column Name	Description
Postcode	Small and large user postcode units, both current and deleted
Int_Date	Date that the postcode came into use
Del_Date	Date that the postcode was removed from use
Ca_Code	Council area S-code
Ur2Fold	2-fold Urban Rural Classification. 1 is urban and 2 is rural.
Ur3Fold	3-fold Urban Rural Classification
Ur6Fold	6-fold Urban Rural Classification
Ur8Fold	8-fold Urban Rural Classification
Current	Y if the postcode continues to be in use and N if the Del_Date is in the past
Postcode Area	The first letters of the postcode
Postcode District	The first half of the postcode that is used to calculate Urbanicity

## Sheet: Data Information + Sources
Northern Ireland
Sheet name	File name	Downloaded from:
NI - Urbanicity Calculation	NA - data searched and obtained from Google Maps	NA
NI - Identifying Districts	(3) Small Area (2011), Super Output Area (2011) and Output Area (2001) to statistical and administrative geographies Sheet SA2011 in Settlement Lookup Table 2015	https://www.nisra.gov.uk/publications/geography-lookup-tables https://www.nisra.gov.uk/publications/settlement-2015-documentation
Scotland
Sheet name	File name	Downloaded from:
Scot - Urbanicity Calculation	NA - calculations from Scot - Urban Rural Folds	NA
Scot - Urban Rural Folds	Scottish+Government+Urban+Rural+Classification+2022+-+Postcode+2024_2+Lookup	https://www.gov.scot/publications/scottish-government-urban-rural-classification-2022/documents/scottish-government-urban-rural-classification-2022---postcode-2024_2-lookup/
Also see for data sources and information about the Scottish system:
https://www.gov.scot/publications/scottish-government-urban-rural-classification-2022/pages/annex-1-outputs-of-the-classification/
England and Wales
Data was downloaded from ONS and Urbanicity was calculated in R. See File S7 for the code used to prepare the data and calculate Urbanicity scores.
https://geoportal.statistics.gov.uk/datasets/ons::ons-postcode-directory-august-2024-for-the-uk/about
