# Supplementary material for: Exploring Public Knowledge of Dog Law in the UK: Evidence of Poor Legal Knowledge in a Nationally Representative Sample
Source: Animals (Basel). 2026 May 10;16(10):1463. doi: 10.3390/ani16101463 (PMC13203885; doi:10.3390/ani16101463)
Supplement: Supplementary file 1 [file animals-16-01463-s001.zip › File S4 - Item Development.xlsx]

## Sheet: Contents
Contents
Sheet Name	Description
Current + NS laws	All UK wide and nation-specific laws identified as potential items for the survey. Details the reasons for including or excluding items.
Hypothetical laws	All hypothetical laws identified as potential items for the survey. Details the reasons for including or excluding items.
Weir et al 2025 current UK welfare laws	All dog protection sections/articles except for those coded as involved in the breeding or sale of dogs from Weir et al, 2025. Includes the evalution of each section/articles to be included and the reasons for their inclusion/exclusion.
Policy priorities summary	Summary table of the number of stakeholders that include issues on their campaign websites.
Policy priorities	Copied segments from the websites of UK charities, governments, and parliamentary groups (stakeholders), categorised by topic to identify high priority UK issues.
References	Website links used to review stakeholders' campaigns and priorities.

## Sheet: Current + NS laws
Law item	Short name	Status	In force	Goal	Source	Included	Reason
Owners can be fined if their dog fouls in a public place	Fouling Fines	Current	UK Wide	Nuisance prevention	Keogh et al, 2022	Yes	Although this is not always a national rule and there are differences in how this rule is implemented in different nations, it is extremely common for councils/LA/national governments to have a rule to pick up dog faeces. Government and coucil websites give blanket guidance to owners that they could be fined. This is a major source of conflict and people get very angry about dog faeces. Lots of g…
All dog owners must have a license for their dog(s)?	Licensing	Nation specific	Northern Ireland	Dog control	Keogh et al, 2022	Yes	This is only in force in Northern Ireland but there are greater calls for a return of licensing in the rest of the UK. This law is also interesting because the licensing scheme was abolished in Britain because of high non-comliance. There is also evidence that there is low compliance in Northern Ireland.
Certain breeds must be muzzled and on a leash in a public place	Restricted Breeds	Current	UK Wide	Dog control	Keogh et al, 2022	Yes	Very high profile law especially with the recent includion of XL Bullys in BSL legislation (ranked number 1 in stakeholder priorities). Although it doesn't list the specific breeds, it includes the concrete actions owners must take on a daily basis. This is interesting because there is a lot of controversy from animal welfare organisations and academia but limited research into whether the public…
All owners must keep their animal in a way that safeguards its health and welfare?		Current	UK Wide	Dog welfare	Keogh et al, 2022	No	This item does not have clearly defined limits of behaviour. It may be too broad and other reports find that most people agree that dogs should have their welfare protected by law. It may be unclear if people's knowledge or their opinions are being tested.
It is unlawful for an owner to abandon their dog	Abandonment Ban	Current	UK Wide	Dog welfare / Dog control	Keogh et al, 2022 ; Weir et al. 2025 (welfare law review)	Yes	Retained because it is a current welfare related law, which has a clearly defined limits of behaviour. Abandoning your dog is unlawful everywhere in the UK but it is banned differently across the UK. Northern Ireland and Scotland have specific sections that ban abandonment but England and Wales does not. Instead it is an offence because you are no longer providing for your dog's welfare under sec…
It is illegal to dock a puppy’s tail by anybody other than a veterinary surgeon?		Current	UK Wide	Dog welfare	Keogh et al, 2022	No	Tail docking is not completely illegal with exemptions for working dogs which remains a point of contention for organisations such as the BVA. If we were to include the topic we would be more interested in asking about blanket bans on tail docking which would make this a hypothetical law. If we included the exemptions, it would be challenging to know if people knew tail docking was banned or if t…
It is unlawful for an owner to allow their dog to stray	Straying Ban	Current	UK Wide	Dog control	Keogh et al, 2022	Yes	In the Irish sample, only 55% was aware of the law so thought it would be interesting to gain data on the knowledge of the UK public. It has definited limits of behaviour. The banning of straying has dramatically changed the lives of dogs, is one reason why dogs live separate public/private lives and highlights the property/family divide so interesting question to include.
Dogs must at all times wear a collar that bears the name and address of the owner inscribed on a plate, badge or disc	Collar ID	Current	UK Wide	Dog control	Keogh et al, 2022	Yes	This is a current older law that deals with identification but has been discussed as outdated and been superceded by microchipping. Included as clearly defined behaviour that may represent a more outdated law.
It is unlawful to use a collar that gives an electric shock to their dog	Shock Collar Ban	Nation specific	Wales	Dog welfare	Weir et al. 2025 (welfare law review)	Yes	Law that has only be in effect in one nation for a considerable time (passed in 2010). Scotland provided guidance to not use them, England has a draft Statutory Instrument while there is no discussion publically in Northern Ireland. Can be an interesting comparison between the nations because of this. Used the term shock collar here rather than electronic collar to (1) make this clearer to partic…
It is legal for someone to shoot a dog if they are worrying/attacking livestock	Lawful Shooting	Current	UK Wide	Dog control	Weir et al., 2025	Yes	This is an exmaple of a law that is functionally the same across the UK but is created differently across the nations. Also speaks to the public/private divide discussed by Carter, 2012 and places the conflict of dogs status of property and family centrally. Could address the changing status of dogs and the different ways stakeholders are prioritised (livestock versus dogs).
It is illegal for a dog to cause fear or apprehension in another person in your home or someone elses home	Fear In Home	Current	UK Wide	Dog control	Weir et al., 2025	Yes	Involves a lesser known part of dangerous dog legislation which is high priority. Northern Ireland have very different legislation that was created in a different context but the law has ended up functionally being the same. In the rest of the UK, this law originally was only for public places and private was added afterwards and so it would be interesting to know if participants know this change…
It is unlawful for a dog to be off lead when around livestock	Leads Around Livestock	Nation specific	Northern Ireland	Dog control	Weir et al., 2025	Yes	This only exists in Northern Ireland and has been a long standing law. Elsewhere in the UK it is not in effect but Blue Cross want it to be brought into force in England. It sounds like a true law across the UK so it might be one that many do not know and so would be interesting for nation comparison. Also may be interesting to see the differences in knowledge between this law where no dogs are d…
A dog is not considered microchipped if the information on that chip is not up to date		Current	UK Wide	Dog control	Weir et al., 2025	No	We already had a lot of current public laws and there is also evidence that there has been high microchipping uptake (PDSA, 2023) and cats are a bigger campaign issue.
It is illegal to crop a dog's ears	Ear Cropping Ban	Current	UK Wide	Dog welfare	Weir et al. 2025 (welfare law review)	Yes	Ear cropping was high on charities priorities especially the importation of dogs with cropped ears. RSPCA has reported that ear cropping done at home was a growing issue despite being outlawed. Therefore we decided to keep this question compared to tail docking. Also can compared this blanket ban to importing dogs with cropped ears.
A lost dog can be rehomed after 7 days if the owner is not found		Nation specific	England, Scotland, Wales	Dog welfare / Dog control	Weir et al., 2025	No	While the law has clearly defined limits, the difference is extremely small (5 days in Northern Ireland) compared to 7 days in rest of the UK. Although the structure of the law is slightly different, it likely is the same in practice so remove.
Breeders who supply 3 or more litters in a 12 month period must be licensed		Nation specific	England, Scotland, Wales	Dog welfare	Weir et al., 2025	No	We decided to remove all dog breeding and sale questions because (1) many of the rule changes will not directly impact dog owners' behaviours but instead focus on the way dogs are bred, (2) it did not fit into the public/private divide that we were interested in , (3) PDSA produced some data in the PAW report in 2023 that focused on this and (4) many of the rule changes are small and incremental …
Only those who breed a puppy is allowed to sell them		Nation specific	England, Scotland, Wales	Dog welfare	Weir et al., 2025	No	We decided to remove all dog breeding and sale questions because (1) many of the rule changes will not directly impact dog owners' behaviours but instead focus on the way dogs are bred, (2) it did not fit into the public/private divide that we were interested in , (3) PDSA produced some data in the PAW report in 2023 that focused on this and (4) many of the rule changes are small and incremental …
Any dog who is found to be suffering unnecessarily can be removed by a government authorised person and transferred to another owner without the current owners consent	Welfare Transfer	Nation specific	Scotland	Dog welfare	Weir et al. 2025 (welfare law review)	Yes	This was a high priority issue for Northern Ireland and is a law they wish to implement. Is a key issue facing enforcement agencies because the cost of kennelling dogs is so high. Is interesting because of the erosion of property rights of owners and prioritising dog welfare over them. Speaks to the changing status of dogs in society.

## Sheet: Hypothetical laws
Law item	Short name	Comparable country	Goal	Public / Private	Source	Included	Reason	Notes
All owners can legally keep a dog in their rented accommodation	Dogs In Rentals	France, New Zealand	Owner benefits	Private	UK stakeholders	Yes	Advice was created by England which was not legally binding but was described as confusing because the public thought it was a new law passed. Dogs Trust, Battersea and others have large scale campaigns to change this law. It also speaks to the change of dogs becoming family.	These laws often have additional exemptions or conditions such as some breeds are not included in rental laws or landlords still can reject owners but must provide a ‘reasonable’ reason. We included it without these additional exemptions or limitations to make the law more concrete and ensure people were responding to the basic premise of having a law that provides protections for owners to have …
It is illegal to breed flat-faced dogs like Pugs and French Bulldogs	Brachycephalic Breeding Ban	Netherlands	Dog welfare	Private	Andersen et al, 2021	Yes	High priority campaigning issue as well as high priority for dog welfare within academia. Increased calls from welfare groups for law to try and move this issue forward. From YouGov it seems like there is public support for a law to be introduced so would be interesting to include this to understand the link between knowledge and attitudes (does the public think it is a true law because they agre…
All dogs need to be registered with their local council / local authority		Italy	Dog contol	Public	Andersen et al, 2021	No	Not a campaign issue and we already have licensing included as a nation specific law and is gaining traction in England
It is forbidden to tie up a dog on a permanent basis		Denmark	Dog welfare	Private	Andersen et al, 2021	No	Not a campaign issue for any organisations and this does not seem to be a major issue in the UK unlike other countries.
It is illegal to use a spiked collar (also known as a prong collar)	Prong Collar Ban	Denmark, Sweden	Dog welfare	Private	Andersen et al, 2021	Yes	Has received less attention that ecollars but are also a form of punishment based training that PDSA 2022 found to be used to the same degree. Might be interesting to compare to ecollars which has received much more attention and is already banned in one nation. There is a petition to ban prong collars that received over 10,000 signatures so they could be something that might be banned in the fut…
Dogs should be walked at least every 6 hours by law during the day unless there are welfare reasons	Mandatory Exercise	Sweden	Dog welfare	Public	Andersen et al, 2021	Yes	There are a lot of dogs being walked once a day or for less than 15 minutes a day. There was also a lot of press and controversy surrounding this law going into effect in Germany. It is an item that increases owner responsibilities for the benefit of dogs in the public sphere as well as introducing more specific, dog focused welfare legislation.
A dog cannot be left alone for more than 6 hours by law	Left Alone Limit	Sweden	Dog welfare	Private	Andersen et al, 2021	Yes	Isolation has been described as a key welfare issue especially as dogs are a social species. Meyer et al., 2022 discuss the potential unrealistic expectations that many owners have that their dogs can spend long periods alone. This item might highlight the complex ways people think of dogs both as family but also their behaviours may not always reflect that status. Brings in a item that increases…
It is illegal to train animals in a way which inflicts significant pain, distress or harm to the animal	Aversive Training Ban	Germany	Dog welfare	Private	Andersen et al, 2021	Yes	Behaviour problems are a major threat to dog welfare in the UK with reports finding high number of dogs having at least one problematic behaviour. PDSA 2023 found that 20% of participants had used at least one aversive method and these training methods pose a risk to dog welfare. Punishment based training is an interesting case of a private dog law that illuminates the status of dogs. Increasingl…
Dogs must only be euthanised by a veterinarian		Netherlands, Austria	Dog welfare	Private	Andersen et al, 2021	No	While euthanasia is not explicitly an act of veterinary surgery, in practice based on other laws, it must be done humanely and vets are realistically the only people to be able to meet the requirements. This one might be a bit too complicated and so we choose to ask about 'reasonable' euthanasia
Dogs can only be euthanised if there is a reasonable reason to do so	Restricted Euthanasia	Austria	Dog welfare	Private	Andersen et al, 2021	Yes	Speaks to the dogs' status in society as family versus property. Behaviour issues are a major risk factor for euthanasia not due to health reasons.
To import a 'street dog', a person must provide evidence that they have been living together for at least 6 months		Norway	Dog welfare / Dog behaviour	Private	Andersen et al, 2021	No	Not listed as a policy priority despite concerns over street dog behaviour and welfare as well as an increase in diseases. Removed because it was not high priority for stakeholders, did not answer questions about public/private divide or dogs' status in society.
All dogs have the legal right to enter restaurants, bars and shops with their owners as long as the dog is not a threat to public safety	Public Access	Spain	Dog welfare	Public	UK stakeholders	Yes	Is interesting for the public / private divide and the reported wish of dog owners to bring their dogs with them into public spaces as family. Bringing dogs into public spaces was a campaign issue for RSPCA. Also is potentially a way to prevent dogs' isolation as they can accompany their owners in their daily life. Might be contentious between owners and non-owners.	Kept the condition that the dog is not a threat to public safety to test the everyday inclusion of dogs and to ensure when people responded they were less likely to base their response on fears of dogs behaving dangerously.
It is unlawful to neuter or spay a dog unless for a health reason	Restricted Neutering	Norway	Dog welfare	Private	Andersen et al, 2021	Yes	There is increasing focus on the health implications of neutering in academic literature. PDSA, 2023 found that 68% of dogs were neutered which was a decrease from the previous 74% in 2019 (but they state that the trend is relatively stable).
It is illegal to import a puppy under 6 months of age		UK campaign	Dog welfare	Public?	UK stakeholders	No	We decided to remove all dog breeding and sale questions because (1) many of the rule changes will not directly impact dog owners' behaviours but instead focus on the way dogs are bred, (2) it did not fit into the public/private divide that we were interested in , (3) PDSA produced some data in the PAW report in 2023 that focused on this and (4) many of the rule changes are small and incremental …
It is unlawful to import a dog with cropped ears or a docked tail	Import Mutilation Ban	UK campaign	Dog welfare	Private	UK stakeholders	Yes	High priority for charities and government and there is a bill under preparation. As there are reports of ear cropping being a growing trend as well as owners importing dogs because they want a dog with mutiliations, we kept this law. As a law that is a bill and there has been already a lot of campaigning, has this raised the awareness of people? There is only a bill in England and Wales and so h…
Anyone who breeds, sells or transfers the ownership of a puppy, regardless of any financial transaction or gain, is required to be registered with their local authority/council		UK campaign	Dog welfare	Public?	UK stakeholders	No	We decided to remove all dog breeding and sale questions because (1) many of the rule changes will not directly impact dog owners' behaviours but instead focus on the way dogs are bred, (2) it did not fit into the public/private divide that we were interested in , (3) PDSA produced some data in the PAW report in 2023 that focused on this and (4) many of the rule changes are small and incremental …
It is permissable for a dog to have their vocal cords removed if the dog is required to stop barking and all other behavioural treatments have failed		Australia	Dog welfare	Public	Andersen et al, 2021	No	Although not specified specifically it is included as mutilation. We decided to include ear cropping because it is higher profile and debarking does not seem to be a common procedure in the UK.

## Sheet: Weir et al 2025 current welfare
Potential laws from Weir et al. 2025
As many of the current or nation-specific laws identified through Keogh et al., 2022 focus on dog control and the 'public dog', we reviewed the dog protection laws coded in Weir et al. 2025. Most UK dog welfare law is created by devolved governments but they create similar or equivalent sections and so we evaluated one nation's version of the relevant sections identified. After excluding any sect…
Law	# of sections
Animal Welfare Act 2006	14
Welfare of Animals Act (Northern Ireland) 2011	2
The Welfare of Animals (Permitted Procedures by Lay Persons) Regulations (Northern Ireland) 2012	3
Animal Health and Welfare (Scotland) Act 2006	6
Animal Health Act 1981	3
The Docking of Working Dogs’ Tails (England) Regulations 2007	1
The Animal Welfare (Electronic Collars) (Wales) Regulations 2010	1
The Environmental Protection (Stray Dogs) Regulations 1992	1
The Dogs (Northern Ireland) Order 1983	1
Animals (Cruel Poisons) Act 1962	1
Total	33
Legislation Name	Section	Comparable Laws in Other Nations	Nation-Specific	Topic	Include	Reason
Animal Welfare Act 2006	4	4Welfare of Animals Act (Northern Ireland) 2011NI, 19Animal Health and Welfare (Scotland) Act 2006S, 4Animal Welfare Act 2006E+W, 4Animal Welfare Act 2006E+W	No	Unneccesary suffering	No	Although very important section for the protection of dogs, it uses vague language and requires a court to interpret the boundaries of behaviour.
Animal Welfare Act 2006	5	5Welfare of Animals Act (Northern Ireland) 2011NI, 20Animal Health and Welfare (Scotland) Act 2006S, 5Animal Welfare Act 2006E+W, 5Animal Welfare Act 2006E+W	No	Mutilation	Yes	Ear cropping was high on charities priorities especially the importation of dogs with cropped ears. RSPCA reported that ear cropping done at home was a growing issue despite being outlawed. Therefore decided to keep this question compared to tail docking. Also enables a comparison between the hypothetical law that bans importing dogs with cropped ears.
Animal Welfare Act 2006	6	6Welfare of Animals Act (Northern Ireland) 2011NI6Animal Welfare Act 2006E+W, 6Animal Welfare Act 2006E+W	No	Tail docking	No	This provides the ability for specific statuatory instruments to be made for tail docking rather than banning the act itself
Animal Welfare Act 2006	7	7Welfare of Animals Act (Northern Ireland) 2011NI, 22Animal Health and Welfare (Scotland) Act 2006S, 7Animal Welfare Act 2006E+W, 7Animal Welfare Act 2006E+W	No	Poison	No	Although this is a specific law, it is not a high priority issue for UK charities and government.
Animal Welfare Act 2006	8	8Welfare of Animals Act (Northern Ireland) 2011NI, 23Animal Health and Welfare (Scotland) Act 2006S, 8Animal Welfare Act 2006E+W, 8Animal Welfare Act 2006E+W	No	Fighting	No	Not relevant to most owners.
Animal Welfare Act 2006	9	9Welfare of Animals Act (Northern Ireland) 2011NI, 24Animal Health and Welfare (Scotland) Act 2006S, 9Animal Welfare Act 2006E+W, 9Animal Welfare Act 2006E+W	No	5 welfare needs	No	Although very important section for the protection of dogs, it uses vague language and requires a court to interpret the boundaries of behaviour.
Animal Welfare Act 2006	13	12Welfare of Animals Act (Northern Ireland) 2011NI, 27Animal Health and Welfare (Scotland) Act 2006S, 13Animal Welfare Act 2006E+W, 13Animal Welfare Act 2006E+W	No	Licensing of animal activities	No	Allows governments to set up licensing schemes so not relevant for guiding individual owners' behaviour.
Animal Welfare Act 2006	18	17Welfare of Animals Act (Northern Ireland) 2011NI, 32Animal Health and Welfare (Scotland) Act 2006S, 18Animal Welfare Act 2006E+W, 18Animal Welfare Act 2006E+W	No	Powers to remove animals in distress	No	Requires a court order. We asked about the Scottish law that provided greater powers for inspectors and are more interesting from a status of dogs in society perspective.
Animal Welfare Act 2006	20	19Welfare of Animals Act (Northern Ireland) 2011NI, 34Animal Health and Welfare (Scotland) Act 2006S, 20Animal Welfare Act 2006E+W, 20Animal Welfare Act 2006E+W	No	Court orders relevant to when dogs taken for cruelty	No	More relevant to directing courts' decisions rather than owner behaviour.
Animal Welfare Act 2006	33	32Welfare of Animals Act (Northern Ireland) 2011NI, 39Animal Health and Welfare (Scotland) Act 2006S, 33Animal Welfare Act 2006E+W, 33Animal Welfare Act 2006E+W	No	Deprivation orders	No	Requires a court order. We asked about the Scottish law that provided greater powers for inspectors and are more interesting from a status of dogs in society perspective. Focused on the post-ante function of law.
Animal Welfare Act 2006	34	33Welfare of Animals Act (Northern Ireland) 2011NI, 40Animal Health and Welfare (Scotland) Act 2006S, 34Animal Welfare Act 2006E+W, 34Animal Welfare Act 2006E+W	No	Disqualification order	No	Not a high priority campaign issue and is usually done as a result of a an animal cruelty case. Focused on the post-ante function of law.
Animal Welfare Act 2006	37	36Welfare of Animals Act (Northern Ireland) 2011NI37Animal Welfare Act 2006E+W, 37Animal Welfare Act 2006E+W	No	Destruction in the interests of the animal	No	Not a high priority issue. Think looking at euthanasia in relation to the average owner would be more interesting.
Animal Welfare Act 2006	38	37Welfare of Animals Act (Northern Ireland) 2011NI38Animal Welfare Act 2006E+W, 38Animal Welfare Act 2006E+W	No	Destruction of animals involved in fighting offences	No	Not relevant to most owners.
Animal Welfare Act 2006	47	47Animal Welfare Act 2006S	Yes	Deprivation orders	No	Requires a court order. We asked about the Scottish law that provided greater powers for inspectors and are more interesting from a status of dogs in society perspective. Focused on the post-ante function of law.
Welfare of Animals Act (Northern Ireland) 2011	14	14Welfare of Animals Act (Northern Ireland) 2011NI, 29Animal Health and Welfare (Scotland) Act 2006S, 9Animal Welfare Act 2006E+W, 9Animal Welfare Act 2006E+W	No	Creates offence for abandoning dog	Yes	Included with Keogh et al., 2022
Welfare of Animals Act (Northern Ireland) 2011	15	15Welfare of Animals Act (Northern Ireland) 2011NI, 30Animal Health and Welfare (Scotland) Act 2006S, 11Animal Welfare Act 2006E+W, 11Animal Welfare Act 2006E+W	No	Bans the transfer of animals as prizes	No	Not a high priority issue and not common for the average owner.
The Welfare of Animals (Permitted Procedures by Lay Persons) Regulations (Northern Ireland) 2012	3	3The Welfare of Animals (Permitted Procedures by Lay Persons) Regulations (Northern Ireland) 2012NI, 3The Prohibited Procedures on Protected Animals (Exemptions) (Scotland) Regulations 2010S, 3The Mutilations (Permitted Procedures) (England) Regulations 2007W, 3The Mutilations (Permitted Procedures) (Wales) Regulations 2007W	No	Steps a lay person takes to ensure permitted procedures reduce suffering	No	Procedural and likely not relevant to most owners. Not high priority for charities and governments.
The Welfare of Animals (Permitted Procedures by Lay Persons) Regulations (Northern Ireland) 2012	4	4The Welfare of Animals (Permitted Procedures by Lay Persons) Regulations (Northern Ireland) 2012NI4The Mutilations (Permitted Procedures) (England) Regulations 2007W, 4The Mutilations (Permitted Procedures) (Wales) Regulations 2007W	No	Performance of prohibited procedures in an emergency	No	Procedural and likely not relevant to most owners. Not high priority for charities and governments.
The Welfare of Animals (Permitted Procedures by Lay Persons) Regulations (Northern Ireland) 2012	5	5The Welfare of Animals (Permitted Procedures by Lay Persons) Regulations (Northern Ireland) 2012NI	Yes	Removal of tissue for genetic analysis	No	Not high priority for charities and government and not relevant for most owners.
Animal Health and Welfare (Scotland) Act 2006	21	21Animal Health and Welfare (Scotland) Act 2006S	Yes	Performing an operation on a protected animal without 'due care and humanity'	No	Not likely relevant for most owners and uses vague language.
Animal Health and Welfare (Scotland) Act 2006	32A	32AAnimal Health and Welfare (Scotland) Act 2006S	Yes	Transfer ownership without the consent of owner due to welfare / cruelty issues	Yes	Relevant to the property status of dogs. High priority for Northern Ireland and is a section designed to ease pressure on the court system to enable more effective welfare enforcement.
Animal Health and Welfare (Scotland) Act 2006	32B	32BAnimal Health and Welfare (Scotland) Act 2006S	Yes	Details of the required notice for removing an animal under 32A	No	Administrative details for 32A
Animal Health and Welfare (Scotland) Act 2006	32H	32HAnimal Health and Welfare (Scotland) Act 2006S	Yes	Details of compensation amount provided to owner under section 32A	No	Administrative details for 32A
Animal Health and Welfare (Scotland) Act 2006	32L	32LAnimal Health and Welfare (Scotland) Act 2006S	Yes	Forfeiture of compensation under section 32A	No	Administrative details for 32A
Animal Health and Welfare (Scotland) Act 2006	35	35Animal Health and Welfare (Scotland) Act 2006S	Yes	Destruction of animal suffering	No	Not relevant to most owners and more procedural for inspectors responding to cruelty cases rather than a distinct law owners must follow.
Animal Health Act 1981	15	10The Diseases of Animals (Northern Ireland) Order 1981NI, 15Animal Health Act 1981S+E+W, 15Animal Health Act 1981S+E+W, 15Animal Health Act 1981S+E+W	No	Rabies and disease control	No	Rabies not a high priority issue in the UK because the UK is considered rabies free
Animal Health Act 1981	16	11The Diseases of Animals (Northern Ireland) Order 1981NI, 16Animal Health Act 1981S, 16Animal Health Act 1981E+W, 16Animal Health Act 1981E+W	No	Rabies and disease control	No	Rabies not a high priority issue in the UK because the UK is considered rabies free
Animal Health Act 1981	16A	16AAnimal Health Act 1981E+W	Yes	Rabies and disease control	No	Rabies not a high priority issue in the UK because the UK is considered rabies free
The Docking of Working Dogs’ Tails (England) Regulations 2007	3	3The Welfare of Animals (Docking of Working Dogs’ Tails and Miscellaneous Amendments) Regulations (Northern Ireland) 2012NI3The Docking of Working Dogs’ Tails (England) Regulations 2007E, 3The Docking of Working Dogs' Tails (Wales) Regulations 2007W	No	Tail docking	No	Already in list from Keogh et al. 2022 and excluded. We included ear cropping intead because it is a higher priority issue that might be rising in the UK.
The Animal Welfare (Electronic Collars) (Wales) Regulations 2010	2	2The Animal Welfare (Electronic Collars) (Wales) Regulations 2010W	Yes	Bans the use of electronic collars	Yes	Include as a nation-specific law. This ban is being considered in other parts of the UK and is a priority for 3 UK organisations
The Environmental Protection (Stray Dogs) Regulations 1992	4	4The Environmental Protection (Stray Dogs) Regulations 1992S+E+W, 4The Environmental Protection (Stray Dogs) Regulations 1992S+E+W, 4The Environmental Protection (Stray Dogs) Regulations 1992S+E+W	No	Allows for the rehoming of straying dogs	No	We added to our potential items list but excluded because the differences between the nations was far too specific.
The Dogs (Northern Ireland) Order 1983	34	34The Dogs (Northern Ireland) Order 1983NI	Yes	Suspension of dog licence if holder is convicted of welfare/cruelty offences	No	Not relevant to most owners and more procedural to direct judges making decisions. Not high priority for charities and governments.
Animals (Cruel Poisons) Act 1962	1	1Animals (Cruel Poisons) Act 1962S+E+W	Yes	Poison	No	Although this is a specific law, it is not a high priority issue for UK charities and government.

## Sheet: Policy priorities summary
UK Stakeholder's Campaign Priorities
We evaluated the campaign pages of eleven UK charities, campaign groups and parliamentary groups. We googled each organisation name and campaigns, and copied and pasted all campaigns into the 'Policy priorities' sheet. We then gave each issue a code name and counted the times these issues were mentioned across stakeholders.
Issue	Dogs Trust	RSPCA	Battersea	USPCA	SSPCA	Kennel Club	UK Public Opinions	DEFRA	Blue Cross	APGAW	NICAWG	Total mentions	Total orgs
Dangerous Dogs	yes	yes	yes	yes	yes	yes	no	yes	yes	no	no	11	8
Puppy Imports	yes	yes	yes	yes	no	yes	yes	yes	no	no	no	14	7
Dog Breeding And Sale	yes	no	no	yes	no	yes	yes	no	yes	yes	yes	14	7
Brachycephalic	no	yes	yes	no	no	yes	no	no	yes	yes	no	5	5
Ear Cropping	yes	yes	yes	no	no	no	no	yes	no	no	no	5	4
Fireworks	yes	yes	no	no	no	yes	no	no	no	no	no	5	3
Greyhound Racing	no	yes	no	no	no	no	no	yes	yes	no	no	3	3
Pet Abduction	no	no	yes	no	no	no	no	yes	yes	no	no	3	3
Electric Shock Collars	no	no	no	no	no	yes	no	yes	yes	no	no	4	3
Dog Services	no	no	no	yes	no	no	no	yes	no	no	yes	4	3
Restrictions On Dogs In Public Spaces	yes	no	no	no	no	yes	no	no	no	no	no	5	2
Renting With Pets	no	no	yes	no	no	no	no	no	yes	no	no	2	2	*Although only two stakeholders focused on this, they had large campaigns and websites suggesting this is an issue that is longer term
Livestock Worrying	no	no	yes	no	no	no	no	no	yes	no	no	2	2
Enforcement	no	no	no	no	no	yes	no	no	no	no	yes	2	2
Microchipping	no	no	yes	no	no	no	no	no	no	no	no	1	1
Banned Dog Owner Register	no	no	no	yes	no	no	no	no	no	no	no	1	1
Hunting With Dogs	no	no	no	yes	no	no	no	no	no	no	no	1	1
Disposal Orders	no	no	no	yes	no	no	no	no	no	no	no	1	1
Animal Welfare Sentencing	no	no	no	yes	no	no	no	no	no	no	no	1	1
Owner Transfer Bc Aw	no	no	no	no	no	no	no	no	no	no	yes	1	1

## Sheet: Policy priorities
Policy	Topic	Organisation	Notes
An increase of the age at which puppies can be imported to six months	Puppy Imports	Dogs Trust			Note. Campaign issues have been copied and pasted from the organisations websites. Links available in Reference sheet.
A ban on the non-commercial transport of pregnant dogs in the last 30% of their gestation period (more than 42 days pregnant) as a minimum	Puppy Imports	Dogs Trust
A complete ban on the commercial movement of pregnant dogs	Puppy Imports	Dogs Trust
A ban on the importation and sale of dogs with cropped ears and docked tails for cosmetic reasons	Ear Cropping	Dogs Trust
Tougher penalties for smuggling puppies to deter deceitful sellers	Puppy Imports	Dogs Trust
A reduction of the number of pets that can be brought into the country to three per vehicle	Puppy Imports	Dogs Trust
We believe that anyone breeding, selling or transferring the ownership of a puppy (a dog up to 6 months old), regardless of any financial transaction or gain, should be required to be registered.	Dog Breeding And Sale	Dogs Trust
anyone breeding, selling or transferring the ownership, regardless of any financial transaction or gain, of more than one litter of puppies should require a licence. It should then be a mandatory requirement for any advert to include the individual’s unique registration or licence number.	Dog Breeding And Sale	Dogs Trust
we believe that all forms of advertising, including online, should be verifiable.	Dog Breeding And Sale	Dogs Trust
We are calling for the introduction of registration of dog breeding alongside the licensing system and the creation of a centralised, publicly accessible list of all registered and licensed breeders and sellers. These measures would allow buyers to be able to check the legitimacy of any breeder or seller.	Dog Breeding And Sale	Dogs Trust
We have serious concerns about how subjective the interpretation of the standard for identifying American Bully XL and Pit Bull Terrier types can be, and how a dog can be deemed ‘dangerous’ based on conformation alone.	Dangerous Dogs	Dogs Trust
We are also concerned about the impact of the current legislation on dog welfare. This includes concerns about the protracted periods seized dogs can spend in kennels during the court process, the conditions for the keeping of exempted dogs and the number of prohibited dogs that are euthanised because they cannot be rehomed.	Dangerous Dogs	Dogs Trust
We want to see restrictions around the sale of fireworks, limiting them to licensed, public occasions and organised events only.	Fireworks	Dogs Trust
However, in some public spaces, dogs don’t have this opportunity because the local authority has introduced restrictions on dogs, otherwise known as Public Space Protection Orders or Dog Control Orders.	Restrictions On Dogs In Public Spaces	Dogs Trust
We believe that all dogs should have fair access to public spaces.	Restrictions On Dogs In Public Spaces	Dogs Trust
End BSL legislation	Dangerous Dogs	RSPCA
Focus on the individual behaviours of dogs rather than banning breeds	Dangerous Dogs	RSPCA
End greyhound racing in the UK	Greyhound Racing	RSPCA	Welsh government is reviewing greyhound legislation
Ear cropping is illegal under Animal welfare act but it is a growing trend in the UK	Ear Cropping	RSPCA	Dogs with cropped ears is a growing trend. A 621% increase in the number of reports of ear cropping and cropped ears raised with us in the last six years.
We finally have a chance to crackdown on the imports of dogs with cropped ears with the new Import of Dogs, Cats and Ferrets Bill.	Ear Cropping	RSPCA
Stop the rise of flat-faced pets	Brachycephalic	RSPCA	Asks people to write to MPs to start a conversation to do something about the issue. Also included as the first thing listed when writing we need to do more for dogs.
Stop illegal importing of puppies under 15 weeks of age	Puppy Imports	RSPCA
Stop importing puppies for sale to the UK	Puppy Imports	RSPCA
Limit the sale of fireworks	Fireworks	RSPCA
Implement firework control zones	Fireworks	RSPCA
Reduce maximum noise levels of firework displays	Fireworks	RSPCA
Pet abduction bill became law that makes pet abduction a specific offence	Pet Abduction	Battersea
Make renting with pets more accessible with the Renters Reform Bill	Renting With Pets	Battersea	Hasn't been passed into law yet. Listed as number 2 priority
Crack down on puppy smuggling with the Dogs, Cats, and Ferrets Imports Bill	Puppy Imports	Battersea	Hasn't been passed into law yet. Listed as number 1 priority
Dog smuggling allows dogs with cropped ears to enter into the UK	Ear Cropping	Battersea
We’re calling on the next government to clamp down on breeders that are profiting from suffering, through enforcement and improvements to licensing, and to work with us to help prospective pet owners make better-informed decisions.	Brachycephalic	Battersea
Battersea wants to see a full-scale reform of the laws around dangerous dogs, protecting people from tragic dog attacks while preserving animal welfare.	Dangerous Dogs	Battersea
New livestock worrying bill in England has been stalled	Livestock Worrying	Battersea
Key issue with microchipping is that only 26% of stray dogs chipped (77% in 2019) had correct, up to date details	Microchipping	Battersea	The page seems to be from 2020 and England and Wales has already created the new up to date microchipping legislation so its not a priority for E+W. It is unclear if it is for Scotland or Northern Ireland.
The introduction of Lucy’s law to Northern Ireland – banning the 3rd party sale of puppies under 6 months old to tackle the rogue puppy traders.	Dog Breeding And Sale	USPCA
Seeking greater controls on selling puppies on-line in order to tackle the illegal and cruel puppy dealers	Puppy Imports	USPCA
The introduction of a Register of Banned Animal Welfare Offenders – to reduce reoffending by those banned from keeping animals.	Banned Dog Owner Register	USPCA
Recognising developments in the business of animals - updating licencing regulations to ensure appropriate welfare standards at animal shelters, grooming parlours, doggy day care and mobile animal exhibits.	Dog Services	USPCA
Banning hunting with dogs – to end the cruelty inflicted on defenceless wildlife.	Hunting With Dogs	USPCA
Disposal orders - A change to existing legalisation would provide the enforcement agencies with the relevant powers to rehome animals after 21 days.	Disposal Orders	USPCA	Introduced in only in Scotland
Stronger sentences relating to Animal Welfare cases.	Animal Welfare Sentencing	USPCA
To introduce a full-scale review of the laws around dangerous dogs, protecting people from tragic dog attacks whilst preserving animal welfare. The review should also include developing partnerships across the devolved governments, with key stakeholders to ensure consistency and good practice is established.	Dangerous Dogs	USPCA	Written in terms of the priorities for the next election
We want to see Section One of the Dangerous Dog Act scrapped, or at the very least amended, so banned breeds and types who come in to our care and have not harmed anyone can be rehomed.	Dangerous Dogs	SSPCA
Ban electric shock collars in England	Electric Shock Collars	Kennel Club
The manifesto therefore recommends removing the burdensome ‘business test’ for breeders who breed one or two litters a year, as well as simplifying the steps that breeders of three or four litters need to take in order to get a licence.	Dog Breeding And Sale	Kennel Club
The manifesto also addresses the need for decision-makers to encourage and empower people to exercise their dogs safely and responsibly, as the introduction of Public Spaces Protection Orders (PSPOs) is increasingly leaving dog walkers without accessible or practical spaces to walk their dogs.	Restrictions On Dogs In Public Spaces	Kennel Club
We are calling on the incoming Government to help people ensure their dogs live happy, healthy lives by encouraging and educating breeders and puppy buyers on the advantages of the Respiratory Function Grading scheme and its importance for the health and welfare of their chosen dog breeds.	Brachycephalic	Kennel Club
We are therefore calling on the incoming Government to ensure that if a ban on the importation of puppies under six months comes into force, that a very tightly controlled mechanism to allow breeders who can demonstrate a genuine need, from a genetic diversity perspective or to introduce a new breed into the UK, be permitted to import a single young dog under six months of age.	Puppy Imports	Kennel Club
We are calling on the incoming Government to help people exercise their dogs adequately by ensuring that PSPOs are fair and enable dog owners to continue to exercise their dogs freely.	Restrictions On Dogs In Public Spaces	Kennel Club
Our 'Open for Dogs' campaign encourages businesses, workplaces and other public places to welcome our dogs. Whether you're a dog owner looking to visit a dog-friendly establishment, or an owner of a place looking to ensure you can welcome customers and their four-legged friends, please see our advice and information below.	Restrictions On Dogs In Public Spaces	Kennel Club
We are disappointed at the recent addition of the XL Bully dog to the dangerous dogs list under the antiquated and discredited Dangerous Dogs Act, which has proved time and again to be an ineffective mechanism in preventing dog attacks and fatalities.	Dangerous Dogs	Kennel Club
We were bitterly disappointed that the regulations failed to pass in time for the enactment date and are calling on the incoming Government to re-lay this important Statutory Instrument and ensure that it comes into force as a priority.	Electric Shock Collars	Kennel Club
We are calling on the Government to make life easier for dog owners, indeed all pet owners, by restricting the use of fireworks to licensed events and lowering the maximum decibel limit of fireworks.	Fireworks	Kennel Club
Calling for increased education and behaviour change to enforce currently unenforced legislation	Enforcement	Kennel Club
Harmful breeding practices (46%)	Dog Breeding And Sale	UK Public Opinions
The puppy trade (42%)	Puppy Imports	UK Public Opinions
One of our key reforms here is to end the abhorrent, cruel practice of puppy smuggling and low-welfare pet imports.	Puppy Imports	DEFRA
Increase the minimum age that dogs can be non-commercially moved or commercially imported into Great Britain.	Puppy Imports	DEFRA
Restrict the ability of unscrupulous traders to move heavily pregnant dogs into Great Britain both commercially and non-commercially.	Puppy Imports	DEFRA
Prioritise the health and welfare of dogs by prohibiting the importation and non-commercial movement of dogs into Great Britain that have been subject to low welfare practices, such as ear cropping or tail docking, in line with our domestic legislation on these practices.	Ear Cropping	DEFRA
We will crack down on pet theft	Pet Abduction	DEFRA
Pursue the licensing of animal sanctuaries, rescue and rehoming centres including for cats, dogs and horses.	Dog Services	DEFRA
Ban remote controlled electronic training collars (‘e-collars’), given their scope to harm cats and dogs.	Electric Shock Collars	DEFRA
Consider further protections for racing greyhounds, including further steps to raise welfare standards at trainers’ kennels.	Greyhound Racing	DEFRA
Ensure that dangerous dogs legislation continues to provide effective public safety controls.	Dangerous Dogs	DEFRA
XL bully ban	Dangerous Dogs	Blue Cross
End Greyhound racing in the UK - We want to see an end to greyhound racing as soon as possible, and expect phasing out to take five years, allowing the racing industry and animal welfare organisations to plan and coordinate the care of the many dogs affected.	Greyhound Racing	Blue Cross
End BSL legislation	Dangerous Dogs	Blue Cross
The use of electric shock collars is due to be banned in England and Wales, which we fully support, but no date has yet been set. We’re calling on the government to follow through on its commitment. Scotland is introducing guidance, but not banning the devices. We believe electric training devices are outdated and should be outlawed across the UK.	Electric Shock Collars	Blue Cross
Stop dog theft - The government had planned to make dog theft a specific crime under the Animal Welfare (Kept Animals) Bill, which we fully supported, but has reneged on its commitment. We want to see the bill continue its passage to become law. In Scotland, we support the proposed Dog Abduction (Scotland) Bill. We want to see perpetrators face the full force of the law in the hope it will act as…	Pet Abduction	Blue Cross
We are calling on the Government for legislation that makes a real difference to pets bred and sold in the UK by empowering local authorities with sufficient resources and training, targeting the growing online pet market and making breeders and sellers fully accountable for the welfare of pets in their care - only then can Britain can truly start to live up to its reputation as a nation of pet l…	Dog Breeding And Sale	Blue Cross
Online pet sales - Registration and licensing of all pet sellers, including online, Regulation of animal sanctuaries and rescue centres, No pet sold without correct care advice	Dog Breeding And Sale	Blue Cross
We support the proposed changes but want to see the legislation specifically reference the need for dogs to be kept on leads at all times near livestock, rather than be kept under ‘close control’ to make owners’ responsibilities clearer and minimise the risk.	Livestock Worrying	Blue Cross
Blue Cross believes the only way to ensure the welfare of puppies and their parents is for anyone breeding a dog to be registered and licenced. Local authorities must be adequately resourced to inspect premises and tackle unlicenced breeders. Buying from a responsible breeder who prioritises welfare above profit means families can welcome a happy and healthy puppy into their home.	Dog Breeding And Sale	Blue Cross
Despite the internet being the biggest pet marketplace, there is no legislation specifically covering the sale of pets, including puppies and kittens, online in the UK. Since 2001, Blue Cross has worked with other pet charities and some pet sales websites to develop a system of self-regulation based on minimum standards for advertising pets for sale.	Dog Breeding And Sale	Blue Cross
Ultimately, we want to see an end to poor breeding practices. We are currently working with counterparts across Europe in countries that have legislated to outlaw poor breeding to understand if a legislative option could work in the UK.	Brachycephalic	Blue Cross
Blue Cross recognises the importance pets play in people’s lives. We are keen to see landlords, housing associations and local authorities adopt pet friendly policies which allow owners in rented accommodation to keep their pets with them. We welcome the changes to the Model Tenancy Agreement recently made by the government, which we hope will ensure more landlords offer pet friendly tenancy agre…	Renting With Pets	Blue Cross
breeding, dealing and trading of puppies	Dog Breeding And Sale	APGAW
APGAW is currently running a piece off work centred around an Innate Health Concept for dog breeding which brings together all of the key stakeholders to create a tool that tackles bad welfare through breeding.	Brachycephalic	APGAW
Robust legislation to address the third-party sale of puppies and kittens	Dog Breeding And Sale	NICAWG
Regulation of breeding establishments	Dog Breeding And Sale	NICAWG
Licensing of activities involving animals, such as rehoming, boarding, walking, doggy-daycare and grooming.	Dog Services	NICAWG
Regulation of pounds and kenneling facilities	Dog Services	NICAWG
Improved enforcement including a review and update of the Animal Welfare Act with more resources dedicated to local councils so they can better respond to animal welfare concerns	Enforcement	NICAWG
Responsible pet ownership with animal welfare to be included as a mainstream topic in the National Curriculum	Pet Education	NICAWG
Seized animals and rehoming timeframes to enable an animal to be rehomed after 21 days.	Owner Transfer Bc Aw	NICAWG

## Sheet: References
Organisation	Nation	Stakeholder Type	Accessed	Links
USPCA	Northern Ireland	Charity	2024-06-09	https://www.uspca.co.uk/uspca-general-election-asks-to-advance-animal-welfare
RSPCA	England & Wales	Charity & Enforcement Agency	2024-06-09	https://www.rspca.org.uk/getinvolved/campaign	https://www.rspca.org.uk/getinvolved/campaign/earcropping	https://www.rspca.org.uk/getinvolved/campaign/bsl	https://www.rspca.org.uk/getinvolved/campaign/saveourbreath	https://www.rspca.org.uk/getinvolved/campaign/puppytrade	https://www.rspca.org.uk/getinvolved/campaign/greyhounds	https://www.rspca.org.uk/getinvolved/campaign/fireworks	https://www.rspca.org.uk/adviceandwelfare/pets/dogs/training/prongcollars
SSPCA	Scotland	Charity	2024-06-09	https://www.scottishspca.org/our-work/campaigns	https://www.scottishspca.org/nobadbreed	https://www.scottishspca.org/our-work/campaigns/championing-animal-welfare-law
Dogs Trust	UK Wide	Charity	2024-06-09	https://www.dogstrust.org.uk/about-us/what-we-do/our-views
Kennel Club	UK Wide (but often focuses on England and Wales)	Charity	2024-06-09	https://www.thekennelclub.org.uk/about-us/campaigns/the-dog-people-s-manifesto/	https://kc-media-production.azureedge.net/media/nwvd4rve/the-dog-peoples-manifesto-2024.pdf	https://www.thekennelclub.org.uk/about-us/campaigns/open-for-dogs/
Battersea	England	Charity	2024-06-09	https://www.battersea.org.uk/about-us/news/2024-general-election	https://www.battersea.org.uk/about-us/news/why-kept-animals-bill-matters
Blue Cross	UK Wide (but locations only in England and Wales)	Charity	2024-06-17	https://www.bluecross.org.uk/our-campaigns	https://www.bluecross.org.uk/unpicking-knots	https://www.bluecross.org.uk/pets-deserve-better
UK Public Opinions	UK Wide	Report	2024-06-17	2023 RSPCA Animal Kindness Index	https://www.linkedin.com/pulse/mind-gap-rspca-animal-kindness-index-reveals-between-peoples-love/
DEFRA	England and Wales	Government Agency	2024-06-17	https://www.gov.uk/government/publications/action-plan-for-animal-welfare
APGAW (All-Party Parliamentary Group for Animal Welfare)	England and Wales	Parliamentary Advisory Group	2024-06-17	https://apgaw.org/companion-animals-2/
APGAW	Northern Ireland	Campaign Group	2024-06-17	https://apgaw.org/companion-animals-2/
Note. We did not include the PDSA which is a UK wide charity because it is largely focused on providing veterinary and health services and so their campaigns focus on these issues.
