# Supplementary material for: Exploring Public Knowledge of Dog Law in the UK: Evidence of Poor Legal Knowledge in a Nationally Representative Sample
Source: Animals (Basel). 2026 May 10;16(10):1463. doi: 10.3390/ani16101463 (PMC13203885; doi:10.3390/ani16101463)
Supplement: Supplementary file 1 [file animals-16-01463-s001.zip › File S5 - Code for Data Preparation and Calculating Urbanicity.R]

#### Data Cleaning and Preparation for Analysis ####

## Load Packages

# Data manipulation

library(tidyverse) #for data manipulation
library(ggplot2) #for creating plots
library(leaps) #for gglm
library(readxl) #to read excel sheets
library(purrr) #for writing functions
library(data.table) #to load very large CSV files
library(VIM) #to test missing data patterns
library(janitor) #to format tables with percentages


# Correlation analysis packages

library(vcd) # to calculate Cramer's V
library(polycor) # to test polychoric correlations
library(rcompanion) # to run Cramer's V and Freeman's Theta
library(ltm) # to test Point Biserial correlations
library(psych) # to test Phi Coefficient
library(effectsize) # to calculate Rank Biserial
library(rstatix) # to test Kendall’s Coefficient of Rank Correlation


## Set Working Directory

setwd()

getwd()

## LOAD DATA ##

# granular postcode data from August 2024 ONS Postcode Directory

#ons_postcode - Can be downloaded here - https://geoportal.statistics.gov.uk/datasets/265778cd85754b7e97f404a1c63aea04/about

# check that ons data was loaded properly
ons_postcode %>%
  filter(pcd == "ZE1 0AB") %>%
  head() 

#gb_districts <- postcode district names from ONS Postcode Directory user guide (does not include granular Northern Irish postcodes)

#ni_districts <- add NI postcode data that includes urban/rural classification (see File S3: Urbanicity Calculation and Data for Northern Irish and Scottish Postcode Districts for this data)

#scot_districts <- add Scotland 2022 postcode data that includes urban/rural classification (see File S3: Urbanicity Calculation and Data for Northern Irish and Scottish Postcode Districts for this data)

## Add participant data

#participants <- add data from Sheet 'Participant Data' in File S8 - Participant Data, Data Quality Checks and Nat Rep Quotas

## Add answers to knowledge questions

#knowledge_answers <- add data from File S4 - Item Development


#### Create Urbanicity Variable ####

##### Prepare England and Wales Postcode Data #####

### add postcode districts in a new column for each postcode entry

ons_postcode_2 <- ons_postcode %>%
  filter(is.na(doterm)) %>% 
  mutate(
    postcode_district = if_else(
      str_detect(pcd, " "),
      word(pcd, 1),
      str_sub(pcd, 1, 4)
    )
  ) %>%
  select(postcode_district, everything())

head(ons_postcode_2)


### add a column with only postcode letters to join with gb_district name

ons_postcode_2$Letters <- gsub("[0-9]", "", ons_postcode_2$postcode_district)


### add the name of the gb district

ons_postcode_3 <- ons_postcode_2 %>%
  left_join(gb_districts, by = c("Letters" = "pcd.code"))  %>%
  select(-pcd.sectors, -pcd.district, -match) %>% 
  select(postcode_district, pcd.area, everything())

##### Create Urbanicity variable for England and Wales Participants #####

### Step 1: Add a new column called urban_rural that categorises RU11 codes into urban/rural binary value

ons_postcode_3 <- ons_postcode_3 %>%
  mutate(urban_rural = case_when(
    ru11ind %in% c("A1", "B1", "C1", "C2") ~ 1,
    ru11ind %in% c("D1", "D2", "E1", "E2", "F1", "F2") ~ 2,
    TRUE ~ NA_real_
  ))

## check the NA values

check_NA <- ons_postcode_3 %>%
  filter(is.na(urban_rural)) %>%
  filter(Letters != "BT") %>% #Northern Ireland
  filter(Letters != "GY") %>% #Guernsey
  filter(Letters != "IM") %>% #Isle of Man
  filter(Letters != "JE")     #Jersey

check_NA %>%
  filter(!is.na(ru11ind))

# note - 1 = urban and 2 = rural 

### Step 2: Count how many rural and urban postcodes in each postcode district
postcode_summary <- ons_postcode_3 %>%
  group_by(postcode_district, urban_rural) %>%
  summarise(count = n()) %>%
  ungroup()

### Step 3: Calculate the total number of postcodes for each district
total_postcodes <- ons_postcode_3 %>%
  group_by(postcode_district) %>%
  summarise(total_count = n()) %>%
  ungroup()

### Step 4: Merge the two datasets to get the percentage for each category
merged_df <- postcode_summary %>%
  left_join(total_postcodes, by = "postcode_district") %>%
  mutate(percentage = (count / total_count))

### Step 5: Reshape merged_df to short format so each district is in one row

merged_df_wide <- merged_df %>%
  pivot_wider(
    names_from = urban_rural,  # Make urban_rural values into new column names
    values_from = c(count, total_count, percentage),  # Spread these columns
  ) %>%
  select(-count_NA, -total_count_NA, -percentage_NA) %>%
  mutate(urban_percentage = if_else(is.na(percentage_1), 0, percentage_1))

### Step 6: Create simple version of df to join with participants

gb_urban_percent <- merged_df_wide %>%
  select(postcode_district, urban_percentage)

scot_urban_percent <- scot_districts %>%
  select(district, urban_percent)

ni_urban_percent <- ni_districts %>%
  select(`Postcode District`, binary_urban_percent)

##### Add Rural/Urban Classification to Participant Data #####

participants_2 <- participants %>%
  left_join(ni_urban_percent, by = c("postcode_cleaned" = "Postcode District")) %>%
  left_join(scot_urban_percent, by = c("postcode_cleaned" = "district")) %>%
  left_join(gb_urban_percent, by = c("postcode_cleaned" = "postcode_district")) %>%
  mutate(percent_urban = coalesce(binary_urban_percent, urban_percent, urban_percentage)) %>%
  select(postcode_cleaned, percent_urban, everything())

# check the NAs for the particpants

check_NA <- participants_2 %>%
  filter(is.na(percent_urban))

# WD - Watford
# CH87 - not real postcode, CH = Chester
# CV81 - not real postcode, CV = Coventry
# SR - Sunderland
# SS88 - not real postcode, SS = Southend-on-Sea
# LS - Leeds
# SM53 - not real postcode, SM = Sutton
# BN150 - not real postcode, BN = Brighton
# NO23 - not real postcode most likely meant NP23 corrected earlier in code
# BT - Northern Ireland

# If we assume that these participant live in the postcode areas then we can provide
# them with a urban % based on letters of the postcode


# update likely mistaken postcodes
# participant from Wales added NO23 which isn't a real postcode
# but NP23 is a real Wales postcode and P and O are beside each other on the keyboard

participants_2 <- participants_2 %>%
  mutate(postcode_cleaned = ifelse(participant_id == "participant_1459",
                                   "NP23", postcode_cleaned))

### Create percentages for Postcode letters

## Step 1: Count how many rural and urban postcodes in each postcode district
postcode_summary_extras <- ons_postcode_3 %>%
  group_by(Letters, urban_rural) %>%
  summarise(count = n()) %>%
  ungroup()

## Step 2: Calculate the total number of postcodes for each district
total_postcodes_extras <- ons_postcode_3 %>%
  group_by(Letters) %>%
  summarise(total_count = n()) %>%
  ungroup()

## Step 3: Merge the two datasets to get the percentage for each category
merged_df_extras <- postcode_summary_extras %>%
  left_join(total_postcodes_extras, by = "Letters") %>%
  mutate(percentage = (count / total_count))

## Step 4: Reshape merged_df to short format so each district is in one row
merged_df_wide_extras <- merged_df_extras %>%
  pivot_wider(
    names_from = urban_rural,  # Make urban_rural values into new column names
    values_from = c(count, total_count, percentage),  # Spread these columns
  ) %>%
  select(-count_NA, -total_count_NA, -percentage_NA) %>%
  mutate(urban_percentage = if_else(is.na(percentage_1), 0, percentage_1))

## Step 5: Add postcode letters to participant data

participants_2$Letters <- gsub("[0-9]", "", participants_2$postcode_cleaned)

gb_letters <- merged_df_wide_extras %>%
  select(Letters, urban_percentage)

gb_letters <- gb_letters %>%
  rename(letters_urban_percent = urban_percentage)

## Step 6: Add postcode numbers urban % to participants with NA

participants_3 <- participants_2 %>%
  left_join(gb_letters, by = c("Letters" = "Letters")) %>%
  mutate(percent_urban_2 = coalesce(binary_urban_percent, urban_percent, urban_percentage, letters_urban_percent)) %>%
  select(postcode_cleaned, percent_urban, percent_urban_2, everything())

check_NA <- participants_3 %>%
  filter(is.na(percent_urban))

rm(check_NA) # to clear up global environment

# update BT postcode

mean(participants_3$binary_urban_percent, na.rm = TRUE)

# 0.6998913

participants_3 <- participants_3 %>%
  mutate(percent_urban_2 = ifelse(participant_id == "participant_471",
                                  0.6998913,
                                  percent_urban_2))


participants_3$percent_urban_2 <- as.numeric(participants_3$percent_urban_2)

##### Explore Urbanicity Groupings ####

## Urbanicity distribution ##

ggplot(participants_3, aes(x = percent_urban_2)) +
  geom_density(fill = "blue", alpha = 0.5) +  
  labs(title = "Urban percentage for all participants",
       x = "Urban Percentage",
       y = "Density") +
  theme_minimal()

# by country

ggplot(participants_3, aes(x = percent_urban_2, color = country)) +
  geom_density(size = 1.2) +  
  labs(title = "Urban percentage by country",
       x = "Urban Percentage",
       y = "Density",
       color = "Country") +
  theme_minimal()

ggplot(participants_3, aes(x = percent_urban_2, y = after_stat(count / sum(count)), fill = country)) +
  geom_histogram(position = "identity", alpha = 0.5, bins = 30) +
  facet_wrap(~ country, scales = "free_y") +  # Separate by country
  scale_y_continuous(labels = scales::percent) +  
  labs(title = "Distribution of Urban % by Country",
       x = "Urban Percentage",
       y = "Percentage of Participants") +
  theme_minimal()

# by age

ggplot(participants_3, aes(x = percent_urban_2, color = age)) +
  geom_density(size = 1.2) +  
  labs(title = "Urban percentage by age",
       x = "Urban Percentage",
       y = "Density",
       color = "age") +
  theme_minimal()

# gender

participants_3 %>%
  filter(gender %in% c("Male", "Female")) %>%  # Cleaner filtering
  ggplot(aes(x = percent_urban_2, color = gender, 
             y = after_stat(density))) +  # Use density instead of count
  geom_density(size = 1) +
  scale_y_continuous(labels = scales::percent) +  
  labs(title = "Density Plot of Continuous Variable by Gender",
       x = "Continuous Variable",
       y = "Percentage of Participants in Each Gender",
       color = "Gender") +
  theme_minimal()

#country

ggplot(participants_3, aes(x = percent_urban_2, y = after_stat(count / sum(count)), fill = country)) +
  geom_histogram(position = "identity", alpha = 0.5, bins = 30) +
  facet_wrap(~ country, scales = "free_y") +  # Separate by country
  scale_y_continuous(labels = scales::percent) +  
  labs(title = "Distribution of Urban % by Country",
       x = "Urban Percentage",
       y = "Percentage of Participants") +
  theme_minimal()

participants_3 %>%
  filter(!is.na(percent_urban_2) & is.finite(percent_urban_2)) %>%  # Remove missing/infinite values
  mutate(bin = cut(percent_urban_2, 
                   breaks = seq(min(percent_urban_2, na.rm = TRUE), 
                                max(percent_urban_2, na.rm = TRUE), 
                                length.out = 10))) %>%
  group_by(country, bin) %>%
  summarise(count = n(), .groups = "drop") %>%
  mutate(percent = count / sum(count) * 100) %>%
  ggplot(aes(x = bin, y = percent, fill = country)) +
  geom_col(position = "dodge") +
  scale_y_continuous(labels = scales::percent_format()) +
  labs(title = "Binned Distribution of Continuous Variable by Country",
       x = "Bins of Continuous Variable",
       y = "Percentage of Participants",
       fill = "Country") +
  theme_minimal() +
  theme(axis.text.x = element_text(angle = 45, hjust = 1))  # Rotate x-axis labels

check_NA <- participants_3 %>%
  filter(is.na(percent_urban_2) & !is.finite(percent_urban_2))

rm(check_NA) #clear up global environment

#### Create Dog History Groups ####

## Rename dog history groups to make them easier to work with

participants_4 <- participants_3 %>%
  select(  participant_id
           , country
           , region
           , postcode_cleaned
           , percent_urban
           , percent_urban_2
           , everything()) %>%
  rename(  dh_current_dog_owner = 'Currently own at least one dog - Dog history'
           , dh_cares_for_dog = "Look after someone else's dog on a regular basis - Dog history"
           , dh_past_dog_owner = "Previously owned a dog as an adult - Dog history"
           , dh_lived_with_dog = "Lived with a dog but did not own one - Dog history"
           , dh_childhood_dog = "Had a dog in the household as a child - Dog history"
           , dh_never_owned_dog = "Never owned a dog - Dog history")

## Create new dog history groups

participants_4 <- participants_4 %>%
  mutate(dog_history = case_when(
    dh_current_dog_owner == 1 & dh_past_dog_owner == 1 ~ "Long time current dog owner",
    dh_current_dog_owner == 1 & dh_past_dog_owner == 0 ~ "First time dog owner",
    dh_current_dog_owner == 0 & dh_past_dog_owner == 1 ~ "Previous dog owner but not current",
    dh_current_dog_owner == 0 & dh_past_dog_owner == 0 ~ "Never owned a dog",
    dh_current_dog_owner == 0 & dh_cares_for_dog == 1 ~ "Looks after someone else's dog",
    TRUE ~ "Other"
  )) %>%
  select(participant_id,
         country,
         region,
         postcode_cleaned,
         percent_urban,
         percent_urban_2,
         age,
         gender,
         gender_other,
         education,
         income,
         dog_owner,
         dog_history,
         everything()
  )

## Check categories

check_dh <- participants_4 %>%
  filter(dh_past_dog_owner == "1")

rm(check_dh) #clear up global environment

count(participants_4, dog_history)

# dog_history                             n
# <chr>                                 <int>
# 1 First time dog owner                 749
# 2 Long time current dog owner           82
# 3 Never owned a dog                    594
# 4 Previous dog owner but not current   333

# After previous but not current dog owners were added as a category there are no participants in the 
# look after another dog category. These participants were all previous but not current owners

## Create dog_history_2 by merging small long time owners into large first time owners

participants_4 <- participants_4 %>%
  mutate(dog_history_2 = case_when(
    dog_history %in% c("First time dog owner", "Long time current dog owner") ~ "Current owner",
    TRUE ~ dog_history
  ))

table(participants_4$dog_history_2)

## Store variables as factors

participants_4$dog_history <- factor(participants_4$dog_history)
participants_4$dog_history_2 <- factor(participants_4$dog_history_2)

#check it worked
levels(participants_4$dog_history)
levels(participants_4$dog_history_2)

##### Explore Dog History demographics ######

# country count

ggplot(participants_4, aes(x = dog_history, fill = country)) +
  geom_bar(position = "dodge") +
  geom_text(stat = "count", aes(label = ..count..), 
            position = position_dodge(width = 0.9),
            vjust = -0.5, # Move labels above bars
            size = 4) +  # Adjust text size
  labs(title = "Dog Ownership History by Country",
       x = "Dog Ownership History",
       y = "Number of Participants",
       fill = "Country") +
  theme_minimal()

# country percentage

ggplot(participants_4, aes(x = dog_history, fill = country)) +
  geom_bar(position = "fill") + 
  scale_y_continuous(labels = scales::percent_format()) + 
  geom_text(aes(label = scales::percent(after_stat(count) / tapply(after_stat(count), after_stat(x), sum)[after_stat(x)])),
            stat = "count",
            position = position_fill(vjust = 0.5),
            size = 4) + 
  labs(title = "Dog Ownership History by Country(%)",
       x = "Dog History",
       y = "Percentage") +
  theme_minimal() +
  theme(axis.text.x = element_text(angle = 45, hjust = 1))

# age count

ggplot(participants_4, aes(x = dog_history, fill = age)) +
  geom_bar(position = "dodge") +
  geom_text(stat = "count", aes(label = ..count..), 
            position = position_dodge(width = 0.9),
            vjust = -0.5,
            size = 4) + 
  labs(title = "Dog Ownership History by Age",
       x = "Dog Ownership History",
       y = "Number of Participants",
       fill = "age") +
  theme_minimal()

# age percentage

ggplot(participants_4, aes(x = dog_history, fill = age)) +
  geom_bar(position = "fill") + 
  scale_y_continuous(labels = scales::percent_format()) + 
  geom_text(aes(label = scales::percent(after_stat(count) / tapply(after_stat(count), after_stat(x), sum)[after_stat(x)])),
            stat = "count",
            position = position_fill(vjust = 0.5),
            size = 4) + 
  labs(title = "Dog Ownership History by Age (%)",
       x = "Dog History",
       y = "Percentage") +
  theme_minimal() +
  theme(axis.text.x = element_text(angle = 45, hjust = 1))

# education count

ggplot(participants_4, aes(x = dog_history, fill = str_wrap(education, width = 20))) +
  geom_bar(position = "dodge") +
  geom_text(stat = "count", aes(label = ..count..), 
            position = position_dodge(width = 0.9),
            vjust = -0.5,
            size = 4) + 
  labs(title = "Dog Ownership History by education",
       x = "Dog Ownership History",
       y = "Number of Participants",
       fill = "education") +
  theme_minimal()

# education percentage

ggplot(participants_4, aes(x = dog_history, fill = str_wrap(education, width = 20))) +
  geom_bar(position = "fill") +
  scale_y_continuous(labels = scales::percent_format()) +
  geom_text(aes(label = scales::percent(after_stat(count) / tapply(after_stat(count), after_stat(x), sum)[after_stat(x)])),
            stat = "count",
            position = position_fill(vjust = 0.5),
            size = 4) +
  labs(title = "Dog Ownership History by Education",
       x = "Dog History",
       y = "Percentage") +
  theme_minimal() +
  theme(axis.text.x = element_text(angle = 30, vjust = 1, hjust = 1),
        legend.text = element_text(size = 8), 
        legend.key.width = unit(1, "cm"),
        legend.key.height = unit(0.5, "cm"))

# income count

ggplot(participants_4, aes(x = dog_history, fill = str_wrap(income, width = 20))) +
  geom_bar(position = "dodge") +
  geom_text(stat = "count", aes(label = ..count..), 
            position = position_dodge(width = 0.9),
            vjust = -0.5,
            size = 4) +
  labs(title = "Dog Ownership History by income",
       x = "Dog Ownership History",
       y = "Number of Participants",
       fill = "income") +
  theme_minimal()

#income percentage

ggplot(participants_4, aes(x = dog_history, fill = str_wrap(income, width = 20))) +
  geom_bar(position = "fill") +
  scale_y_continuous(labels = scales::percent_format()) +
  geom_text(aes(label = scales::percent(after_stat(count) / tapply(after_stat(count), after_stat(x), sum)[after_stat(x)])),
            stat = "count",
            position = position_fill(vjust = 0.5),
            size = 4) +
  labs(title = "Dog Ownership History by Income (%)",
       x = "Dog History",
       y = "Percentage") +
  theme_minimal() +
  theme(axis.text.x = element_text(angle = 30, vjust = 1, hjust = 1),
        legend.text = element_text(size = 8),
        legend.key.width = unit(1, "cm"),
        legend.key.height = unit(0.5, "cm"))

# gender count

ggplot(participants_4, aes(x = dog_history, fill = str_wrap(gender, width = 20))) +
  geom_bar(position = "dodge") +
  geom_text(stat = "count", aes(label = ..count..), 
            position = position_dodge(width = 0.9),
            vjust = -0.5,
            size = 4) +
  labs(title = "Dog Ownership History by gender",
       x = "Dog Ownership History",
       y = "Number of Participants",
       fill = "gender") +
  theme_minimal()

#gender percentage

ggplot(participants_4, aes(x = dog_history, fill = gender)) +
  geom_bar(position = "fill") + 
  scale_y_continuous(labels = scales::percent_format()) + 
  geom_text(aes(label = scales::percent(after_stat(count) / tapply(after_stat(count), after_stat(x), sum)[after_stat(x)])),
            stat = "count",
            position = position_fill(vjust = 0.5),
            size = 4) + 
  labs(title = "Dog Ownership History by Gender (%)",
       x = "Dog History",
       y = "Percentage") +
  theme_minimal() +
  theme(axis.text.x = element_text(angle = 45, hjust = 1))

# childhood count

ggplot(participants_4 %>% filter(dh_childhood_dog ==1), 
       aes(x = dog_history, fill = dh_childhood_dog)) +
  geom_bar(position = "dodge") +
  geom_text(stat = "count", aes(label = ..count..), 
            position = position_dodge(width = 0.9),
            vjust = -0.5,
            size = 4) +
  labs(title = "Dog Ownership History by Childhood dog",
       x = "Dog Ownership History",
       y = "Number of Participants",
       fill = "Had dog as a child") +
  theme_minimal()

# childhood percentage

participants_4 %>%
  group_by(dog_history) %>%
  summarise(
    childhood_dog_count = sum(dh_childhood_dog == 1, na.rm = TRUE), 
    total_in_group = n(),
    percent_childhood_dog = (childhood_dog_count / total_in_group) * 100
  ) %>%
  ggplot(aes(x = dog_history, y = percent_childhood_dog, fill = dog_history)) +
  geom_col() +
  geom_text(aes(label = sprintf("%.1f%%", percent_childhood_dog)),
            vjust = -0.5,
            size = 4) +
  labs(title = "Childhood Dog Ownership by Dog History",
       x = "Dog Ownership History",
       y = "Percentage with Childhood Dog") +
  theme_minimal()

#### Remove or Make NA Small Groups or Incorrect Data ####

##### Update Small Gender Groups #####

table(participants_4$gender)


# __other            Female             Male        Non-binary     Prefer not to say 
#     4               883               868                 1                 2

## Check small categories

check_gender <- participants_4 %>%
  filter(gender %in% c("__other","Non-binary", "Prefer not to say"))

## update 1 participant who specified they were male but chose other

participants_4 <- participants_4 %>%
  mutate(gender = ifelse(participant_id == "participant_1386", "Male", gender))

participants_4 %>%
  filter(participant_id == "participant_1386") %>%
  select(participant_id, country, age, gender)

## Remove small gender groups (RM = remove)

participants_5_RM <- participants_4 %>%
  filter(!gender %in% c("__other", "Non-binary", "Prefer not to say"))

## Update small gender categories to NA

participants_5_NA <- participants_4 %>%
  mutate(gender = case_when(
    gender %in% c("__other", "Non-binary", "Prefer not to say") ~ NA_character_,
    TRUE ~ gender
  ))

#check that NAs were applied correctly
participants_5_NA %>%
  filter(is.na(gender))

##### Check Postcodes and UK Nation Match #####

## add country name to ons data

ons_postcode_4 <- ons_postcode_3 %>%
  mutate(country = case_when(
    ctry == "E92000001" ~ "England",
    ctry == "N92000002" ~ "Northern Ireland",
    ctry == "S92000003" ~ "Scotland",
    ctry == "W92000004" ~ "Wales",
    TRUE ~ NA_character_
  ))

check_postcode <- participants_4 %>%
  left_join(
    ons_postcode_4 %>%
      group_by(postcode_district) %>%
      summarise(country = paste(unique(country), collapse = ", "), .groups = "drop"),  
    by = c("postcode_cleaned" = "postcode_district")
  ) %>%
  distinct(participant_id, .keep_all = TRUE) %>%
  select(country.x, country.y, everything())

check_postcode <- check_postcode %>%
  mutate(mismatch = ifelse(country.x != country.y & !grepl(",", country.y), TRUE, FALSE))

check_postcode %>%
  filter(mismatch == TRUE) %>%
  select(participant_id, postcode_cleaned, country.x, country.y) %>%
  print(n=30)

# participant_id                         postcode_cleaned  country.x        country.y       
# <chr>                                  <chr>             <chr>            <chr>           
# 1 participant_412                       BT76             England          Northern Ireland
# 2 participant_959                       BT9              England          Northern Ireland
# 3 participant_597                       WF4              Wales            England         
# 4 participant_977                       B98              Scotland         England         
# 5 participant_745                       TS12             Scotland         England         
# 6 participant_269                       WC2A             Northern Ireland England         
# 7 participant_1294                      SY1              Wales            England         
# 8 participant_872                       M12              Northern Ireland England         
# 9 participant_1758                      NE33             Northern Ireland England         
# 10 participant_1101                     CA24             Wales            England         
# 11 participant_1448                     GU33             Northern Ireland England         
# 12 participant_694                      PE15             Northern Ireland England  

## remove mismatched participants (RM=Removed)

participants_5_RM <- participants_5_RM %>%
  anti_join(check_postcode %>% filter(mismatch == TRUE), by = "participant_id")

# check anti join worked

participants_5_RM %>%
  filter(country == "participant_694")

## make mismatched participants NA

participants_5_NA <- participants_5_NA %>%
  left_join(check_postcode %>% select(participant_id, mismatch), by = "participant_id") %>%
  mutate(
    country = case_when(
      mismatch == TRUE ~ NA_character_,
      TRUE ~ country
    ),
    percent_urban_2 = case_when(
      mismatch == TRUE ~ NA,
      TRUE ~ percent_urban_2
    )
  ) %>%
  select(-mismatch)

# check this worked
participants_5_NA %>%
  filter(is.na(country))

##### Update prefer not to say to NA ####

participants_5_NA <- participants_5_NA %>%
  mutate(across(c(income, education, gender), ~ na_if(as.character(.x), "Prefer not to say"))) %>%
  mutate(across(c(income, education, gender), as.factor))

# remove prefer not to say from RM

participants_5_RM <- participants_5_RM %>%
  filter(income != "Prefer not to say")

#check that NA numbers match to removed ones

check_NA <- participants_5_NA %>%
  filter(is.na(gender) | is.na(education) | is.na(income) | is.na(age) | is.na(country))

participants_5_NA %>%
  filter(is.na(education)) %>%
  count()

# 85 participants removed or made NA

#### Prep Variables for Analysis ####

## Makes variables factors

#gender
participants_5_NA$gender <- factor(participants_5_NA$gender)
participants_5_RM$gender <- factor(participants_5_RM$gender)

participants_5_NA$gender <- relevel(participants_5_NA$gender, ref = "Female")
participants_5_RM$gender <- relevel(participants_5_RM$gender, ref = "Female")

#UK Nation
participants_5_NA$country <- factor(participants_5_NA$country)
participants_5_RM$country <- factor(participants_5_RM$country)

participants_5_NA$country <- relevel(participants_5_NA$country, ref = "England")
participants_5_RM$country <- relevel(participants_5_RM$country, ref = "England")

#Childhood Dog
participants_5_NA$dh_childhood_dog <- factor(participants_5_NA$dh_childhood_dog)
participants_5_RM$dh_childhood_dog <- factor(participants_5_RM$dh_childhood_dog)

participants_5_NA$dh_childhood_dog <- relevel(participants_5_NA$dh_childhood_dog, ref = "0")
participants_5_RM$dh_childhood_dog <- relevel(participants_5_RM$dh_childhood_dog, ref = "0")

##### Age ####

## Order variables 

participants_5_NA$age <- factor(participants_5_NA$age, 
                                levels = c("18 - 24", "25 - 34", "35 - 44", "45 - 54", "55 - 64", "65+"), 
                                ordered = TRUE)

participants_5_RM$age <- factor(participants_5_RM$age, 
                                levels = c("18 - 24", "25 - 34", "35 - 44", "45 - 54", "55 - 64", "65+"), 
                                ordered = TRUE)


##### Income #####

## Update income brackets

unique(participants_5_NA$income)
unique(participants_5_RM$income)

table(participants_5_NA$income) # prefer not to say 67

#combine all categories above £100,000

participants_5_NA <- participants_5_NA %>%
  mutate(income = case_when(
    income %in% c("£100,001 - £150,000", "£150,001 - £200,000", "Over £200,000") ~ "Over £100,000",
    TRUE ~ income  # Keep other income categories unchanged
  ))

participants_5_RM <- participants_5_RM %>%
  mutate(income = case_when(
    income %in% c("£100,001 - £150,000", "£150,001 - £200,000", "Over £200,000") ~ "Over £100,000",
    TRUE ~ income  # Keep other income categories unchanged
  ))

## check categories are the same

unique(participants_5_NA$income)
unique(participants_5_RM$income)

participants_5_NA$income <- factor(participants_5_NA$income, 
                                   levels = c("Less than £10,000",
                                              "£10,001 - £20,000",
                                              "£20,001 - £30,000",
                                              "£30,001 - £40,000",
                                              "£40,001 - £60,000",
                                              "£60,001 - £80,000",
                                              "£80,001 - £100,000",
                                              "Over £100,000"), 
                                   ordered = TRUE)

levels(participants_5_NA$income)


participants_5_RM$income <- factor(participants_5_RM$income, 
                                   levels = c("Less than £10,000",
                                              "£10,001 - £20,000",
                                              "£20,001 - £30,000",
                                              "£30,001 - £40,000",
                                              "£40,001 - £60,000",
                                              "£60,001 - £80,000",
                                              "£80,001 - £100,000",
                                              "Over £100,000"),
                                   ordered = TRUE)

##### Education #####

unique(participants_5_NA$education)

rm(participants_5_NA, participants_5_RM, participants_5_NA_test)

participants_5_NA$education <- factor(participants_5_NA$education, 
                                      levels = c("None of the above",
                                                 "High school/secondary school or equivalent",
                                                 "Apprenticeship / Trade school",
                                                 "Other school (inc. School leaving exam certificate or matriculation)",
                                                 "First degree level qualification including undergraduate degrees, foundation degrees, graduate membership of a professional institute etc",
                                                 "University higher degree (e.g. MSc, PhD)"                                                                                                
                                      ), 
                                      ordered = TRUE)

participants_5_RM$education <- factor(participants_5_RM$education, 
                                      levels = c("None of the above",
                                                 "High school/secondary school or equivalent",
                                                 "Apprenticeship / Trade school",
                                                 "Other school (inc. School leaving exam certificate or matriculation)",
                                                 "First degree level qualification including undergraduate degrees, foundation degrees, graduate membership of a professional institute etc",
                                                 "University higher degree (e.g. MSc, PhD)"                                                                                                
                                      ), 
                                      ordered = TRUE)


is.ordered(participants_5_NA$education) # Check if it is still an ordered factor
is.ordered(participants_5_RM$education)

# remove NA participants from education

levels(participants_5_NA$education)

levels(participants_5_RM$education)

participants_5_NA %>%
  filter(is.na(education)) %>%
  count()

#Rename first degree to shorter name

participants_5_RM <- participants_5_RM %>%
  mutate(education = fct_recode(education,
                                "First degree level qualification" = 
                                  "First degree level qualification including undergraduate degrees, foundation degrees, graduate membership of a professional institute etc"
  ))


participants_5_NA <- participants_5_NA %>%
  mutate(education = fct_recode(education,
                                "First degree level qualification" = 
                                  "First degree level qualification including undergraduate degrees, foundation degrees, graduate membership of a professional institute etc"
  ))


table(participants_5_NA$education)

levels(participants_5_NA$education)
levels(participants_5_RM$education)


check_education <- participants_5_NA %>%
  filter(is.na(education))

rm(check_education)

# Remove prefer not to say from RM dataset

participants_5_RM <- participants_5_RM %>%
  filter(education != "Prefer not to say") %>%
  mutate(education = droplevels(education))


# check levels and numbers 

table(participants_5_NA$education)
table(participants_5_RM$education)

#only 50 in other school. combine with high school

participants_5_RM <- participants_5_RM %>%
  mutate(education = case_when(
    education %in% c("High school/secondary school or equivalent", "Other school (inc. School leaving exam certificate or matriculation)") ~ "High school/secondary school or equivalent",
    TRUE ~ education
  ))

participants_5_NA <- participants_5_NA %>%
  mutate(education = case_when(
    education %in% c("High school/secondary school or equivalent", "Other school (inc. School leaving exam certificate or matriculation)") ~ "High school/secondary school or equivalent",
    TRUE ~ education  # Keep other income categories unchanged
  ))

table(participants_5_NA_test$education)
table(participants_5_RM_test$education)


participants_5_RM$education <- factor(participants_5_RM$education, 
                                      levels = c("None of the above",
                                                 "High school/secondary school or equivalent",
                                                 "Apprenticeship / Trade school",
                                                 "First degree level qualification",
                                                 "University higher degree (e.g. MSc, PhD)"                                                                                                
                                      ), 
                                      ordered = TRUE)

participants_5_NA$education <- factor(participants_5_NA$education, 
                                      levels = c("None of the above",
                                                 "High school/secondary school or equivalent",
                                                 "Apprenticeship / Trade school",
                                                 "First degree level qualification",
                                                 "University higher degree (e.g. MSc, PhD)"                                                                                                
                                      ), 
                                      ordered = TRUE)

levels(participants_5_NA$education)
levels(participants_5_RM$education)


#### Check Missing Data Patterns ####

options(repr.plot.width = 15, repr.plot.height = 7)

png("aggr_plot.png", width = 1600, height = 800)
participants_5_NA %>%
  select(country, gender, income, education) %>%
  aggr(., col=c('navyblue','red'), numbers=TRUE, sortVars=TRUE, cex.axis = 1)

dev.off()

#### Create Correctness Variable ####

## Prep data ##

##### 1. Abandon (Abandonment)- TRUE for all participants #####

participants_5_NA <- participants_5_NA %>%
  mutate(abandon_correctness = case_when(
    abandon_knowledge == 3 ~ "Don't Know",
    abandon_knowledge == 1 ~ "Correct",
    abandon_knowledge == 2 ~ "Incorrect",
    TRUE ~ NA_character_
  ))

participants_5_NA$abandon_correctness <- factor(participants_5_NA$abandon_correctness, ordered = FALSE)

table(participants_5_NA$abandon_correctness)

# Correct Don't Know  Incorrect 
#       1359        239        160 

table(participants_5_NA$abandon_knowledge) #numbers match

participants_5_NA$abandon_correctness <- relevel(participants_5_NA$abandon_correctness, ref = "Correct")

## RM dataset

participants_5_RM <- participants_5_RM %>%
  mutate(abandon_correctness = case_when(
    abandon_knowledge == 3 ~ "Don't Know",
    abandon_knowledge == 1 ~ "Correct",
    abandon_knowledge == 2 ~ "Incorrect",
    TRUE ~ NA_character_
  ))

participants_5_RM$abandon_correctness <- factor(participants_5_RM$abandon_correctness, ordered = FALSE)

table(participants_5_RM$abandon_correctness)

# Correct Don't Know  Incorrect 
#       1295        225        153  

table(participants_5_RM$abandon_knowledge) #numbers match

participants_5_RM$abandon_correctness <- relevel(participants_5_RM$abandon_correctness, ref = "Correct")

##### 2. bsl (Restricted Breeds) - TRUE #####

participants_5_NA <- participants_5_NA %>%
  mutate(bsl_correctness = case_when(
    bsl_knowledge == 3 ~ "Don't Know",
    bsl_knowledge == 1 ~ "Correct",
    bsl_knowledge == 2 ~ "Incorrect",
    TRUE ~ NA_character_
  ))

participants_5_NA$bsl_correctness <- factor(participants_5_NA$bsl_correctness, ordered = FALSE)

table(participants_5_NA$bsl_correctness)

# Correct Don't Know  Incorrect 
#       1521        152         85

table(participants_5_NA$bsl_knowledge) #numbers match

participants_5_NA$bsl_correctness <- relevel(participants_5_NA$bsl_correctness, ref = "Correct")

##RM dataset

participants_5_RM <- participants_5_RM %>%
  mutate(bsl_correctness = case_when(
    bsl_knowledge == 3 ~ "Don't Know",
    bsl_knowledge == 1 ~ "Correct",
    bsl_knowledge == 2 ~ "Incorrect",
    TRUE ~ NA_character_
  ))

participants_5_RM$bsl_correctness <- factor(participants_5_RM$bsl_correctness, ordered = FALSE)

table(participants_5_RM$bsl_correctness)

# Correct Don't Know  Incorrect 
#       1453        140         80

table(participants_5_RM$bsl_knowledge) #numbers match

participants_5_RM$bsl_correctness <- relevel(participants_5_RM$bsl_correctness, ref = "Correct")


##### 3. dd_private (Fear In Private) - TRUE #####

participants_5_NA <- participants_5_NA %>%
  mutate(dd_private_correctness = case_when(
    dd_private_knowledge == 3 ~ "Don't Know",
    dd_private_knowledge == 1 ~ "Correct",
    dd_private_knowledge == 2 ~ "Incorrect",
    TRUE ~ NA_character_
  ))


participants_5_NA$dd_private_correctness <- factor(participants_5_NA$dd_private_correctness, ordered = FALSE)

table(participants_5_NA$dd_private_correctness)
# 
# Correct Don't Know  Incorrect 
#        829        508        421 

table(participants_5_NA$dd_private_knowledge) #numbers match

# 1   2   3 
# 829 421 508 

participants_5_NA$dd_private_correctness <- relevel(participants_5_NA$dd_private_correctness, ref = "Correct")

## RM version

participants_5_RM <- participants_5_RM %>%
  mutate(dd_private_correctness = case_when(
    dd_private_knowledge == 3 ~ "Don't Know",
    dd_private_knowledge == 1 ~ "Correct",
    dd_private_knowledge == 2 ~ "Incorrect",
    TRUE ~ NA_character_
  ))

participants_5_RM$dd_private_correctness <- factor(participants_5_RM$dd_private_correctness, ordered = FALSE)

table(participants_5_RM$dd_private_correctness)

table(participants_5_RM$dd_private_knowledge) #numbers match

participants_5_RM$dd_private_correctness <- relevel(participants_5_RM$dd_private_correctness, ref = "Correct")

##### 4. dog_foul (Fouling Fines) - TRUE #####

participants_5_NA <- participants_5_NA %>%
  mutate(dog_foul_correctness = case_when(
    dog_foul_knowledge == 3 ~ "Don't Know",
    dog_foul_knowledge == 1 ~ "Correct",
    dog_foul_knowledge == 2 ~ "Incorrect",
    TRUE ~ NA_character_
  ))

participants_5_NA$dog_foul_correctness <- factor(participants_5_NA$dog_foul_correctness, ordered = FALSE)

table(participants_5_NA$dog_foul_correctness)

# Correct Don't Know  Incorrect 
#       1513        130        115

table(participants_5_NA$dog_foul_knowledge) #numbers match

# 1    2    3 
# 1513  115  130 

participants_5_NA$dog_foul_correctness <- relevel(participants_5_NA$dog_foul_correctness, ref = "Correct")

## RM version

participants_5_RM <- participants_5_RM %>%
  mutate(dog_foul_correctness = case_when(
    dog_foul_knowledge == 3 ~ "Don't Know",
    dog_foul_knowledge == 1 ~ "Correct",
    dog_foul_knowledge == 2 ~ "Incorrect",
    TRUE ~ NA_character_
  ))

participants_5_RM$dog_foul_correctness <- factor(participants_5_RM$dog_foul_correctness, ordered = FALSE)

table(participants_5_RM$dog_foul_correctness)

# Correct Don't Know  Incorrect 
#       1440        123        110 

table(participants_5_RM$dog_foul_knowledge) #numbers match

# 1    2    3 
# 1440  110  123 

participants_5_RM$dog_foul_correctness <- relevel(participants_5_RM$dog_foul_correctness, ref = "Correct")


##### 5. dog_walking (Mandatory Exercise) - FALSE #####

participants_5_NA <- participants_5_NA %>%
  mutate(dog_walking_correctness = case_when(
    dog_walking_knowledge == 3 ~ "Don't Know",
    dog_walking_knowledge == 1 ~ "Incorrect",
    dog_walking_knowledge == 2 ~ "Correct",
    TRUE ~ NA_character_
  ))

participants_5_NA$dog_walking_correctness <- factor(participants_5_NA$dog_walking_correctness, ordered = FALSE)

table(participants_5_NA$dog_walking_correctness)

# Correct Don't Know  Incorrect 
#       1003        445        310

table(participants_5_NA$dog_walking_knowledge) #numbers match

# 1    2    3 
# 310 1003  445

participants_5_NA$dog_walking_correctness <- relevel(participants_5_NA$dog_walking_correctness, ref = "Correct")

## RM version

participants_5_RM <- participants_5_RM %>%
  mutate(dog_walking_correctness = case_when(
    dog_walking_knowledge == 3 ~ "Don't Know",
    dog_walking_knowledge == 1 ~ "Incorrect",
    dog_walking_knowledge == 2 ~ "Correct",
    TRUE ~ NA_character_
  ))

participants_5_RM$dog_walking_correctness <- factor(participants_5_RM$dog_walking_correctness, ordered = FALSE)

table(participants_5_RM$dog_walking_correctness)

# Correct Don't Know  Incorrect 
#        966        411        296 

table(participants_5_RM$dog_walking_knowledge) #numbers match

# 1   2   3 
# 296 966 411 

participants_5_RM$dog_walking_correctness <- relevel(participants_5_RM$dog_walking_correctness, ref = "Correct")


##### 6. ear_cropping (Ear Cropping Ban) - TRUE #####

participants_5_NA <- participants_5_NA %>%
  mutate(ear_cropping_correctness = case_when(
    ear_cropping_knowledge == 3 ~ "Don't Know",
    ear_cropping_knowledge == 1 ~ "Correct",
    ear_cropping_knowledge == 2 ~ "Incorrect",
    TRUE ~ NA_character_
  ))

participants_5_NA$ear_cropping_correctness <- factor(participants_5_NA$ear_cropping_correctness, ordered = FALSE)

table(participants_5_NA$ear_cropping_correctness)

# Correct Don't Know  Incorrect 
#       1265        356        137 

table(participants_5_NA$ear_cropping_knowledge) #numbers match

# 1    2    3 
# 1265  137  356

participants_5_NA$ear_cropping_correctness <- relevel(participants_5_NA$ear_cropping_correctness, ref = "Correct")

## RM version

participants_5_RM <- participants_5_RM %>%
  mutate(ear_cropping_correctness = case_when(
    ear_cropping_knowledge == 3 ~ "Don't Know",
    ear_cropping_knowledge == 1 ~ "Correct",
    ear_cropping_knowledge == 2 ~ "Incorrect",
    TRUE ~ NA_character_
  ))

participants_5_RM$ear_cropping_correctness <- factor(participants_5_RM$ear_cropping_correctness, ordered = FALSE)

table(participants_5_RM$ear_cropping_correctness)

# Correct Don't Know  Incorrect 
#       1203        336        134

table(participants_5_RM$ear_cropping_knowledge) #numbers match

# 1    2    3 
# 1203  134  336 

participants_5_RM$ear_cropping_correctness <- relevel(participants_5_RM$ear_cropping_correctness, ref = "Correct")


##### 7. euthanasia (Restricted Euthanasia) - FALSE #####

participants_5_NA <- participants_5_NA %>%
  mutate(euthanasia_correctness = case_when(
    euthanasia_knowledge == 3 ~ "Don't Know",
    euthanasia_knowledge == 1 ~ "Incorrect",
    euthanasia_knowledge == 2 ~ "Correct",
    TRUE ~ NA_character_
  ))

participants_5_NA$euthanasia_correctness <- factor(participants_5_NA$euthanasia_correctness, ordered = FALSE)

table(participants_5_NA$euthanasia_correctness)

# Correct Don't Know  Incorrect 
#        274        399       1085 

table(participants_5_NA$euthanasia_knowledge) #numbers match

# 1    2    3 
# 1085  274  399 

participants_5_NA$euthanasia_correctness <- relevel(participants_5_NA$euthanasia_correctness, ref = "Correct")

## RM version

participants_5_RM <- participants_5_RM %>%
  mutate(euthanasia_correctness = case_when(
    euthanasia_knowledge == 3 ~ "Don't Know",
    euthanasia_knowledge == 1 ~ "Incorrect",
    euthanasia_knowledge == 2 ~ "Correct",
    TRUE ~ NA_character_
  ))

participants_5_RM$euthanasia_correctness <- factor(participants_5_RM$euthanasia_correctness, ordered = FALSE)

table(participants_5_RM$euthanasia_correctness)

# Correct Don't Know  Incorrect 
#        266        375       1032  

table(participants_5_RM$euthanasia_knowledge) #numbers match

# 1    2    3 
# 1032  266  375

participants_5_RM$euthanasia_correctness <- relevel(participants_5_RM$euthanasia_correctness, ref = "Correct")


##### 8. flat_faced_dogs (Brachycephalic Breeding Ban) - FALSE #####

participants_5_NA <- participants_5_NA %>%
  mutate(flat_faced_dogs_correctness = case_when(
    flat_faced_dogs_knowledge == 3 ~ "Don't Know",
    flat_faced_dogs_knowledge == 1 ~ "Incorrect",
    flat_faced_dogs_knowledge == 2 ~ "Correct",
    TRUE ~ NA_character_
  ))

participants_5_NA$flat_faced_dogs_correctness <- factor(participants_5_NA$flat_faced_dogs_correctness, ordered = FALSE)

table(participants_5_NA$flat_faced_dogs_correctness)
# 
# Correct Don't Know  Incorrect 
#        827        559        372

table(participants_5_NA$flat_faced_dogs_knowledge) #numbers match

# 1   2   3 
# 372 827 559 

participants_5_NA$flat_faced_dogs_correctness <- relevel(participants_5_NA$flat_faced_dogs_correctness, ref = "Correct")

## RM version

participants_5_RM <- participants_5_RM %>%
  mutate(flat_faced_dogs_correctness = case_when(
    flat_faced_dogs_knowledge == 3 ~ "Don't Know",
    flat_faced_dogs_knowledge == 1 ~ "Incorrect",
    flat_faced_dogs_knowledge == 2 ~ "Correct",
    TRUE ~ NA_character_
  ))

participants_5_RM$flat_faced_dogs_correctness <- factor(participants_5_RM$flat_faced_dogs_correctness, ordered = FALSE)

table(participants_5_RM$flat_faced_dogs_correctness)

# Correct Don't Know  Incorrect 
#        798        527        348 

table(participants_5_RM$flat_faced_dogs_knowledge) #numbers match

# 1   2   3 
# 348 798 527

participants_5_RM$flat_faced_dogs_correctness <- relevel(participants_5_RM$flat_faced_dogs_correctness, ref = "Correct")

##### 9. id (Collar ID) - TRUE #####

participants_5_NA <- participants_5_NA %>%
  mutate(id_correctness = case_when(
    id_knowledge == 3 ~ "Don't Know",
    id_knowledge == 1 ~ "Correct",
    id_knowledge == 2 ~ "Incorrect",
    TRUE ~ NA_character_
  ))

participants_5_NA$id_correctness <- factor(participants_5_NA$id_correctness, ordered = FALSE)

table(participants_5_NA$id_correctness)

# Correct Don't Know  Incorrect 
#        912        338        508 

table(participants_5_NA$id_knowledge) #numbers match

# 1   2   3 
# 912 508 338

participants_5_NA$id_correctness <- relevel(participants_5_NA$id_correctness, ref = "Correct")

## RM version

participants_5_RM <- participants_5_RM %>%
  mutate(id_correctness = case_when(
    id_knowledge == 3 ~ "Don't Know",
    id_knowledge == 1 ~ "Correct",
    id_knowledge == 2 ~ "Incorrect",
    TRUE ~ NA_character_
  ))

participants_5_RM$id_correctness <- factor(participants_5_RM$id_correctness, ordered = FALSE)

table(participants_5_RM$id_correctness)

# Correct Don't Know  Incorrect 
#        872        313        488 

table(participants_5_RM$id_knowledge) #numbers match

participants_5_RM$id_correctness <- relevel(participants_5_RM$id_correctness, ref = "Correct")

##### 10. import_mutilation (Import Mutilation Ban) - FALSE #####

participants_5_NA <- participants_5_NA %>%
  mutate(import_mutilation_correctness = case_when(
    import_mutilation_knowledge == 3 ~ "Don't Know",
    import_mutilation_knowledge == 1 ~ "Incorrect",
    import_mutilation_knowledge == 2 ~ "Correct",
    TRUE ~ NA_character_
  ))

participants_5_NA$import_mutilation_correctness <- factor(participants_5_NA$import_mutilation_correctness, ordered = FALSE)

table(participants_5_NA$import_mutilation_correctness)

# Correct Don't Know  Incorrect 
#        251        617        890 

table(participants_5_NA$import_mutilation_knowledge) #numbers match

# 1   2   3 
# 890 251 617 

participants_5_NA$import_mutilation_correctness <- relevel(participants_5_NA$import_mutilation_correctness, ref = "Correct")

## RM version

participants_5_RM <- participants_5_RM %>%
  mutate(import_mutilation_correctness = case_when(
    import_mutilation_knowledge == 3 ~ "Don't Know",
    import_mutilation_knowledge == 1 ~ "Incorrect",
    import_mutilation_knowledge == 2 ~ "Correct",
    TRUE ~ NA_character_
  ))

participants_5_RM$import_mutilation_correctness <- factor(participants_5_RM$import_mutilation_correctness, ordered = FALSE)

table(participants_5_RM$import_mutilation_correctness)

# Correct Don't Know  Incorrect 
#        241        576        856 

table(participants_5_RM$import_mutilation_knowledge) #numbers match

# 1   2   3 
# 856 241 576

participants_5_RM$import_mutilation_correctness <- relevel(participants_5_RM$import_mutilation_correctness, ref = "Correct")


##### 11. leads_around_livestock (Leads Around Livestock) - TRUE for NI, FALSE for England, Scotland, Wales ######

participants_5_NA <- participants_5_NA %>%
  mutate(leads_around_livestock_correctness = case_when(
    leads_around_livestock_knowledge == 3 ~ "Don't Know",
    country == "England" & leads_around_livestock_knowledge == 1 ~ "Incorrect",
    country == "England" & leads_around_livestock_knowledge == 2 ~ "Correct",
    country == "Scotland" & leads_around_livestock_knowledge == 1 ~ "Incorrect",
    country == "Scotland" & leads_around_livestock_knowledge == 2 ~ "Correct",
    country == "Wales" & leads_around_livestock_knowledge == 1 ~ "Incorrect",
    country == "Wales" & leads_around_livestock_knowledge == 2 ~ "Correct",
    country == "Northern Ireland" & leads_around_livestock_knowledge == 1 ~ "Correct",
    country == "Northern Ireland" & leads_around_livestock_knowledge == 2 ~ "Incorrect",
    TRUE ~ NA_character_  # catch any unexpected cases
  ))

participants_5_NA$leads_around_livestock_correctness <- factor(participants_5_NA$leads_around_livestock_correctness, ordered = FALSE)

#check coded correctly
participants_5_NA %>%
  filter(country == "Scotland" & leads_around_livestock_knowledge == 1) %>%
  dplyr::select(leads_around_livestock_correctness) %>%
  head()


table(participants_5_NA$leads_around_livestock_correctness, participants_5_NA$country)

#            England Northern Ireland Scotland Wales
# Correct         76              212       73    81
# Don't Know     103               75       79    87
# Incorrect      316               73      294   277

table(participants_5_NA$leads_around_livestock_knowledge, participants_5_NA$country) #numbers match

participants_5_NA$leads_around_livestock_correctness <- relevel(participants_5_NA$leads_around_livestock_correctness, ref = "Correct")

## RM version

participants_5_RM <- participants_5_RM %>%
  mutate(leads_around_livestock_correctness = case_when(
    leads_around_livestock_knowledge == 3 ~ "Don't Know",
    country == "England" & leads_around_livestock_knowledge == 1 ~ "Incorrect",
    country == "England" & leads_around_livestock_knowledge == 2 ~ "Correct",
    country == "Scotland" & leads_around_livestock_knowledge == 1 ~ "Incorrect",
    country == "Scotland" & leads_around_livestock_knowledge == 2 ~ "Correct",
    country == "Wales" & leads_around_livestock_knowledge == 1 ~ "Incorrect",
    country == "Wales" & leads_around_livestock_knowledge == 2 ~ "Correct",
    country == "Northern Ireland" & leads_around_livestock_knowledge == 1 ~ "Correct",
    country == "Northern Ireland" & leads_around_livestock_knowledge == 2 ~ "Incorrect",
    TRUE ~ NA_character_  # catch any unexpected cases
  ))


participants_5_RM$leads_around_livestock_correctness <- factor(participants_5_RM$leads_around_livestock_correctness, ordered = FALSE)

#check coded correctly
participants_5_RM %>%
  filter(country == "Northern Ireland" & leads_around_livestock_knowledge == 2) %>%
  dplyr::select(leads_around_livestock_correctness) %>%
  head()


table(participants_5_RM$leads_around_livestock_correctness, participants_5_RM$country)

# England Northern Ireland Scotland Wales
# Correct         73              205       70    77
# Don't Know      99               69       72    82
#   Incorrect      309               70      284   263

table(participants_5_RM$leads_around_livestock_knowledge, participants_5_RM$country) #numbers match

participants_5_RM$leads_around_livestock_correctness <- relevel(participants_5_RM$leads_around_livestock_correctness, ref = "Correct")


##### 12. left_alone (Left Alone Limit) - FALSE ######

participants_5_NA <- participants_5_NA %>%
  mutate(left_alone_correctness = case_when(
    left_alone_knowledge == 3 ~ "Don't Know",
    left_alone_knowledge == 1 ~ "Incorrect",
    left_alone_knowledge == 2 ~ "Correct",
    TRUE ~ NA_character_
  ))

participants_5_NA$left_alone_correctness <- factor(participants_5_NA$left_alone_correctness, ordered = FALSE)

table(participants_5_NA$left_alone_correctness)

# Correct Don't Know  Incorrect 
#        642        644        472

table(participants_5_NA$left_alone_knowledge) #numbers match

participants_5_NA$left_alone_correctness <- relevel(participants_5_NA$left_alone_correctness, ref = "Correct")

## RM version

participants_5_RM <- participants_5_RM %>%
  mutate(left_alone_correctness = case_when(
    left_alone_knowledge == 3 ~ "Don't Know",
    left_alone_knowledge == 1 ~ "Incorrect",
    left_alone_knowledge == 2 ~ "Correct",
    TRUE ~ NA_character_
  ))

participants_5_RM$left_alone_correctness <- factor(participants_5_RM$left_alone_correctness, ordered = FALSE)

table(participants_5_RM$left_alone_correctness)

# Correct Don't Know  Incorrect 
#        612        608        453

table(participants_5_RM$left_alone_knowledge) #numbers match

participants_5_RM$left_alone_correctness <- relevel(participants_5_RM$left_alone_correctness, ref = "Correct")


##### 13. licensing - TRUE for NI, FALSE for England, Scotland, Wales ######

participants_5_NA <- participants_5_NA %>%
  mutate(licensing_correctness = case_when(
    licensing_knowledge == 3 ~ "Don't Know",
    country == "England" & licensing_knowledge == 1 ~ "Incorrect",
    country == "England" & licensing_knowledge == 2 ~ "Correct",
    country == "Scotland" & licensing_knowledge == 1 ~ "Incorrect",
    country == "Scotland" & licensing_knowledge == 2 ~ "Correct",
    country == "Wales" & licensing_knowledge == 1 ~ "Incorrect",
    country == "Wales" & licensing_knowledge == 2 ~ "Correct",
    country == "Northern Ireland" & licensing_knowledge == 1 ~ "Correct",
    country == "Northern Ireland" & licensing_knowledge == 2 ~ "Incorrect",
    TRUE ~ NA_character_
  ))

table(participants_5_NA$licensing_correctness)

participants_5_NA$licensing_correctness <- factor(participants_5_NA$licensing_correctness, ordered = FALSE)

#check coded correctly
participants_5_NA %>%
  filter(country == "Northern Ireland" & licensing_knowledge == 1) %>%
  dplyr::select(licensing_correctness) %>%
  head()

#            England Northern Ireland Scotland Wales
# Correct        239              274      274   251
# Don't Know      67               40       50    61
# Incorrect      189               46      122   133

table(participants_5_NA$licensing_knowledge, participants_5_NA$country) #numbers match

participants_5_NA$licensing_correctness <- relevel(participants_5_NA$licensing_correctness, ref = "Correct")

## RM version

participants_5_RM <- participants_5_RM %>%
  mutate(licensing_correctness = case_when(
    licensing_knowledge == 3 ~ "Don't Know",
    country == "England" & licensing_knowledge == 1 ~ "Incorrect",
    country == "England" & licensing_knowledge == 2 ~ "Correct",
    country == "Scotland" & licensing_knowledge == 1 ~ "Incorrect",
    country == "Scotland" & licensing_knowledge == 2 ~ "Correct",
    country == "Wales" & licensing_knowledge == 1 ~ "Incorrect",
    country == "Wales" & licensing_knowledge == 2 ~ "Correct",
    country == "Northern Ireland" & licensing_knowledge == 1 ~ "Correct",
    country == "Northern Ireland" & licensing_knowledge == 2 ~ "Incorrect",
    TRUE ~ NA_character_  # catch any unexpected cases
  ))

participants_5_RM$licensing_correctness <- factor(participants_5_RM$licensing_correctness, ordered = FALSE)

#check coded correctly
participants_5_RM %>%
  filter(country == "Northern Ireland" & licensing_knowledge == 1) %>%
  dplyr::select(licensing_correctness) %>%
  head()


table(participants_5_RM$licensing_correctness, participants_5_RM$country)

# England Northern Ireland Scotland Wales
# Correct        231              264      268   237
# Don't Know      65               37       46    54
# Incorrect      185               43      112   131

table(participants_5_RM$licensing_knowledge, participants_5_RM$country) #numbers match

participants_5_RM$licensing_correctness <- relevel(participants_5_RM$licensing_correctness, ref = "Correct")


##### 14. livestock_worrying (Lawful Shooting) - TRUE ##### 

participants_5_NA <- participants_5_NA %>%
  mutate(livestock_worrying_correctness = case_when(
    livestock_worrying_knowledge == 3 ~ "Don't Know",
    livestock_worrying_knowledge == 1 ~ "Correct",
    livestock_worrying_knowledge == 2 ~ "Incorrect",
    TRUE ~ NA_character_
  ))

participants_5_NA$livestock_worrying_correctness <- factor(participants_5_NA$livestock_worrying_correctness, ordered = FALSE)

table(participants_5_NA$livestock_worrying_correctness)

# Correct Don't Know  Incorrect 
#        899        454        405

table(participants_5_NA$livestock_worrying_knowledge) #numbers match

# 1   2   3 
# 899 405 454

participants_5_NA$livestock_worrying_correctness <- relevel(participants_5_NA$livestock_worrying_correctness, ref = "Correct")

## RM version

participants_5_RM <- participants_5_RM %>%
  mutate(livestock_worrying_correctness = case_when(
    livestock_worrying_knowledge == 3 ~ "Don't Know",
    livestock_worrying_knowledge == 1 ~ "Correct",
    livestock_worrying_knowledge == 2 ~ "Incorrect",
    TRUE ~ NA_character_
  ))

participants_5_RM$livestock_worrying_correctness <- factor(participants_5_RM$livestock_worrying_correctness, ordered = FALSE)

table(participants_5_RM$livestock_worrying_correctness)

# Correct Don't Know  Incorrect 
#        868        424        381

table(participants_5_RM$livestock_worrying_knowledge) #numbers match

# 1   2   3 
# 868 381 424 

participants_5_RM$livestock_worrying_correctness <- relevel(participants_5_RM$livestock_worrying_correctness, ref = "Correct")

##### 15. neutering (Restricted Neutering) - FALSE #####

participants_5_NA <- participants_5_NA %>%
  mutate(neutering_correctness = case_when(
    neutering_knowledge == 3 ~ "Don't Know",
    neutering_knowledge == 1 ~ "Incorrect",
    neutering_knowledge == 2 ~ "Correct",
    TRUE ~ NA_character_
  ))

participants_5_NA$neutering_correctness <- factor(participants_5_NA$neutering_correctness, ordered = FALSE)

table(participants_5_NA$neutering_correctness)

# Correct Don't Know  Incorrect 
#       1211        290        257 

table(participants_5_NA$neutering_knowledge) #numbers match

# 1    2    3 
# 257 1211  290 

participants_5_NA$neutering_correctness <- relevel(participants_5_NA$neutering_correctness, ref = "Correct")

## RM version

participants_5_RM <- participants_5_RM %>%
  mutate(neutering_correctness = case_when(
    neutering_knowledge == 3 ~ "Don't Know",
    neutering_knowledge == 1 ~ "Incorrect",
    neutering_knowledge == 2 ~ "Correct",
    TRUE ~ NA_character_
  ))

participants_5_RM$neutering_correctness <- factor(participants_5_RM$neutering_correctness, ordered = FALSE)

table(participants_5_RM$neutering_correctness)

# Correct Don't Know  Incorrect 
#       1160        270        243 

table(participants_5_RM$neutering_knowledge) #numbers match

# 1    2    3 
# 243 1160  270

participants_5_RM$neutering_correctness <- relevel(participants_5_RM$neutering_correctness, ref = "Correct")

##### 16. prong_collar (Prong Collar Ban) - FALSE #####

participants_5_NA <- participants_5_NA %>%
  mutate(prong_collar_correctness = case_when(
    prong_collar_knowledge == 3 ~ "Don't Know",
    prong_collar_knowledge == 1 ~ "Incorrect",
    prong_collar_knowledge == 2 ~ "Correct",
    TRUE ~ NA_character_
  ))

participants_5_NA$prong_collar_correctness <- factor(participants_5_NA$prong_collar_correctness, ordered = FALSE)

table(participants_5_NA$prong_collar_correctness)

# Correct Don't Know  Incorrect 
#        207        455       1096 

table(participants_5_NA$prong_collar_knowledge) #numbers match

# 1    2    3 
# 1096  207  455 

participants_5_NA$prong_collar_correctness <- relevel(participants_5_NA$prong_collar_correctness, ref = "Correct")

## RM version

participants_5_RM <- participants_5_RM %>%
  mutate(prong_collar_correctness = case_when(
    prong_collar_knowledge == 3 ~ "Don't Know",
    prong_collar_knowledge == 1 ~ "Incorrect",
    prong_collar_knowledge == 2 ~ "Correct",
    TRUE ~ NA_character_
  ))

participants_5_RM$prong_collar_correctness <- factor(participants_5_RM$prong_collar_correctness, ordered = FALSE)

table(participants_5_RM$prong_collar_correctness)

# Correct Don't Know  Incorrect 
#        195        426       1052

table(participants_5_RM$prong_collar_knowledge) #numbers match

# 1    2    3 
# 1052  195  426

participants_5_RM$prong_collar_correctness <- relevel(participants_5_RM$prong_collar_correctness, ref = "Correct")


##### 17. public_access (Public Access) - FALSE #####

participants_5_NA <- participants_5_NA %>%
  mutate(public_access_correctness = case_when(
    public_access_knowledge == 3 ~ "Don't Know",
    public_access_knowledge == 1 ~ "Incorrect",
    public_access_knowledge == 2 ~ "Correct",
    TRUE ~ NA_character_
  ))

participants_5_NA$public_access_correctness <- factor(participants_5_NA$public_access_correctness, ordered = FALSE)

table(participants_5_NA$public_access_correctness)

# Correct Don't Know  Incorrect 
#       1247        284        227

table(participants_5_NA$public_access_knowledge) #numbers match

# 1    2    3 
# 227 1247  284

participants_5_NA$public_access_correctness <- relevel(participants_5_NA$public_access_correctness, ref = "Correct")

## RM version

participants_5_RM <- participants_5_RM %>%
  mutate(public_access_correctness = case_when(
    public_access_knowledge == 3 ~ "Don't Know",
    public_access_knowledge == 1 ~ "Incorrect",
    public_access_knowledge == 2 ~ "Correct",
    TRUE ~ NA_character_
  ))

participants_5_RM$public_access_correctness <- factor(participants_5_RM$public_access_correctness, ordered = FALSE)

table(participants_5_RM$public_access_correctness)

# Correct Don't Know  Incorrect 
#       1192        266        215 

table(participants_5_RM$public_access_knowledge) #numbers match

# 1    2    3 
# 215 1192  266 

participants_5_RM$public_access_correctness <- relevel(participants_5_RM$public_access_correctness, ref = "Correct")

##### 18. renting (Dogs In Rentals) - FALSE #####

participants_5_NA <- participants_5_NA %>%
  mutate(renting_correctness = case_when(
    renting_knowledge == 3 ~ "Don't Know",
    renting_knowledge == 1 ~ "Incorrect",
    renting_knowledge == 2 ~ "Correct",
    TRUE ~ NA_character_
  ))

participants_5_NA$renting_correctness <- factor(participants_5_NA$renting_correctness, ordered = FALSE)

table(participants_5_NA$renting_correctness)

# Correct Don't Know  Incorrect 
#        997        370        391 

table(participants_5_NA$renting_knowledge) #numbers match

# 1   2   3 
# 391 997 370

participants_5_NA$renting_correctness <- relevel(participants_5_NA$renting_correctness, ref = "Correct")

## RM version

participants_5_RM <- participants_5_RM %>%
  mutate(renting_correctness = case_when(
    renting_knowledge == 3 ~ "Don't Know",
    renting_knowledge == 1 ~ "Incorrect",
    renting_knowledge == 2 ~ "Correct",
    TRUE ~ NA_character_
  ))

participants_5_RM$renting_correctness <- factor(participants_5_RM$renting_correctness, ordered = FALSE)

table(participants_5_RM$renting_correctness)

# Correct Don't Know  Incorrect 
#        957        346        370

table(participants_5_RM$renting_knowledge) #numbers match

# 1   2   3 
# 370 957 346

participants_5_RM$renting_correctness <- relevel(participants_5_RM$renting_correctness, ref = "Correct")

##### 19. shock_collar (Shock Collar Ban) - TRUE for Wales, FALSE for NI, England, Wales #####

participants_5_NA <- participants_5_NA %>%
  mutate(shock_collar_correctness = case_when(
    shock_collar_knowledge == 3 ~ "Don't Know",
    country == "England" & shock_collar_knowledge == 1 ~ "Incorrect",
    country == "England" & shock_collar_knowledge == 2 ~ "Correct",
    country == "Scotland" & shock_collar_knowledge == 1 ~ "Incorrect",
    country == "Scotland" & shock_collar_knowledge == 2 ~ "Correct",
    country == "Wales" & shock_collar_knowledge == 1 ~ "Correct",
    country == "Wales" & shock_collar_knowledge == 2 ~ "Incorrect",
    country == "Northern Ireland" & shock_collar_knowledge == 1 ~ "Incorrect",
    country == "Northern Ireland" & shock_collar_knowledge == 2 ~ "Correct",
    TRUE ~ NA_character_  # catch any unexpected cases
  ))

participants_5_NA$shock_collar_correctness <- factor(participants_5_NA$shock_collar_correctness, ordered = FALSE)

#check coded correctly
participants_5_NA %>%
  filter(country == "Scotland" & shock_collar_knowledge == 1) %>%
  dplyr::select(shock_collar_correctness) %>%
  head()


table(participants_5_NA$shock_collar_correctness, participants_5_NA$country)

#             England Northern Ireland Scotland Wales
# Correct         59               67       58   333
# Don't Know      85               89       62    71
# Incorrect      351              204      326    41 

table(participants_5_NA$shock_collar_knowledge, participants_5_NA$country) #numbers match

# England Northern Ireland Scotland Wales
# 1     351              204      326   333
# 2      59               67       58    41
# 3      85               89       62    71

participants_5_NA$shock_collar_correctness <- relevel(participants_5_NA$shock_collar_correctness, ref = "Correct")

## RM version

participants_5_RM <- participants_5_RM %>%
  mutate(shock_collar_correctness = case_when(
    shock_collar_knowledge == 3 ~ "Don't Know",
    country == "England" & shock_collar_knowledge == 1 ~ "Incorrect",
    country == "England" & shock_collar_knowledge == 2 ~ "Correct",
    country == "Scotland" & shock_collar_knowledge == 1 ~ "Incorrect",
    country == "Scotland" & shock_collar_knowledge == 2 ~ "Correct",
    country == "Wales" & shock_collar_knowledge == 1 ~ "Correct",
    country == "Wales" & shock_collar_knowledge == 2 ~ "Incorrect",
    country == "Northern Ireland" & shock_collar_knowledge == 1 ~ "Incorrect",
    country == "Northern Ireland" & shock_collar_knowledge == 2 ~ "Correct",
    TRUE ~ NA_character_  # catch any unexpected cases
  ))

participants_5_RM$shock_collar_correctness <- factor(participants_5_RM$shock_collar_correctness, ordered = FALSE)

#check coded correctly
participants_5_RM %>%
  filter(country == "Wales" & shock_collar_knowledge == 1) %>%
  dplyr::select(shock_collar_correctness) %>%
  head()


table(participants_5_RM$shock_collar_correctness, participants_5_RM$country)

# England Northern Ireland Scotland Wales
# Correct         58               64       57   316
# Don't Know      80               84       59    67
# Incorrect      343              196      310    39

table(participants_5_RM$shock_collar_knowledge, participants_5_RM$country) #numbers match

# England Northern Ireland Scotland Wales
# 1     343              196      310   316
# 2      58               64       57    39
# 3      80               84       59    67

participants_5_RM$shock_collar_correctness <- relevel(participants_5_RM$shock_collar_correctness, ref = "Correct")

##### 20. stray (Straying Ban) - TRUE #####

participants_5_NA <- participants_5_NA %>%
  mutate(stray_correctness = case_when(
    stray_knowledge == 3 ~ "Don't Know",
    stray_knowledge == 1 ~ "Correct",
    stray_knowledge == 2 ~ "Incorrect",
    TRUE ~ NA_character_
  ))

participants_5_NA$stray_correctness <- factor(participants_5_NA$stray_correctness, ordered = FALSE)

table(participants_5_NA$stray_correctness)

# Correct Don't Know  Incorrect 
#       1034        427        297

table(participants_5_NA$stray_knowledge) #numbers match

# 1    2    3 
# 1034  297  427

participants_5_NA$stray_correctness <- relevel(participants_5_NA$stray_correctness, ref = "Correct")

## RM version

participants_5_RM <- participants_5_RM %>%
  mutate(stray_correctness = case_when(
    stray_knowledge == 3 ~ "Don't Know",
    stray_knowledge == 1 ~ "Correct",
    stray_knowledge == 2 ~ "Incorrect",
    TRUE ~ NA_character_
  ))

participants_5_RM$stray_correctness <- factor(participants_5_RM$stray_correctness, ordered = FALSE)

table(participants_5_RM$stray_correctness)

# Correct Don't Know  Incorrect 
#        990        395        288 

table(participants_5_RM$stray_knowledge) #numbers match

#1   2   3 
#990 288 395

participants_5_RM$stray_correctness <- relevel(participants_5_RM$stray_correctness, ref = "Correct")

##### 21. training_methods (Aversive Training Ban) - FALSE #####

participants_5_NA <- participants_5_NA %>%
  mutate(training_methods_correctness = case_when(
    training_methods_knowledge == 3 ~ "Don't Know",
    training_methods_knowledge == 1 ~ "Incorrect",
    training_methods_knowledge == 2 ~ "Correct",
    TRUE ~ NA_character_
  ))

participants_5_NA$training_methods_correctness <- factor(participants_5_NA$training_methods_correctness, ordered = FALSE)

table(participants_5_NA$training_methods_correctness)

# Correct Don't Know  Incorrect 
#         82        182       1494

table(participants_5_NA$training_methods_knowledge) #numbers match

# 1    2    3 
# 1494   82  182

participants_5_NA$training_methods_correctness <- relevel(participants_5_NA$training_methods_correctness, ref = "Correct")

## RM version

participants_5_RM <- participants_5_RM %>%
  mutate(training_methods_correctness = case_when(
    training_methods_knowledge == 3 ~ "Don't Know",
    training_methods_knowledge == 1 ~ "Incorrect",
    training_methods_knowledge == 2 ~ "Correct",
    TRUE ~ NA_character_
  ))

participants_5_RM$training_methods_correctness <- factor(participants_5_RM$training_methods_correctness, ordered = FALSE)

table(participants_5_RM$training_methods_correctness)

# Correct Don't Know  Incorrect 
#         78        167       1428

table(participants_5_RM$training_methods_knowledge) #numbers match

# 1    2    3 
# 1428   78  167

participants_5_RM$training_methods_correctness <- relevel(participants_5_RM$training_methods_correctness, ref = "Correct")

##### 22. transfer_ownership (Welfare Transfer) - TRUE for Scotland, FALSE for NI, England, Wales ######

participants_5_NA <- participants_5_NA %>%
  mutate(transfer_ownership_correctness = case_when(
    transfer_ownership_knowledge == 3 ~ "Don't Know",
    country == "England" & transfer_ownership_knowledge == 1 ~ "Incorrect",
    country == "England" & transfer_ownership_knowledge == 2 ~ "Correct",
    country == "Scotland" & transfer_ownership_knowledge == 1 ~ "Correct",
    country == "Scotland" & transfer_ownership_knowledge == 2 ~ "Incorrect",
    country == "Wales" & transfer_ownership_knowledge == 1 ~ "Incorrect",
    country == "Wales" & transfer_ownership_knowledge == 2 ~ "Correct",
    country == "Northern Ireland" & transfer_ownership_knowledge == 1 ~ "Incorrect",
    country == "Northern Ireland" & transfer_ownership_knowledge == 2 ~ "Correct",
    TRUE ~ NA_character_  # catch any unexpected cases
  ))

participants_5_NA$transfer_ownership_correctness <- factor(participants_5_NA$transfer_ownership_correctness, ordered = FALSE)

#check coded correctly
participants_5_NA %>%
  filter(country == "England" & transfer_ownership_knowledge == 1) %>%
  dplyr::select(transfer_ownership_correctness) %>%
  head()


table(participants_5_NA$transfer_ownership_correctness, participants_5_NA$country)

#             England Northern Ireland Scotland Wales
# Correct         42               18      332    34
# Don't Know      88               58       92    75
# Incorrect      365              284       22   336

table(participants_5_NA$transfer_ownership_knowledge, participants_5_NA$country) #numbers match

#     England Northern Ireland Scotland Wales
# 1     365              284      332   336
# 2      42               18       22    34
# 3      88               58       92    75

participants_5_NA$transfer_ownership_correctness <- relevel(participants_5_NA$transfer_ownership_correctness, ref = "Correct")

## RM version

participants_5_RM <- participants_5_RM %>%
  mutate(transfer_ownership_correctness = case_when(
    transfer_ownership_knowledge == 3 ~ "Don't Know",
    country == "England" & transfer_ownership_knowledge == 1 ~ "Incorrect",
    country == "England" & transfer_ownership_knowledge == 2 ~ "Correct",
    country == "Scotland" & transfer_ownership_knowledge == 1 ~ "Correct",
    country == "Scotland" & transfer_ownership_knowledge == 2 ~ "Incorrect",
    country == "Wales" & transfer_ownership_knowledge == 1 ~ "Incorrect",
    country == "Wales" & transfer_ownership_knowledge == 2 ~ "Correct",
    country == "Northern Ireland" & transfer_ownership_knowledge == 1 ~ "Incorrect",
    country == "Northern Ireland" & transfer_ownership_knowledge == 2 ~ "Correct",
    TRUE ~ NA_character_  # catch any unexpected cases
  ))

participants_5_RM$transfer_ownership_correctness <- factor(participants_5_RM$transfer_ownership_correctness, ordered = FALSE)

#check coded correctly
participants_5_RM %>%
  filter(country == "Wales" & transfer_ownership_knowledge == 1) %>%
  dplyr::select(transfer_ownership_correctness) %>%
  head()


table(participants_5_RM$transfer_ownership_correctness, participants_5_RM$country)

# England Northern Ireland Scotland Wales
# Correct         42               18      318    32
# Don't Know      81               54       86    69
#   Incorrect      358              272       22   321

table(participants_5_RM$transfer_ownership_knowledge, participants_5_RM$country) #numbers match

# England Northern Ireland Scotland Wales
# 1     358              272      318   321
# 2      42               18       22    32
# 3      81               54       86    69

participants_5_RM$transfer_ownership_correctness <- relevel(participants_5_RM$transfer_ownership_correctness, ref = "Correct")

#### Compute Correlations ####

##### Check Outcome Correlations #####

# Select all correctness variables
correctness_vars <- your_data |> 
  dplyr::select(ends_with("_correctness")) |> 
  dplyr::mutate(across(everything(), as.factor))

# Function to compute Cramér’s V
get_cramers_v <- function(x, y) {
  tbl <- table(x, y, useNA = "no")
  if (min(dim(tbl)) < 2) return(NA)
  vcd::assocstats(tbl)$cramer
}

# Create correlation matrix
var_names <- colnames(correctness_vars)
n <- length(var_names)
cramer_matrix <- matrix(NA, nrow = n, ncol = n, dimnames = list(var_names, var_names))

for (i in 1:n) {
  for (j in 1:n) {
    if (i != j) {
      cramer_matrix[i, j] <- get_cramers_v(correctness_vars[[i]], correctness_vars[[j]])
    } else {
      cramer_matrix[i, j] <- 1
    }
  }
}

# View matrix
round(cramer_matrix, 2)

cramer_df <- as.data.frame(round(cramer_matrix, 2))

##### Independent Variables Correlations #####

###### Polychoric Correlation - Ordinal-Ordinal ######

# income*education

polychor(participants_5_RM$income, participants_5_RM$education)
# 0.3654369

# age*income

polychor(participants_5_RM$age, participants_5_RM$income)
# -0.04842931

# age*education

polychor(participants_5_RM$age, participants_5_RM$education)
# -0.1882231

###### Cramer's V - Nominal-Nomial and Nominal-Binary ######

# dog_history*country

dh_country <- table(participants_5_RM$dog_history, participants_5_RM$country)

cramerV(dh_country)
#0.08668

# dog_history*gender

dh_gender <- table(participants_5_RM$dog_history, participants_5_RM$gender)

cramerV(dh_gender)
# 0.04553

# dog_history*childhood_dog

dh_childhood <- table(participants_5_RM$dog_history, participants_5_RM$dh_childhood_dog)

cramerV(dh_childhood)
#0.4234

# country*gender

country_gender <- table(participants_5_RM$country, participants_5_RM$gender)

cramerV(country_gender)
# 0.01472

# country*childhood_dog

country_childhood_dog <- table(participants_5_RM$country, participants_5_RM$dh_childhood_dog)

cramerV(country_childhood_dog)
# 0.02438

###### Point Biserial Correlation (Continuous-Binary) ######

# urbanicity*gender

c <- as.numeric(participants_5_RM$gender)

biserial.cor(participants_5_RM$percent_urban_2, c, use = c("all.obs"), level = 2)
#0.00999119

# urbanicity*gender

c <- as.numeric(participants_5_RM$dh_childhood_dog)

biserial.cor(participants_5_RM$percent_urban_2, c, use = c("all.obs"), level = 2)
#-0.02291168

###### Kendall’s Coefficient of Rank Correlation tau-sub-b, τb (Continuous-Ordinal) ######

#https://www.r-tutor.com/gpu-computing/correlation/kendall-tau-b

# urbanicity*income

m <- cbind(participants_5_RM$percent_urban_2, participants_5_RM$income) 
cor(m, method="kendall", use="pairwise") 
#0.0003446986 

# urbanicity*education

m <- cbind(participants_5_RM$percent_urban_2, participants_5_RM$education) 
cor(m, method="kendall", use="pairwise") 
#0.0002840566 

# urbanicity*age

m <- cbind(participants_5_RM$percent_urban_2, participants_5_RM$age) 
cor(m, method="kendall", use="pairwise") 
#-0.09124225

###### Phi Coefficient - Binary-Binary ######

library(psych)

phi(table(participants_5_RM$gender, participants_5_RM$dh_childhood_dog))
#-0.06

# Print the Phi coefficient
print(result$phi)

###### Rank Biserial - Ordinal-Binary ######

library(effectsize)

#gender*education

rank_biserial(education ~ gender, data = participants_5_RM)
#-0.08

#gender*income
rank_biserial(income ~ gender, data = participants_5_RM)
#-0.11

#gender*age
rank_biserial(age ~ gender, data = participants_5_RM)
#-0.02

#childhood_dog*education
rank_biserial(education ~ dh_childhood_dog, data = participants_5_RM)
#0.07

#childhood_dog*income
rank_biserial(income ~ dh_childhood_dog, data = participants_5_RM)
#0.06

#childhood_dog*age
rank_biserial(age ~ dh_childhood_dog, data = participants_5_RM)
#-0.24

###### Freeman's Theta - Ordinal - Nominal ######

library(rcompanion)

#age*dog_history

freemanTheta(participants_5_RM$age, participants_5_RM$dog_history, ci = FALSE)
# 0.248

#age*country
freemanTheta(participants_5_RM$age, participants_5_RM$country, ci = FALSE)
#0.0772

#income*dog_history
freemanTheta(participants_5_RM$income, participants_5_RM$dog_history, ci = FALSE)
#0.114

#income*country
freemanTheta(participants_5_RM$income, participants_5_RM$country, ci = FALSE)
#0.0414

#education*dog_history
freemanTheta(participants_5_RM$education, participants_5_RM$dog_history, ci = FALSE)
#0.0846

#education*country
freemanTheta(participants_5_RM$education, participants_5_RM$country, ci = FALSE)
#0.0899

###### Kendall’s Coefficient of Rank Correlation tau-sub-b, τb - Ordinal-Continuous #####

cor(m, method="kendall", use="pairwise")

library(rstatix)

#urbanicity*uk_nation
kruskal_effsize(participants_5_RM, percent_urban_2 ~ country)
#0.0551 

#spearmans to check

c <- as.numeric(participants_5_RM$country)
cor.test(x=participants_5_RM$percent_urban_2, c, method = 'spearman')
#-0.1567217


#urbanicity*dog_history
kruskal_effsize(participants_5_RM, percent_urban_2 ~ dog_history)
#0.0119

c <- as.numeric(participants_5_RM$dog_history)
cor.test(x=participants_5_RM$percent_urban_2, c, method = 'spearman')
#0.01878919

## Calculate Eta Squared as alternative ##

#urbanicity*country
model <- aov(percent_urban_2 ~ country, data = participants_5_RM)

eta_squared(model)
#0.03748065 #small

#urbanicity*dog_history
model <- aov(percent_urban_2 ~ dog_history, data = participants_5_RM)

eta_squared(model)
#0.009005118 #small


#### Check Participant Breakdown for Dataset ####

#age
participants_5_NA %>%
  tabyl(age) %>%             
  adorn_totals("row") %>%              
  adorn_pct_formatting(digits = 1)

#gender
participants_5_NA %>%
  tabyl(gender) %>%             
  adorn_totals("row") %>%              
  adorn_pct_formatting(digits = 1)

#education
participants_5_NA %>%
  tabyl(education) %>%             
  adorn_totals("row") %>%              
  adorn_pct_formatting(digits = 1)

#income
participants_5_NA %>%
  tabyl(income) %>%             
  adorn_totals("row") %>%              
  adorn_pct_formatting(digits = 1)

#country
participants_5_NA %>%
  tabyl(country) %>%             
  adorn_totals("row") %>%              
  adorn_pct_formatting(digits = 1)

#% urban
summary(participants_5_NA$percent_urban_2)

#dog_history
participants_5_NA %>%
  tabyl(dog_history) %>%             
  adorn_totals("row") %>%              
  adorn_pct_formatting(digits = 1)

#childhood dog
participants_5_NA %>%
  tabyl(dh_childhood_dog) %>%             
  adorn_totals("row") %>%              
  adorn_pct_formatting(digits = 1)


participants_5_NA %>%
  filter(gender_other != "" )

#### Correctness and Responses by UK Nations ####

levels(participants_5_NA$country)

table(participants_5_NA$country)

# England Northern Ireland         Scotland            Wales 
# 495              360              446              445 

participants_country <- participants_5_NA %>%
  dplyr::select(participant_id, country, ends_with("_correctness"))

country_long <- participants_country %>%
  pivot_longer(
    cols = contains("_correctness"),
    names_to = "question",
    values_to = "response"
  )

counts <- country_long %>%
  group_by(question, country, response) %>%
  summarise(n = n(), .groups = "drop") %>%
  group_by(question, country) %>%
  mutate(
    total = sum(n),
    pct = n / total * 100
  )

counts_overall_kn <- country_long %>%
  group_by(question, response) %>%
  summarise(n = n(), .groups = "drop") %>%
  group_by(question) %>%
  mutate(
    total = sum(n),
    pct = n / total * 100
  )

counts_wide_kn <- counts_overall_kn %>%
  pivot_wider(
    names_from = response,
    values_from = c(n, pct),
    names_glue = "{response}_{.value}"
  )

Scot_counts <- counts %>%
  filter(country == "Scotland")

Scot_wide <- Scot_counts %>%
  pivot_wider(
    names_from = response,
    values_from = c(n, pct),
    names_glue = "{response}_{.value}"
  )

NI_counts <- counts %>%
  filter(country == "Northern Ireland")

NI_wide <- NI_counts %>%
  pivot_wider(
    names_from = response,
    values_from = c(n, pct),
    names_glue = "{response}_{.value}"
  )

Wales_counts <- counts %>%
  filter(country == "Wales")

Wales_wide <- Wales_counts %>%
  pivot_wider(
    names_from = response,
    values_from = c(n, pct),
    names_glue = "{response}_{.value}"
  )

England_counts <- counts %>%
  filter(country == "England")

England_wide <- England_counts %>%
  pivot_wider(
    names_from = response,
    values_from = c(n, pct),
    names_glue = "{response}_{.value}"
  )

#### SAVE DATASET ####

saveRDS(participants_5_NA, "participants_5_NA.rds") #Wide format with NA's factors
saveRDS(participants_5_RM, "participants_5_RM.rds") #Wide format with all NA data removed factors

#### END ####
