# Supplementary material for: Exploring Public Knowledge of Dog Law in the UK: Evidence of Poor Legal Knowledge in a Nationally Representative Sample
Source: Animals (Basel). 2026 May 10;16(10):1463. doi: 10.3390/ani16101463 (PMC13203885; doi:10.3390/ani16101463)
Supplement: Supplementary file 1 [file animals-16-01463-s001.zip › File S6 - Code for Model Building and Data Analysis.R]

##### Model Building and Data Analysis #####

## Load Packages ##

library(tidyverse) #for data manipulation
library(ggplot2) #for creating plots
library(readxl) #to read excel sheets

# Data Analysis

library(MuMIn) #to use dredge to evaluate all possible models
library(withr) #to add na.fail within dredge
library(nnet) # to run multinomial models
library(performance)  # Check model assumptions and performance
library(stats) #to check VIF for multicollinearity
library(car) # to check VIF for multicollinearity
library(broom) #tidies up outputs

## SET WORKING DIRECTORY ##

setwd()

getwd()

## LOAD DATA ##

#These data sets are created using File S5 - Code for Data Preparation and Calculating Urbanicity
participants_5_NA <- readRDS("participants_5_NA.rds") #Wide format with NA's factors
participants_5_RM <- readRDS("participants_5_RM.rds") #Wide format with data removed no factors


#### Run Knowledge Multinomial Models Question by Question ####

participants_5_NA <- participants_5_NA %>%
  mutate(across(
    contains("_knowledge"),
    ~ factor(., levels = c(1, 2, 3), labels = c("True", "False", "Don't know"))
  ))

## Check Multicollinearity on Global Model ##

# Note - Each final model is also checked

y_dummy <- rnorm(nrow(participants_5_RM))

lm_proxy <- lm(
  y_dummy ~ dog_history + country + percent_urban_2 + age + gender + dh_childhood_dog + education + income,
  data = participants_5_RM
)

vif(lm_proxy)

#                       GVIF Df GVIF^(1/(2*Df))
# dog_history      1.377208  3        1.054791
# country          1.117813  3        1.018736
# percent_urban_2  1.073249  1        1.035977
# age              1.265392  5        1.023817
# gender           1.046502  1        1.022987
# dh_childhood_dog 1.250435  1        1.118229
# education        1.308998  4        1.034231
# income           1.288242  7        1.018256

###### Question 1: abandon (Abandonment Ban) - It is unlawful for an owner to abandon their dog ###### 

## Check data

check_groups <- participants_5_NA %>%
  count(dog_history, country, age, gender, education, income, dh_childhood_dog, abandon_correctness, abandon_knowledge)

check_groups %>%
  count(n) %>%
  filter(n <= 5) %>%
  arrange(n)

# n    nn
# <int> <int>
# 1     1  1353
# 2     2   163
# 3     3    16
# 4     4     4
# 5     5     3

table(participants_5_NA$abandon_correctness)

# Correct Don't Know  Incorrect 
#       1359        239        160 

table(participants_5_NA$abandon_knowledge)

# 1    2    3 
# 1359  160  239

#run global model

abandon.global.nom <- multinom(abandon_correctness ~ dog_history + country + percent_urban_2 + age + gender + dh_childhood_dog + education + income, 
                               data = participants_5_RM)

#run all subsets approach

model_set_abandon <- with_options(
  list(na.action = "na.fail"),
  dredge(abandon.global.nom)
)

view(model_set_abandon)

# calculate combined predictor weights

sw(model_set_abandon)

#                       dog_history education dh_childhood_dog gender percent_urban_2 country income age  
# Sum of weights:          1        0.69      0.59             0.48   0.44            0.09    0.07  <0.01
# N containing models:   128         128       128              128    128             128     128    128

## Compare competing models

abandon.nom <- multinom(abandon_correctness ~ dog_history + education + dh_childhood_dog,
                        data = participants_5_RM)

abandon.nom.2 <- multinom(abandon_correctness ~ dog_history + education + dh_childhood_dog + gender,
                        data = participants_5_RM)

abandon.nom.3 <- multinom(abandon_correctness ~ dog_history_2 + education + dh_childhood_dog,
                        data = participants_5_RM)

abandon.nom.null <- multinom(abandon_correctness ~ 1, 
                             data = participants_5_RM) 


models <- list(abandon.nom = abandon.nom,
               abandon.nom.2 = abandon.nom.2,
               abandon.nom.3 = abandon.nom.3,
               abandon.nom.null = abandon.nom.null)

# Calculate AICc for each
aics <- sapply(models, AIC)

# Find delta AICc
delta_aics <- aics - min(aics)

# Calculate Akaike weights
akaike_weights <- exp(-0.5 * delta_aics)
akaike_weights <- akaike_weights / sum(akaike_weights)

# View results
data.frame(Model = names(models), AIC = aics, DeltaAIC = delta_aics, Weight = akaike_weights)

# Model      AIC  DeltaAIC       Weight
# abandon.nom           abandon.nom 2287.356  2.872563 0.1646064745
# abandon.nom.2       abandon.nom.2 2287.635  3.152400 0.1431136338
# abandon.nom.3       abandon.nom.3 2284.483  0.000000 0.6921751027
# abandon.nom.null abandon.nom.null 2302.074 17.591293 0.0001047889

## Use LRT to compare final model to null

dev.ppo <- deviance(abandon.nom.3)
dev.null <- deviance(abandon.nom.null)

df.ppo <- length(coef(abandon.nom.3))
df.null <- length(coef(abandon.nom.null))

lrt_stat <- dev.null - dev.ppo
df_diff <- df.ppo - df.null         

p_value <- pchisq(lrt_stat, df = df_diff, lower.tail = FALSE)

cat("LRT statistic:", lrt_stat,
    "\nDegrees of freedom:", df_diff,
    "\nP-value:", p_value)

# LRT statistic: 45.59129 
# Degrees of freedom: 14 
# P-value: 3.269123e-05

## Check Pseudo R2S


r2(abandon.nom.3)
r2_nagelkerke(abandon.nom.3)

# Check multicollinearity

y_dummy <- rnorm(nrow(participants_5_RM))

lm_proxy <- lm(
  y_dummy ~ dog_history_2 + education + dh_childhood_dog,
  data = participants_5_RM
)

vif(lm_proxy)

## Check Pearson residuals

pear <- residuals(abandon.nom.3, type = "pearson")
fitted_vals <- fitted(abandon.nom.3)

# Update 1 (Incorrect) to 2 (Don't Know) and 3 (Correct) and update brackets in title to relevant name
plot(fitted_vals[, 1], pear[, 1],                       
     main = "Pearson residuals vs fitted (Incorrect)",   
     xlab = "Fitted value", ylab = "Pearson residual")

## Check predicted vs observed

pred <- predict(abandon.nom.3, type="probs")
obs_prop <- prop.table(table(participants_5_RM$abandon_correctness))
pred_mean <- colMeans(pred)

barplot(rbind(obs_prop, pred_mean), beside=TRUE,
        legend = c("Observed", "Predicted"),
        main = "Observed versus Predicted Probabilities",
        col = c("skyblue","orange"))

## Results

#run final model with NA dataset

abandon.nom.NA <- multinom(abandon_correctness ~ dog_history_2 + education + dh_childhood_dog,
                           data = participants_5_NA)

tidy_or <- tidy(abandon.nom.NA, conf.int = TRUE)

tidy_or <- tidy_or %>%
  mutate(
    OR = exp(estimate),
    CI_low = exp(conf.low),
    CI_high = exp(conf.high)
  )

nobs(abandon.nom.NA)

View(tidy_or)

nobs(abandon.nom.NA)

exp(coef(abandon.nom.NA)) #to get OR

## Calculate R2 for NA Models

NA.model.data <- model.frame(abandon.nom.NA)

abandon.nom.NA.null <- multinom(abandon_correctness ~ 1,
                                data = NA.model.data)

ll.full <- as.numeric(logLik(abandon.nom.NA))
ll.null <- as.numeric(logLik(abandon.nom.NA.null))

mcfadden_R2  <- 1 - ll.full/ll.null

n <- nobs(abandon.nom.NA)

cs_R2 <- 1 - exp((2/n) * (ll.null-ll.full))

nagelkerke_R2 <- cs_R2/(1 - exp((2/n) * ll.null))

mcfadden_R2
nagelkerke_R2


## Predictor breakdown

table(participants_5_NA$dog_history, participants_5_NA$abandon_correctness)

table(participants_5_NA$education, participants_5_NA$abandon_correctness)

table(participants_5_NA$dh_childhood_dog, participants_5_NA$abandon_correctness)

table(participants_5_NA$dog_history, participants_5_NA$abandon_knowledge)

table(participants_5_NA$education, participants_5_NA$abandon_knowledge)

table(participants_5_NA$dh_childhood_dog, participants_5_NA$abandon_knowledge)


###### Question 2: bsl (Restricted Breeds) - Certain breeds must be muzzled and on a leash in a public place ######

## Check data

check_groups <- participants_5_NA %>%
  count(dog_history, country, age, gender, education, income, dh_childhood_dog, bsl_correctness, bsl_knowledge)

check_groups %>%
  count(n) %>%
  filter(n <= 5) %>%
  arrange(n)

# n    nn
# <int> <int>
# 1     1  1289
# 2     2   174
# 3     3    27
# 4     4     5
# 5     5     4

table(participants_5_NA$bsl_correctness)

# Correct Don't Know  Incorrect 
#       1521        152         85 

table(participants_5_NA$bsl_knowledge)

# 1    2    3 
#1521   85  152 

#run global model

bsl.global.nom <- multinom(bsl_correctness ~ dog_history + country + percent_urban_2 + age + gender + dh_childhood_dog + education + income, 
                               data = participants_5_RM)

model_set_bsl <- with_options(
  list(na.action = "na.fail"),
  dredge(bsl.global.nom)
)

view(model_set_bsl)

# calculate combined predictor weights

sw(model_set_bsl)

# age   dog_history gender education dh_childhood_dog percent_urban_2 country income
# Sum of weights:          1     1           1   0.36      0.28             0.12            0.02   <0.01 
# N containing models:   128   128         128    128       128              128             128     128

## Run model

bsl.nom <- multinom(bsl_correctness ~ age + dog_history + gender,
                    data = participants_5_RM)

bsl.nom.2 <- multinom(bsl_correctness ~ age + dog_history_2 + gender,
                    data = participants_5_RM)

bsl.nom.null <- multinom(bsl_correctness ~ 1, 
                             data = participants_5_RM) 


models <- list(bsl.nom = bsl.nom,
               bsl.nom.2 = bsl.nom.2,
               bsl.nom.null = bsl.nom.null)

# Calculate AICc for each
aics <- sapply(models, AIC)

# Find delta AICc
delta_aics <- aics - min(aics)

# Calculate Akaike weights
akaike_weights <- exp(-0.5 * delta_aics)
akaike_weights <- akaike_weights / sum(akaike_weights)

# View results
data.frame(Model = names(models), AIC = aics, DeltaAIC = delta_aics, Weight = akaike_weights)

# Model      AIC   DeltaAIC       Weight
# bsl.nom           bsl.nom 1461.711   2.121162 2.571984e-01
# bsl.nom.2       bsl.nom.2 1459.590   0.000000 7.428016e-01
# bsl.nom.null bsl.nom.null 1594.772 135.181927 3.284660e-30

## Use LRT to compare final model to null

dev.ppo <- deviance(bsl.nom.2)
dev.null <- deviance(bsl.nom.null)

df.ppo <- length(coef(bsl.nom.2))
df.null <- length(coef(bsl.nom.null))

lrt_stat <- dev.null - dev.ppo
df_diff <- df.ppo - df.null         

p_value <- pchisq(lrt_stat, df = df_diff, lower.tail = FALSE)

cat("LRT statistic:", lrt_stat,
    "\nDegrees of freedom:", df_diff,
    "\nP-value:", p_value)

# LRT statistic: 167.1819 
# Degrees of freedom: 16 
# P-value: 3.069507e-27

## Check Pseudo R2S

r2(bsl.nom.2)
r2_nagelkerke(bsl.nom.2)

citation("performance")

# Check multicollinearity

y_dummy <- rnorm(nrow(participants_5_RM))

lm_proxy <- lm(
  y_dummy ~ age + dog_history_2 + gender,
  data = participants_5_RM
)

vif(lm_proxy)

check_model(bsl.nom.2, residual_type = "normal") ##to check VIF only other plots not valid

## Check Pearson residuals

pear <- residuals(bsl.nom.2, type = "pearson")
fitted_vals <- fitted(bsl.nom.2)

#Replace 3 (correct) with 2 (Don't Know) and 1 (Incorrect)
plot(fitted_vals[, 3], pear[, 3],
     main = "Pearson residuals vs fitted (Correct)",
     xlab = "Fitted value", ylab = "Pearson residual")

## Check predicted vs observed

pred <- predict(bsl.nom.2, type="probs")
obs_prop <- prop.table(table(participants_5_RM$bsl_correctness))
pred_mean <- colMeans(pred)

barplot(rbind(obs_prop, pred_mean), beside=TRUE,
        legend = c("Observed", "Predicted"),
        main = "Observed versus Predicted Probabilities",
        col = c("skyblue","orange"))

## Results

#run final model with NA dataset

bsl.nom.NA <- multinom(bsl_correctness ~ age + dog_history_2 + gender,
                           data = participants_5_NA)

tidy_or <- tidy(bsl.nom.NA, conf.int = TRUE)

tidy_or <- tidy_or %>%
  mutate(
    OR = exp(estimate),
    CI_low = exp(conf.low),
    CI_high = exp(conf.high)
  )

nobs(bsl.nom.NA)

View(tidy_or)

## Calculate R2 for NA Models

NA.model.data <- model.frame(bsl.nom.NA)

bsl.nom.NA.null <- multinom(bsl_correctness ~ 1,
                                data = NA.model.data)

ll.full <- as.numeric(logLik(bsl.nom.2))
ll.null <- as.numeric(logLik(bsl.nom.null))

mcfadden_R2  <- 1 - ll.full/ll.null

n <- nobs(bsl.nom.NA)

cs_R2 <- 1 - exp((2/n) * (ll.null-ll.full))

nagelkerke_R2 <- cs_R2/(1 - exp((2/n) * ll.null))

mcfadden_R2
nagelkerke_R2

##Predictor breakdown

table(participants_5_NA$dog_history, participants_5_NA$bsl_correctness)

table(participants_5_NA$age, participants_5_NA$bsl_correctness)

table(participants_5_NA$gender, participants_5_NA$bsl_correctness)

table(participants_5_NA$dog_history, participants_5_NA$bsl_knowledge)

table(participants_5_NA$age, participants_5_NA$bsl_knowledge)

table(participants_5_NA$gender, participants_5_NA$bsl_knowledge)

###### Question 3: dd_private (Fear In Home): It is illegal for a dog to cause fear or apprehension in another person in your home or someone else's home ######

## Check data

check_groups <- participants_5_NA %>%
  count(dog_history, country, age, gender, education, income, dh_childhood_dog, dd_private_correctness, dd_private_knowledge)

check_groups %>%
  count(n) %>%
  filter(n <= 5) %>%
  arrange(n)

# n    nn
# <int> <int>
# 1     1  1482
# 2     2   118
# 3     3     9
# 4     4     2
# 5     5     1

table(participants_5_NA$dd_private_correctness)

# Correct Don't know  Incorrect 
#        829        508        421  


table(participants_5_NA$dd_private_knowledge)

# 1    2    3 
#829 421 508 

#run global model

dd_private.global.nom <- multinom(dd_private_correctness ~ dog_history + country + percent_urban_2 + age + gender + dh_childhood_dog + education + income + age*dog_history, 
                               data = participants_5_RM)

model_set_dd_private <- with_options(
  list(na.action = "na.fail"),
  dredge(dd_private.global.nom)
)

view(model_set_dd_private)

# calculate combined predictor weights

sw(model_set_dd_private)

#                   age  dog_history percent_urban_2 dh_childhood_dog gender income education country
# Sum of weights:      1.00 1.00        0.44            0.24             0.18   0.05   0.02      0.01   
# N containing models:  128  128         128             128              128    128    128       128  

## Run model

dd_private.nom <- multinom(dd_private_correctness ~ dog_history + age,
                        data = participants_5_RM)

dd_private.nom.2 <- multinom(dd_private_correctness ~ dog_history + age + percent_urban_2,
                          data = participants_5_RM)

dd_private.nom.3 <- multinom(dd_private_correctness ~ dog_history_2 + age,
                             data = participants_5_RM)

dd_private.nom.4 <- multinom(dd_private_correctness ~ dog_history_2 + age + percent_urban_2,
                             data = participants_5_RM)

dd_private.nom.null <- multinom(dd_private_correctness ~ 1, 
                             data = participants_5_RM) 


models <- list(dd_private.nom = dd_private.nom,
               dd_private.nom.2 = dd_private.nom.2,
               dd_private.nom.3 = dd_private.nom.3,
               dd_private.nom.4 = dd_private.nom.4,
               dd_private.nom.null = dd_private.nom.null)

# Calculate AICc for each
aics <- sapply(models, AIC)

# Find delta AICc
delta_aics <- aics - min(aics)

# Calculate Akaike weights
akaike_weights <- exp(-0.5 * delta_aics)
akaike_weights <- akaike_weights / sum(akaike_weights)

# View results
data.frame(Model = names(models), AIC = aics, DeltaAIC = delta_aics, Weight = akaike_weights)


# Model      AIC   DeltaAIC       Weight
# dd_private.nom           dd_private.nom 3481.397  0.0000000 5.125072e-01
# dd_private.nom.2       dd_private.nom.2 3481.751  0.3536059 4.294528e-01
# dd_private.nom.3       dd_private.nom.3 3486.991  5.5938683 3.126129e-02
# dd_private.nom.4       dd_private.nom.4 3487.301  5.9034166 2.677869e-02
# dd_private.nom.null dd_private.nom.null 3530.393 48.9959217 1.175901e-11


## Use LRT to compare final model to null

dev.ppo <- deviance(dd_private.nom)
dev.null <- deviance(dd_private.nom.null)

df.ppo <- length(coef(dd_private.nom))
df.null <- length(coef(dd_private.nom.null))

lrt_stat <- dev.null - dev.ppo
df_diff <- df.ppo - df.null         

p_value <- pchisq(lrt_stat, df = df_diff, lower.tail = FALSE)

cat("LRT statistic:", lrt_stat,
    "\nDegrees of freedom:", df_diff,
    "\nP-value:", p_value)

# LRT statistic: 80.99592 
# Degrees of freedom: 16 
# P-value: 1.100142e-10

## Check Pseudo R2S

r2(dd_private.nom)
r2_nagelkerke(dd_private.nom)

citation("performance")

# Check multicollinearity

y_dummy <- rnorm(nrow(participants_5_RM))

lm_proxy <- lm(
  y_dummy ~ dog_history + age,
  data = participants_5_RM
)

vif(lm_proxy)

## Check Pearson residuals

pear <- residuals(dd_private.nom, type = "pearson")
fitted_vals <- fitted(dd_private.nom)

# Choose category k (e.g. 1st (Incorrect), 2nd (Dont Know), or 3rd column (Correct))
plot(fitted_vals[, 3], pear[, 3],
     main = "Pearson residuals vs fitted (Correct)",
     xlab = "Fitted value", ylab = "Pearson residual")

## Check predicted vs observed

pred <- predict(dd_private.nom, type="probs")
obs_prop <- prop.table(table(participants_5_RM$dd_private_correctness))
pred_mean <- colMeans(pred)

barplot(rbind(obs_prop, pred_mean), beside=TRUE,
        legend = c("Observed", "Predicted"),
        main = "Observed versus Predicted Probabilities",
        col = c("skyblue","orange"))

## Results

#run final model with NA dataset

dd_private.nom.NA <- multinom(dd_private_correctness ~ dog_history + age,
                           data = participants_5_NA)

tidy_or <- tidy(dd_private.nom.NA, conf.int = TRUE)

tidy_or <- tidy_or %>%
  mutate(
    OR = exp(estimate),
    CI_low = exp(conf.low),
    CI_high = exp(conf.high)
  )

nobs(dd_private.nom.NA)

View(tidy_or)

## Calculate R2 for NA Models

NA.model.data <- model.frame(dd_private.nom.NA)

dd_private.nom.NA.null <- multinom(dd_private_correctness ~ 1,
                                data = NA.model.data)

ll.full <- as.numeric(logLik(dd_private.nom.NA))
ll.null <- as.numeric(logLik(dd_private.nom.NA.null))

mcfadden_R2  <- 1 - ll.full/ll.null


n <- nobs(dd_private.nom.NA)

cs_R2 <- 1 - exp((2/n) * (ll.null-ll.full))

nagelkerke_R2 <- cs_R2/(1 - exp((2/n) * ll.null))

mcfadden_R2
nagelkerke_R2

## Predictor breakdown

table(participants_5_NA$dog_history, participants_5_NA$dd_private_correctness)

table(participants_5_NA$age, participants_5_NA$dd_private_correctness)


table(participants_5_NA$dog_history, participants_5_NA$dd_private_knowledge)

table(participants_5_NA$age, participants_5_NA$dd_private_knowledge)


###### Question 4: dog_foul (Fouling Fine): Owners can be fined if their dog fouls in a public place ######

## Check data

check_groups <- participants_5_NA %>%
  count(dog_history, country, age, gender, education, income, dh_childhood_dog, dog_foul_correctness, dog_foul_knowledge)

check_groups %>%
  count(n) %>%
  filter(n <= 5) %>%
  arrange(n)

# n    nn
# <int> <int>
# 1     1  1304
# 2     2   169
# 3     3    28
# 4     4     4
# 5     5     2

table(participants_5_NA$dog_foul_correctness)

# Correct Don't Know  Incorrect 
#       1513        130        115

table(participants_5_NA$dog_foul_knowledge)

# 1    2    3 
#1513  115  130

#run global model

dog_foul.global.nom <- multinom(dog_foul_correctness ~ dog_history + country + percent_urban_2 + age + gender + dh_childhood_dog + education + income, 
                               data = participants_5_RM)

model_set_dog_foul <- with_options(
  list(na.action = "na.fail"),
  dredge(dog_foul.global.nom)
)

view(model_set_dog_foul)

# calculate combined predictor weights

sw(model_set_dog_foul)

#                   age  dog_history dh_childhood_dog percent_urban_2 country gender income education
# Sum of weights:      1.00 1.00        0.99             0.68            0.65    0.20   0.02   0.01     
# N containing models:  128  128         128              128             128     128    128    128

## Run model

dog_foul.nom <- multinom(dog_foul_correctness ~ age + dog_history + dh_childhood_dog + percent_urban_2 + country,
                        data = participants_5_RM)

dog_foul.nom.2 <- multinom(dog_foul_correctness ~ age + dog_history + dh_childhood_dog + percent_urban_2,
                          data = participants_5_RM)

dog_foul.nom.3 <- multinom(dog_foul_correctness ~ age + dog_history + dh_childhood_dog + country,
                          data = participants_5_RM)

dog_foul.nom.4 <- multinom(dog_foul_correctness ~ age + dog_history_2 + dh_childhood_dog + percent_urban_2 + country,
                           data = participants_5_RM)

dog_foul.nom.5 <- multinom(dog_foul_correctness ~ age + dog_history_2 + dh_childhood_dog + percent_urban_2,
                           data = participants_5_RM)

dog_foul.nom.6 <- multinom(dog_foul_correctness ~ age + dog_history_2 + dh_childhood_dog + country,
                           data = participants_5_RM)

dog_foul.nom.null <- multinom(dog_foul_correctness ~ 1, 
                             data = participants_5_RM) 


models <- list(dog_foul.nom = dog_foul.nom,
               dog_foul.nom.2 = dog_foul.nom.2,
               dog_foul.nom.3 = dog_foul.nom.3,
               dog_foul.nom.4 = dog_foul.nom.4,
               dog_foul.nom.5 = dog_foul.nom.5,
               dog_foul.nom.6 = dog_foul.nom.6,
               dog_foul.nom.null = dog_foul.nom.null)

# Calculate AICc for each
aics <- sapply(models, AIC)

# Find delta AICc
delta_aics <- aics - min(aics)

# Calculate Akaike weights
akaike_weights <- exp(-0.5 * delta_aics)
akaike_weights <- akaike_weights / sum(akaike_weights)

# View results
data.frame(Model = names(models), AIC = aics, DeltaAIC = delta_aics, Weight = akaike_weights)

# Model      AIC  DeltaAIC       Weight
# dog_foul.nom           dog_foul.nom 1631.730  3.992564 6.759823e-02
# dog_foul.nom.2       dog_foul.nom.2 1633.607  5.869421 2.644727e-02
# dog_foul.nom.3       dog_foul.nom.3 1633.628  5.890454 2.617060e-02
# dog_foul.nom.4       dog_foul.nom.4 1627.737  0.000000 4.976334e-01
# dog_foul.nom.5       dog_foul.nom.5 1629.666  1.928784 1.897053e-01
# dog_foul.nom.6       dog_foul.nom.6 1629.637  1.900104 1.924453e-01
# dog_foul.nom.null dog_foul.nom.null 1676.852 49.114812 1.075880e-11

## Use LRT to compare final model to null

dev.ppo <- deviance(dog_foul.nom.4)
dev.null <- deviance(dog_foul.nom.null)

df.ppo <- length(coef(dog_foul.nom.4))
df.null <- length(coef(dog_foul.nom.null))

lrt_stat <- dev.null - dev.ppo
df_diff <- df.ppo - df.null         

p_value <- pchisq(lrt_stat, df = df_diff, lower.tail = FALSE)

cat("LRT statistic:", lrt_stat,
    "\nDegrees of freedom:", df_diff,
    "\nP-value:", p_value)

# LRT statistic: 97.12896 
# Degrees of freedom: 24 
# P-value: 9.235101e-11

## Check Pseudo R2S

r2(dog_foul.nom.4)
r2_nagelkerke(dog_foul.nom.4)

citation("performance")

# Check multicollinearity

y_dummy <- rnorm(nrow(participants_5_RM))

lm_proxy <- lm(
  y_dummy ~ age + dog_history_2 + dh_childhood_dog + percent_urban_2 + country,
  data = participants_5_RM
)

vif(lm_proxy)

## Check Pearson residuals

pear <- residuals(dog_foul.nom.4, type = "pearson")
fitted_vals <- fitted(dog_foul.nom.4)

# Choose category k (e.g. 1st (Incorrect), 2nd (Don't Know), or 3rd column (Correct))
plot(fitted_vals[, 3], pear[, 3],
     main = "Pearson residuals vs fitted (Correct)",
     xlab = "Fitted value", ylab = "Pearson residual")

## Check predicted vs observed

pred <- predict(dog_foul.nom.4, type="probs")
obs_prop <- prop.table(table(participants_5_RM$dog_foul_correctness))
pred_mean <- colMeans(pred)

barplot(rbind(obs_prop, pred_mean), beside=TRUE,
        legend = c("Observed", "Predicted"),
        main = "Observed versus Predicted Probabilities",
        col = c("skyblue","orange"))

## Results

#run final model with NA dataset

dog_foul.nom.NA <- multinom(dog_foul_correctness ~ age + dog_history_2 + dh_childhood_dog + percent_urban_2 + country,
                           data = participants_5_NA)

tidy_or <- tidy(dog_foul.nom.NA, conf.int = TRUE)

tidy_or <- tidy_or %>%
  mutate(
    OR = exp(estimate),
    CI_low = exp(conf.low),
    CI_high = exp(conf.high)
  )

nobs(dog_foul.nom.NA)

View(tidy_or)

## Calculate R2 for NA Models

NA.model.data <- model.frame(dog_foul.nom.NA)

dog_foul.nom.NA.null <- multinom(dog_foul_correctness ~ 1,
                                data = NA.model.data)

ll.full <- as.numeric(logLik(dog_foul.nom.NA))
ll.null <- as.numeric(logLik(dog_foul.nom.NA.null))

mcfadden_R2  <- 1 - ll.full/ll.null

n <- nobs(dog_foul.nom.NA)

cs_R2 <- 1 - exp((2/n) * (ll.null-ll.full))

nagelkerke_R2 <- cs_R2/(1 - exp((2/n) * ll.null))

mcfadden_R2
nagelkerke_R2

## Predictor breakdown

table(participants_5_NA$age, participants_5_NA$dog_foul_correctness)

table(participants_5_NA$dog_history, participants_5_NA$dog_foul_correctness)

table(participants_5_NA$dh_childhood_dog, participants_5_NA$dog_foul_correctness)

table(participants_5_NA$country, participants_5_NA$dog_foul_correctness)

# Knowledge

table(participants_5_NA$age, participants_5_NA$dog_foul_knowledge)

table(participants_5_NA$dog_history, participants_5_NA$dog_foul_knowledge)

table(participants_5_NA$dh_childhood_dog, participants_5_NA$dog_foul_knowledge)

table(participants_5_NA$country, participants_5_NA$dog_foul_knowledge)


###### Question 5: dog_walking (Mandatory Exercise) - Dogs should be walked at least every 6 hours by law during the day unless there are welfare reasons ######

## Check data

check_groups <- participants_5_NA %>%
  count(dog_history, country, age, gender, education, income, dh_childhood_dog, dog_walking_correctness, dog_walking_knowledge)

check_groups %>%
  count(n) %>%
  filter(n <= 5) %>%
  arrange(n)

# n    nn
# <int> <int>
# 1     1  1477
# 2     2   104
# 3     3    20
# 4     4     2
# 5     5     1

table(participants_5_NA$dog_walking_correctness)

# Correct Don't Know  Incorrect 
#       1003        445        310

table(participants_5_NA$dog_walking_knowledge)

# 1    2    3 
#310 1003  445 

#run global model

dog_walking.global.nom <- multinom(dog_walking_correctness ~ dog_history + country + percent_urban_2 + age + gender + dh_childhood_dog + education + income, 
                               data = participants_5_RM)

model_set_dog_walking <- with_options(
  list(na.action = "na.fail"),
  dredge(dog_walking.global.nom)
)

view(model_set_dog_walking)

# calculate combined predictor weights

sw(model_set_dog_walking)
# 
#                   age  dog_history dh_childhood_dog education income country gender percent_urban_2
# Sum of weights:      1.00 1.00        0.85             0.70      0.53   0.48    0.20   0.14           
# N containing models:  128  128         128              128       128    128     128    128  

## Run model

dog_walking.nom <- multinom(dog_walking_correctness ~ age + dog_history + dh_childhood_dog + education + income,
                        data = participants_5_RM)

dog_walking.nom.2 <- multinom(dog_walking_correctness ~ age + dog_history + dh_childhood_dog + education + income + country,
                          data = participants_5_RM)

dog_walking.nom.3 <- multinom(dog_walking_correctness ~ age + dog_history + dh_childhood_dog + education,
                          data = participants_5_RM)

dog_walking.nom.4 <- multinom(dog_walking_correctness ~ age + dog_history_2 + dh_childhood_dog + education + income,
                            data = participants_5_RM)

dog_walking.nom.5 <- multinom(dog_walking_correctness ~ age + dog_history_2 + dh_childhood_dog + education + income + country,
                              data = participants_5_RM)

dog_walking.nom.6 <- multinom(dog_walking_correctness ~ age + dog_history_2 + dh_childhood_dog + education,
                              data = participants_5_RM)

dog_walking.nom.null <- multinom(dog_walking_correctness ~ 1, 
                             data = participants_5_RM) 


models <- list(dog_walking.nom = dog_walking.nom,
               dog_walking.nom.2 = dog_walking.nom.2,
               dog_walking.nom.3 = dog_walking.nom.3,
               dog_walking.nom.4 = dog_walking.nom.4,
               dog_walking.nom.5 = dog_walking.nom.5,
               dog_walking.nom.6 = dog_walking.nom.6,
               dog_walking.nom.null = dog_walking.nom.null)

# Calculate AICc for each
aics <- sapply(models, AIC)

# Find delta AICc
delta_aics <- aics - min(aics)

# Calculate Akaike weights
akaike_weights <- exp(-0.5 * delta_aics)
akaike_weights <- akaike_weights / sum(akaike_weights)

# View results
data.frame(Model = names(models), AIC = aics, DeltaAIC = delta_aics, Weight = akaike_weights)

# Model      AIC   DeltaAIC       Weight
# dog_walking.nom           dog_walking.nom 3161.626  2.6237202 8.438616e-02
# dog_walking.nom.2       dog_walking.nom.2 3161.512  2.5101003 8.931893e-02
# dog_walking.nom.3       dog_walking.nom.3 3162.357  3.3550128 5.854274e-02
# dog_walking.nom.4       dog_walking.nom.4 3159.307  0.3043585 2.691003e-01
# dog_walking.nom.5       dog_walking.nom.5 3159.002  0.0000000 3.133321e-01
# dog_walking.nom.6       dog_walking.nom.6 3160.053  1.0503615 1.853198e-01
# dog_walking.nom.null dog_walking.nom.null 3244.333 85.3312689 9.258811e-20

## Use LRT to compare final model to null

dev.ppo <- deviance(dog_walking.nom.4)
dev.null <- deviance(dog_walking.nom.null)

df.ppo <- length(coef(dog_walking.nom.4))
df.null <- length(coef(dog_walking.nom.null))

lrt_stat <- dev.null - dev.ppo
df_diff <- df.ppo - df.null         

p_value <- pchisq(lrt_stat, df = df_diff, lower.tail = FALSE)

cat("LRT statistic:", lrt_stat,
    "\nDegrees of freedom:", df_diff,
    "\nP-value:", p_value)

# LRT statistic: 173.3313 
# Degrees of freedom: 44 
# P-value: 2.927606e-17

## Check Pseudo R2S

r2(dog_walking.nom.4)
r2_nagelkerke(dog_walking.nom.4)

citation("performance")

# Check multicollinearity

y_dummy <- rnorm(nrow(participants_5_RM))

lm_proxy <- lm(
  y_dummy ~ age + dog_history_2 + dh_childhood_dog + education + income + country,
  data = participants_5_RM
)

vif(lm_proxy)

vif(lm_proxy, type = "predictor")


## Check Pearson residuals

pear <- residuals(dog_walking.nom.4, type = "pearson")
fitted_vals <- fitted(dog_walking.nom.4)

# Choose category k (e.g. 1st (Incorrect), 2nd (Dont Know), or 3rd column (Correct))
plot(fitted_vals[, 3], pear[, 3],
     main = "Pearson residuals vs fitted (Correct)",
     xlab = "Fitted value", ylab = "Pearson residual")

## Check predicted vs observed

pred <- predict(dog_walking.nom.4, type="probs")
obs_prop <- prop.table(table(participants_5_RM$dog_walking_correctness))
pred_mean <- colMeans(pred)

barplot(rbind(obs_prop, pred_mean), beside=TRUE,
        legend = c("Observed", "Predicted"),
        main = "Observed versus Predicted Probabilities",
        col = c("skyblue","orange"))

## Results

#run final model with NA dataset

dog_walking.nom.NA <- multinom(dog_walking_correctness ~ age + dog_history_2 + dh_childhood_dog + education + income + country,
                           data = participants_5_NA)

tidy_or <- tidy(dog_walking.nom.NA, conf.int = TRUE)

tidy_or <- tidy_or %>%
  mutate(
    OR = exp(estimate),
    CI_low = exp(conf.low),
    CI_high = exp(conf.high)
  )

View(tidy_or)

## Calculate R2 for NA Models

NA.model.data <- model.frame(dog_walking.nom.NA)

dog_walking.nom.NA.null <- multinom(dog_walking_correctness ~ 1,
                        data = NA.model.data)

ll.full <- as.numeric(logLik(dog_walking.nom.NA))
ll.null <- as.numeric(logLik(dog_walking.nom.NA.null))

mcfadden_R2  <- 1 - ll.full/ll.null

n <- nobs(dog_walking.nom.NA)

cs_R2 <- 1 - exp((2/n) * (ll.null-ll.full))

nagelkerke_R2 <- cs_R2/(1 - exp((2/n) * ll.null))

mcfadden_R2
nagelkerke_R2

##Predictor breakdown

table(participants_5_NA$age, participants_5_NA$dog_walking_correctness)

table(participants_5_NA$dog_history, participants_5_NA$dog_walking_correctness)

table(participants_5_NA$dh_childhood_dog, participants_5_NA$dog_walking_correctness)

table(participants_5_NA$education, participants_5_NA$dog_walking_correctness)

table(participants_5_NA$income, participants_5_NA$dog_walking_correctness)

table(participants_5_NA$country, participants_5_NA$dog_walking_correctness)

#knowledge

table(participants_5_NA$age, participants_5_NA$dog_walking_knowledge)

table(participants_5_NA$dog_history, participants_5_NA$dog_walking_knowledge)

table(participants_5_NA$dh_childhood_dog, participants_5_NA$dog_walking_knowledge)

table(participants_5_NA$education, participants_5_NA$dog_walking_knowledge)

table(participants_5_NA$income, participants_5_NA$dog_walking_knowledge)

table(participants_5_NA$country, participants_5_NA$dog_walking_knowledge)


###### Question 6: ear_cropping (Ear Cropping Ban) - It is illegal to crop a dog's ears ######

## Check data

check_groups <- participants_5_NA %>%
  count(dog_history, country, age, gender, education, income, dh_childhood_dog, ear_cropping_correctness, ear_cropping_knowledge)

check_groups %>%
  count(n) %>%
  filter(n <= 5) %>%
  arrange(n)

# n    nn
# <int> <int>
# 1     1  1383
# 2     2   148
# 3     3    19
# 4     4     3
# 5     5     2

table(participants_5_NA$ear_cropping_correctness)

# Correct Don't Know  Incorrect 
#       1265        356        137

table(participants_5_NA$ear_cropping_knowledge)

# 1    2    3 
#1265  137  356 

#run global model

ear_cropping.global.nom <- multinom(ear_cropping_correctness ~ dog_history + country + percent_urban_2 + age + gender + dh_childhood_dog + education + income, 
                               data = participants_5_RM)

model_set_ear_cropping <- with_options(
  list(na.action = "na.fail"),
  dredge(ear_cropping.global.nom)
)

view(model_set_ear_cropping)

# calculate combined predictor weights

sw(model_set_ear_cropping)

# dog_history gender education age   dh_childhood_dog percent_urban_2 country income
# Sum of weights:          1           1   0.99      0.99  0.65             0.44            0.29   <0.01 
# N containing models:   128         128    128       128   128              128             128     128

## Run model

ear_cropping.nom <- multinom(ear_cropping_correctness ~ dog_history + gender + education + age +  dh_childhood_dog,
                        data = participants_5_RM)

ear_cropping.nom.2 <- multinom(ear_cropping_correctness ~ dog_history + gender + education + age +  dh_childhood_dog + percent_urban_2,
                          data = participants_5_RM)

ear_cropping.nom.3 <- multinom(ear_cropping_correctness ~ dog_history_2 + gender + education + age +  dh_childhood_dog,
                          data = participants_5_RM)

ear_cropping.nom.4 <- multinom(ear_cropping_correctness ~ dog_history_2 + gender + education + age +  dh_childhood_dog + percent_urban_2,
                               data = participants_5_RM)

ear_cropping.nom.null <- multinom(ear_cropping_correctness ~ 1, 
                             data = participants_5_RM) 


models <- list(ear_cropping.nom = ear_cropping.nom,
               ear_cropping.nom.2 = ear_cropping.nom.2,
               ear_cropping.nom.3 = ear_cropping.nom.3,
               ear_cropping.nom.4 = ear_cropping.nom.4,
               ear_cropping.nom.null = ear_cropping.nom.null)

# Calculate AICc for each
aics <- sapply(models, AIC)

# Find delta AICc
delta_aics <- aics - min(aics)

# Calculate Akaike weights
akaike_weights <- exp(-0.5 * delta_aics)
akaike_weights <- akaike_weights / sum(akaike_weights)

# View results
data.frame(Model = names(models), AIC = aics, DeltaAIC = delta_aics, Weight = akaike_weights)

# Model      AIC   DeltaAIC       Weight
# ear_cropping.nom           ear_cropping.nom 2462.132  3.3644551 8.434562e-02
# ear_cropping.nom.2       ear_cropping.nom.2 2462.491  3.7231158 7.049857e-02
# ear_cropping.nom.3       ear_cropping.nom.3 2458.768  0.0000000 4.535703e-01
# ear_cropping.nom.4       ear_cropping.nom.4 2459.062  0.2938931 3.915855e-01
# ear_cropping.nom.null ear_cropping.nom.null 2552.810 94.0423512 1.720313e-21

## Use LRT to compare final model to null

dev.ppo <- deviance(ear_cropping.nom.3)
dev.null <- deviance(ear_cropping.nom.null)

df.ppo <- length(coef(ear_cropping.nom.3))
df.null <- length(coef(ear_cropping.nom.null))

lrt_stat <- dev.null - dev.ppo
df_diff <- df.ppo - df.null         

p_value <- pchisq(lrt_stat, df = df_diff, lower.tail = FALSE)

cat("LRT statistic:", lrt_stat,
    "\nDegrees of freedom:", df_diff,
    "\nP-value:", p_value)

# LRT statistic: 146.0424 
# Degrees of freedom: 26 
# P-value: 1.109118e-18

## Check Pseudo R2S

r2(ear_cropping.nom.3)
r2_nagelkerke(ear_cropping.nom.3)

citation("performance")

# Check multicollinearity

y_dummy <- rnorm(nrow(participants_5_RM))

lm_proxy <- lm(
  y_dummy ~ dog_history_2 + gender + education + age +  dh_childhood_dog,
  data = participants_5_RM
)

vif(lm_proxy)

## Check Pearson residuals

pear <- residuals(ear_cropping.nom.3, type = "pearson")
fitted_vals <- fitted(ear_cropping.nom.3)

# Choose category k (e.g. 1st (Incorrect), 2nd (Dont Know), or 3rd column (Correct))
plot(fitted_vals[, 3], pear[, 3],
     main = "Pearson residuals vs fitted (Correct)",
     xlab = "Fitted value", ylab = "Pearson residual")

## Check predicted vs observed

pred <- predict(ear_cropping.nom.3, type="probs")
obs_prop <- prop.table(table(participants_5_RM$ear_cropping_correctness))
pred_mean <- colMeans(pred)

barplot(rbind(obs_prop, pred_mean), beside=TRUE,
        legend = c("Observed", "Predicted"),
        main = "Observed versus Predicted Probabilities",
        col = c("skyblue","orange"))

## Results

#run final model with NA dataset

ear_cropping.nom.NA <- multinom(ear_cropping_correctness ~ dog_history_2 + gender + education + age +  dh_childhood_dog,
                           data = participants_5_NA)

tidy_or <- tidy(ear_cropping.nom.NA, conf.int = TRUE)

tidy_or <- tidy_or %>%
  mutate(
    OR = exp(estimate),
    CI_low = exp(conf.low),
    CI_high = exp(conf.high)
  )

nobs(ear_cropping.nom.NA)

View(tidy_or)

## Calculate R2 for NA Models

NA.model.data <- model.frame(ear_cropping.nom.NA)

ear_cropping.nom.NA.null <- multinom(ear_cropping_correctness ~ 1,
                        data = NA.model.data)

ll.full <- as.numeric(logLik(ear_cropping.nom.NA))
ll.null <- as.numeric(logLik(ear_cropping.nom.NA.null))

mcfadden_R2  <- 1 - ll.full/ll.null

n <- nobs(ear_cropping.nom.NA)

cs_R2 <- 1 - exp((2/n) * (ll.null-ll.full))

nagelkerke_R2 <- cs_R2/(1 - exp((2/n) * ll.null))

mcfadden_R2
nagelkerke_R2


## Predictor breakdown

# Correctness
table(participants_5_NA$dog_history, participants_5_NA$ear_cropping_correctness)

table(participants_5_NA$gender, participants_5_NA$ear_cropping_correctness)

table(participants_5_NA$education, participants_5_NA$ear_cropping_correctness)

table(participants_5_NA$age, participants_5_NA$ear_cropping_correctness)

table(participants_5_NA$dh_childhood_dog, participants_5_NA$ear_cropping_correctness)

# Knowledge

table(participants_5_NA$dog_history, participants_5_NA$ear_cropping_knowledge)

table(participants_5_NA$gender, participants_5_NA$ear_cropping_knowledge)

table(participants_5_NA$education, participants_5_NA$ear_cropping_knowledge)

table(participants_5_NA$age, participants_5_NA$ear_cropping_knowledge)

table(participants_5_NA$dh_childhood_dog, participants_5_NA$ear_cropping_knowledge)

###### Question 7: euthanasia (Restricted Euthanasia) - Dogs can only be euthanised if there is a reasonable reason to do so ######

## Check data

check_groups <- participants_5_NA %>%
  count(dog_history, country, age, gender, education, income, dh_childhood_dog, euthanasia_correctness, euthanasia_knowledge)

check_groups %>%
  count(n) %>%
  filter(n <= 5) %>%
  arrange(n)

# n    nn
# <int> <int>
# 1     1  1460
# 2     2   127
# 3     3    12
# 4     4     2

table(participants_5_NA$euthanasia_correctness)

# Correct Don't Know  Incorrect 
#        274        399       1085

table(participants_5_NA$euthanasia_knowledge)

# 1    2    3 
# 1085 274 399

#run global model

euthanasia.global.nom <- multinom(euthanasia_correctness ~ dog_history + country + percent_urban_2 + age + gender + dh_childhood_dog + education + income, 
                               data = participants_5_RM)

model_set_euthanasia <- with_options(
  list(na.action = "na.fail"),
  dredge(euthanasia.global.nom)
)

view(model_set_euthanasia)

# calculate combined predictor weights

sw(model_set_euthanasia)

# dog_history gender dh_childhood_dog percent_urban_2 country education age   income
# Sum of weights:          1        0.87   0.19             0.15            0.05    0.01     <0.01 <0.01 
# N containing models:   128         128    128              128             128     128       128   128

## Run model

euthanasia.nom <- multinom(euthanasia_correctness ~ dog_history + gender,
                           data = participants_5_RM)

euthanasia.nom.2 <- multinom(euthanasia_correctness ~ dog_history_2 + gender,
                          data = participants_5_RM)

euthanasia.nom.null <- multinom(euthanasia_correctness ~ 1, 
                             data = participants_5_RM) 


models <- list(euthanasia.nom = euthanasia.nom,
               euthanasia.nom.2 = euthanasia.nom.2,
               euthanasia.nom.null = euthanasia.nom.null)

# Calculate AICc for each
aics <- sapply(models, AIC)

# Find delta AICc
delta_aics <- aics - min(aics)

# Calculate Akaike weights
akaike_weights <- exp(-0.5 * delta_aics)
akaike_weights <- akaike_weights / sum(akaike_weights)

# View results
data.frame(Model = names(models), AIC = aics, DeltaAIC = delta_aics, Weight = akaike_weights)

# Model      AIC  DeltaAIC       Weight
# euthanasia.nom           euthanasia.nom 3057.563  1.069443 3.694164e-01
# euthanasia.nom.2       euthanasia.nom.2 3056.493  0.000000 6.305836e-01
# euthanasia.nom.null euthanasia.nom.null 3101.028 44.534476 1.346493e-10

## Use LRT to compare final model to null

dev.ppo <- deviance(euthanasia.nom.2)
dev.null <- deviance(euthanasia.nom.null)

df.ppo <- length(coef(euthanasia.nom.2))
df.null <- length(coef(euthanasia.nom.null))

lrt_stat <- dev.null - dev.ppo
df_diff <- df.ppo - df.null         

p_value <- pchisq(lrt_stat, df = df_diff, lower.tail = FALSE)

cat("LRT statistic:", lrt_stat,
    "\nDegrees of freedom:", df_diff,
    "\nP-value:", p_value)

# LRT statistic: 56.53448 
# Degrees of freedom: 6 
# P-value: 2.269524e-10

## Check Pseudo R2S

r2(euthanasia.nom.2)
r2_nagelkerke(euthanasia.nom.2)

citation("performance")

# Check multicollinearity

y_dummy <- rnorm(nrow(participants_5_RM))

lm_proxy <- lm(
  y_dummy ~ gender + dog_history_2,
  data = participants_5_RM
)

vif(lm_proxy)

## Check Pearson residuals

pear <- residuals(euthanasia.nom.2, type = "pearson")
fitted_vals <- fitted(euthanasia.nom.2)

# Choose category k (e.g. 1st (Incorrect), 2nd (Dont Know), or 3rd column (Correct))
plot(fitted_vals[, 2], pear[, 2],
     main = "Pearson residuals vs fitted (Don't Know)",
     xlab = "Fitted value", ylab = "Pearson residual")

## Check predicted vs observed

pred <- predict(euthanasia.nom.2, type="probs")
obs_prop <- prop.table(table(participants_5_RM$euthanasia_correctness))
pred_mean <- colMeans(pred)

barplot(rbind(obs_prop, pred_mean), beside=TRUE,
        legend = c("Observed", "Predicted"),
        main = "Observed versus Predicted Probabilities",
        col = c("skyblue","orange"))

## Results

#run final model with NA dataset

euthanasia.nom.NA <- multinom(euthanasia_correctness ~ dog_history_2 + gender,
                           data = participants_5_NA)

tidy_or <- tidy(euthanasia.nom.NA, conf.int = TRUE)

tidy_or <- tidy_or %>%
  mutate(
    OR = exp(estimate),
    CI_low = exp(conf.low),
    CI_high = exp(conf.high)
  )

nobs(euthanasia.nom.NA)

View(tidy_or)

## Calculate R2 for NA Models

NA.model.data <- model.frame(euthanasia.nom.NA)

euthanasia.nom.NA.null <- multinom(euthanasia_correctness ~ 1,
                        data = NA.model.data)

ll.full <- as.numeric(logLik(euthanasia.nom.NA))
ll.null <- as.numeric(logLik(euthanasia.nom.NA.null))

mcfadden_R2  <- 1 - ll.full/ll.null

n <- nobs(euthanasia.nom.NA)

cs_R2 <- 1 - exp((2/n) * (ll.null-ll.full))

nagelkerke_R2 <- cs_R2/(1 - exp((2/n) * ll.null))

mcfadden_R2
nagelkerke_R2

## Predictor breakdown

# Correctness
table(participants_5_NA$dog_history, participants_5_NA$euthanasia_correctness)

table(participants_5_NA$gender, participants_5_NA$euthanasia_correctness)


# Knowledge
table(participants_5_NA$dog_history, participants_5_NA$euthanasia_knowledge)

table(participants_5_NA$gender, participants_5_NA$euthanasia_knowledge)


###### Question 8: flat_faced_dogs (Brachycephalic Breeding Ban) - It is illegal to breed flat faced dog like Pugs and French Bulldogs ######

## Check data

check_groups <- participants_5_NA %>%
  count(dog_history, country, age, gender, education, income, dh_childhood_dog, flat_faced_dogs_correctness, flat_faced_dogs_knowledge)

check_groups %>%
  count(n) %>%
  filter(n <= 5) %>%
  arrange(n)

# n    nn
# <int> <int>
# 1     1  1470
# 2     2   125
# 3     3    10
# 4     4     2

table(participants_5_NA$flat_faced_dogs_correctness)

#    Correct Don't Know  Incorrect 
# 827        559        372 

table(participants_5_NA$flat_faced_dogs_knowledge)

# 1    2    3 
#372 827 559 

#run global model

flat_faced_dogs.global.nom <- multinom(flat_faced_dogs_correctness ~ dog_history + country + percent_urban_2 + age + gender + dh_childhood_dog + education + income, 
                               data = participants_5_RM)

model_set_flat_faced_dogs <- with_options(
  list(na.action = "na.fail"),
  dredge(flat_faced_dogs.global.nom)
)

view(model_set_flat_faced_dogs)

# calculate combined predictor weights

sw(model_set_flat_faced_dogs)

# dog_history income education gender percent_urban_2 dh_childhood_dog country age  
# Sum of weights:          1        0.97   0.91      0.58   0.17            0.13             0.12   <0.01
# N containing models:   128         128    128       128    128             128              128     128

## Run model

flat_faced_dogs.nom <- multinom(flat_faced_dogs_correctness ~ dog_history + income + education + gender,
                        data = participants_5_RM)

flat_faced_dogs.nom.2 <- multinom(flat_faced_dogs_correctness ~ dog_history + income + education,
                          data = participants_5_RM)

flat_faced_dogs.nom.3 <- multinom(flat_faced_dogs_correctness ~ dog_history_2 + income + education + gender,
                          data = participants_5_RM)

flat_faced_dogs.nom.4 <- multinom(flat_faced_dogs_correctness ~ dog_history_2 + income + education,
                                  data = participants_5_RM)

flat_faced_dogs.nom.null <- multinom(flat_faced_dogs_correctness ~ 1, 
                             data = participants_5_RM) 


models <- list(flat_faced_dogs.nom = flat_faced_dogs.nom,
               flat_faced_dogs.nom.2 = flat_faced_dogs.nom.2,
               flat_faced_dogs.nom.3 = flat_faced_dogs.nom.3,
               flat_faced_dogs.nom.4 = flat_faced_dogs.nom.4,
               flat_faced_dogs.nom.null = flat_faced_dogs.nom.null)

# Calculate AICc for each
aics <- sapply(models, AIC)

# Find delta AICc
delta_aics <- aics - min(aics)

# Calculate Akaike weights
akaike_weights <- exp(-0.5 * delta_aics)
akaike_weights <- akaike_weights / sum(akaike_weights)

# View results
data.frame(Model = names(models), AIC = aics, DeltaAIC = delta_aics, Weight = akaike_weights)

# Model      AIC  DeltaAIC       Weight
# flat_faced_dogs.nom           flat_faced_dogs.nom 3447.412  0.000000 5.656962e-01
# flat_faced_dogs.nom.2       flat_faced_dogs.nom.2 3448.135  0.723266 3.940289e-01
# flat_faced_dogs.nom.3       flat_faced_dogs.nom.3 3453.568  6.155795 2.605370e-02
# flat_faced_dogs.nom.4       flat_faced_dogs.nom.4 3454.779  7.366654 1.422115e-02
# flat_faced_dogs.nom.null flat_faced_dogs.nom.null 3495.855 48.442881 1.711376e-11

## Use LRT to compare final model to null

dev.ppo <- deviance(flat_faced_dogs.nom)
dev.null <- deviance(flat_faced_dogs.nom.null)

df.ppo <- length(coef(flat_faced_dogs.nom))
df.null <- length(coef(flat_faced_dogs.nom.null))

lrt_stat <- dev.null - dev.ppo
df_diff <- df.ppo - df.null         

p_value <- pchisq(lrt_stat, df = df_diff, lower.tail = FALSE)

cat("LRT statistic:", lrt_stat,
    "\nDegrees of freedom:", df_diff,
    "\nP-value:", p_value)

# LRT statistic: 108.4429 
# Degrees of freedom: 30 
# P-value: 8.243463e-11

## Check Pseudo R2S

r2(flat_faced_dogs.nom)
r2_nagelkerke(flat_faced_dogs.nom)

citation("performance")

# Check multicollinearity

y_dummy <- rnorm(nrow(participants_5_RM))

lm_proxy <- lm(
  y_dummy ~ dog_history + income + education + gender,
  data = participants_5_RM
)

vif(lm_proxy)

## Check Pearson residuals

pear <- residuals(flat_faced_dogs.nom, type = "pearson")
fitted_vals <- fitted(flat_faced_dogs.nom)

# Choose category k (e.g. 1st (Incorrect), 2nd (Dont Know), or 3rd column (Correct))
plot(fitted_vals[, 2], pear[, 2],
     main = "Pearson residuals vs fitted (Don't Know)",
     xlab = "Fitted value", ylab = "Pearson residual")

## Check predicted vs observed

pred <- predict(flat_faced_dogs.nom, type="probs")
obs_prop <- prop.table(table(participants_5_RM$flat_faced_dogs_correctness))
pred_mean <- colMeans(pred)

barplot(rbind(obs_prop, pred_mean), beside=TRUE,
        legend = c("Observed", "Predicted"),
        main = "Observed versus Predicted Probabilities",
        col = c("skyblue","orange"))

## Results

#run final model with NA dataset

flat_faced_dogs.nom.NA <- multinom(flat_faced_dogs_correctness ~ dog_history + income + education + gender,
                           data = participants_5_NA)

null_dataset.IEG <- participants_5_NA %>%
  filter(complete.cases(across(c(income, gender, education))))

flat_faced_dogs.nom.null <- multinom(flat_faced_dogs_correctness ~ 1,
                                     data = null_dataset.IEG)

tidy_or <- tidy(flat_faced_dogs.nom.NA, conf.int = TRUE)

tidy_or <- tidy_or %>%
  mutate(
    OR = exp(estimate),
    CI_low = exp(conf.low),
    CI_high = exp(conf.high)
  )

nobs(flat_faced_dogs.nom.NA)

View(tidy_or)

## Calculate R2 for NA Models

NA.model.data <- model.frame(flat_faced_dogs.nom.NA)

flat_faced_dogs.nom.NA.null <- multinom(flat_faced_dogs_correctness ~ 1,
                        data = NA.model.data)

ll.full <- as.numeric(logLik(flat_faced_dogs.nom.NA))
ll.null <- as.numeric(logLik(flat_faced_dogs.nom.NA.null))

mcfadden_R2  <- 1 - ll.full/ll.null

n <- nobs(flat_faced_dogs.nom.NA)

cs_R2 <- 1 - exp((2/n) * (ll.null-ll.full))

nagelkerke_R2 <- cs_R2/(1 - exp((2/n) * ll.null))

mcfadden_R2
nagelkerke_R2

## Predictor breakdown

# Correctness
table(participants_5_NA$dog_history, participants_5_NA$flat_faced_dogs_correctness)

table(participants_5_NA$income, participants_5_NA$flat_faced_dogs_correctness)

table(participants_5_NA$education, participants_5_NA$flat_faced_dogs_correctness)

table(participants_5_NA$gender, participants_5_NA$flat_faced_dogs_correctness)

table(participants_5_NA$dog_history, participants_5_NA$gender, participants_5_NA$flat_faced_dogs_correctness)

# Knowledge

table(participants_5_NA$dog_history, participants_5_NA$flat_faced_dogs_knowledge)

table(participants_5_NA$income, participants_5_NA$flat_faced_dogs_knowledge)

table(participants_5_NA$education, participants_5_NA$flat_faced_dogs_knowledge)

table(participants_5_NA$gender, participants_5_NA$flat_faced_dogs_knowledge)

table(participants_5_NA$dog_history, participants_5_NA$gender, participants_5_NA$flat_faced_dogs_knowledge)


###### Question 9: id (Collar ID) - Dogs must at all times wear a collar that bears the name and address of the owner inscribed on a plate, badge or disc ######

## Check data

check_groups <- participants_5_NA %>%
  count(dog_history, country, age, gender, education, income, dh_childhood_dog, id_correctness, id_knowledge)

check_groups %>%
  count(n) %>%
  filter(n <= 5) %>%
  arrange(n)

# n    nn
# <int> <int>
# 1     1  1486
# 2     2   109
# 3     3    14
# 4     4     3

table(participants_5_NA$id_correctness)

# Disagree Don't Know      Agree 
#912        338        508

table(participants_5_NA$id_knowledge)

# 1    2    3 
#912 508 338 

#run global model

id.global.nom <- multinom(id_correctness ~ dog_history + country + percent_urban_2 + age + gender + dh_childhood_dog + education + income, 
                               data = participants_5_RM)

model_set_id <- with_options(
  list(na.action = "na.fail"),
  dredge(id.global.nom)
)

view(model_set_id)

# calculate combined predictor weights

sw(model_set_id)

# dog_history gender country dh_childhood_dog percent_urban_2 age   education income
# Sum of weights:          1        0.95   0.83    0.24             0.19            0.13  0.08     <0.01 
# N containing models:   128         128    128     128              128             128   128       128 

## Run competing model

id.nom <- multinom(id_correctness ~ dog_history + gender + country,
                        data = participants_5_RM)

id.nom.2 <- multinom(id_correctness ~ dog_history_2 + gender + country,
                          data = participants_5_RM)

id.nom.null <- multinom(id_correctness ~ 1, 
                             data = participants_5_RM) 

# Compare models

models <- list(id.nom = id.nom,
               id.nom.2 = id.nom.2,
               id.nom.null = id.nom.null)

# Calculate AICc for each
aics <- sapply(models, AIC)

# Find delta AICc
delta_aics <- aics - min(aics)

# Calculate Akaike weights
akaike_weights <- exp(-0.5 * delta_aics)
akaike_weights <- akaike_weights / sum(akaike_weights)

# View results
data.frame(Model = names(models), AIC = aics, DeltaAIC = delta_aics, Weight = akaike_weights)

# Model      AIC  DeltaAIC       Weight
# id.nom           id.nom 3344.992  2.397962 2.316565e-01
# id.nom.2       id.nom.2 3342.594  0.000000 7.683435e-01
# id.nom.null id.nom.null 3392.135 49.540421 1.342733e-11

## Use LRT to compare final model to null

dev.ppo <- deviance(id.nom.2)
dev.null <- deviance(id.nom.null)

df.ppo <- length(coef(id.nom.2))
df.null <- length(coef(id.nom.null))

lrt_stat <- dev.null - dev.ppo
df_diff <- df.ppo - df.null         

p_value <- pchisq(lrt_stat, df = df_diff, lower.tail = FALSE)

cat("LRT statistic:", lrt_stat,
    "\nDegrees of freedom:", df_diff,
    "\nP-value:", p_value)

# LRT statistic: 73.54042 
# Degrees of freedom: 12 
# P-value: 6.928986e-11


## Check Pseudo R2S

r2(id.nom.2)
r2_nagelkerke(id.nom.2)

citation("performance")

# Check multicollinearity

dummy <- rnorm(nrow(participants_5_RM))

lm_proxy <- lm(
  y_dummy ~ dog_history_2 + gender + country,
  data = participants_5_RM
)

vif(lm_proxy)

# GVIF Df GVIF^(1/(2*Df))
# dog_history_2 1.019071  2        1.004734
# gender        1.000646  1        1.000323
# country       1.018888  3        1.003124

## Check Pearson residuals

pear <- residuals(id.nom.2, type = "pearson")
fitted_vals <- fitted(id.nom.2)

# Choose category k (e.g. 1st (Incorrect), 2nd (Dont Know), or 3rd column (Correct))
plot(fitted_vals[, 3], pear[, 3],
     main = "Pearson residuals vs fitted (Correct)",
     xlab = "Fitted value", ylab = "Pearson residual")

## Check predicted vs observed

pred <- predict(id.nom.2, type="probs")
obs_prop <- prop.table(table(participants_5_RM$id_correctness))
pred_mean <- colMeans(pred)

barplot(rbind(obs_prop, pred_mean), beside=TRUE,
        legend = c("Observed", "Predicted"),
        main = "Observed versus Predicted Probabilities",
        col = c("skyblue","orange"))

## Results

#run final model with NA dataset

id.nom.NA <- multinom(id_correctness ~ dog_history_2 + gender + country,
                           data = participants_5_NA)

tidy_or <- tidy(id.nom.NA, conf.int = TRUE)

tidy_or <- tidy_or %>%
  mutate(
    OR = exp(estimate),
    CI_low = exp(conf.low),
    CI_high = exp(conf.high)
  )

nobs(id.nom.NA)

View(tidy_or)

## Calculate R2 for NA Models

NA.model.data <- model.frame(id.nom.NA)

id.nom.NA.null <- multinom(id_correctness ~ 1,
                        data = NA.model.data)

ll.full <- as.numeric(logLik(id.nom.NA))
ll.null <- as.numeric(logLik(id.nom.NA.null))

mcfadden_R2  <- 1 - ll.full/ll.null

n <- nobs(id.nom.NA)

cs_R2 <- 1 - exp((2/n) * (ll.null-ll.full))

nagelkerke_R2 <- cs_R2/(1 - exp((2/n) * ll.null))

mcfadden_R2
nagelkerke_R2

## Predictor breakdown

# Correctness
table(participants_5_NA$dog_history, participants_5_NA$id_correctness)

table(participants_5_NA$gender, participants_5_NA$id_correctness)

table(participants_5_NA$country, participants_5_NA$id_correctness)

# Knowledge
table(participants_5_NA$dog_history, participants_5_NA$id_knowledge)

table(participants_5_NA$gender, participants_5_NA$id_knowledge)

table(participants_5_NA$country, participants_5_NA$id_knowledge)#


###### Question 10: import_mutilation (Import Mutilation Ban) - It is unlawful to import a dog with cropped ears or a docked tail ######

## Check data

check_groups <- participants_5_NA %>%
  count(dog_history, country, age, gender, education, income, dh_childhood_dog, import_mutilation_correctness, import_mutilation_knowledge)

check_groups %>%
  count(n) %>%
  filter(n <= 5) %>%
  arrange(n)

# n    nn
# <int> <int>
# 1     1  1473
# 2     2   122
# 3     3    11
# 4     4     2

table(participants_5_NA$import_mutilation_correctness)

# Disagree Don't Know      Agree 
#251        617        890

table(participants_5_NA$import_mutilation_knowledge)

# 1    2    3 
# 890 251 617     

#run global model

import_mutilation.global.nom <- multinom(import_mutilation_correctness ~ dog_history + country + percent_urban_2 + age + gender + dh_childhood_dog + education + income, 
                               data = participants_5_RM)

model_set_import_mutilation <- with_options(
  list(na.action = "na.fail"),
  dredge(import_mutilation.global.nom)
)

view(model_set_import_mutilation)

# calculate combined predictor weights

sw(model_set_import_mutilation)

# dog_history age  gender percent_urban_2 dh_childhood_dog education country income
# Sum of weights:      1.00        1.00 0.21   0.20            0.14             0.04      0.02    0.02  
# N containing models:  128         128  128    128             128              128       128     128 

## Run alternative models

import_mutilation.nom <- multinom(import_mutilation_correctness ~ dog_history + age,
                        data = participants_5_RM)

import_mutilation.nom.2 <- multinom(import_mutilation_correctness ~ dog_history_2 + age,
                          data = participants_5_RM)

import_mutilation.nom.null <- multinom(import_mutilation_correctness ~ 1, 
                             data = participants_5_RM) 

# Compare models

models <- list(import_mutilation.nom = import_mutilation.nom,
               import_mutilation.nom.2 = import_mutilation.nom.2,
               import_mutilation.nom.null = import_mutilation.nom.null)

# Calculate AICc for each
aics <- sapply(models, AIC)

# Find delta AICc
delta_aics <- aics - min(aics)

# Calculate Akaike weights
akaike_weights <- exp(-0.5 * delta_aics)
akaike_weights <- akaike_weights / sum(akaike_weights)

# View results
data.frame(Model = names(models), AIC = aics, DeltaAIC = delta_aics, Weight = akaike_weights)

# Model      AIC  DeltaAIC       Weight
# import_mutilation.nom           import_mutilation.nom 3272.354  2.333535 2.374398e-01
# import_mutilation.nom.2       import_mutilation.nom.2 3270.021  0.000000 7.625602e-01
# import_mutilation.nom.null import_mutilation.nom.null 3313.467 43.446585 2.805228e-10

## Use LRT to compare final model to null

dev.ppo <- deviance(import_mutilation.nom.2)
dev.null <- deviance(import_mutilation.nom.null)

df.ppo <- length(coef(import_mutilation.nom.2))
df.null <- length(coef(import_mutilation.nom.null))

lrt_stat <- dev.null - dev.ppo
df_diff <- df.ppo - df.null         

p_value <- pchisq(lrt_stat, df = df_diff, lower.tail = FALSE)

cat("LRT statistic:", lrt_stat,
    "\nDegrees of freedom:", df_diff,
    "\nP-value:", p_value)

# LRT statistic: 71.44658 
# Degrees of freedom: 14 
# P-value: 1.054563e-09

## Check Pseudo R2S

r2(import_mutilation.nom.2)
r2_nagelkerke(import_mutilation.nom.2)

citation("performance")

# Check multicollinearity

dummy <- rnorm(nrow(participants_5_RM))

lm_proxy <- lm(
  y_dummy ~ dog_history_2 + age,
  data = participants_5_RM
)

vif(lm_proxy)

## Check Pearson residuals

pear <- residuals(import_mutilation.nom.2, type = "pearson")
fitted_vals <- fitted(import_mutilation.nom.2)

# Choose category k (e.g. 1st (Incorrect), 2nd (Dont Know), or 3rd column (Correct))
plot(fitted_vals[, 3], pear[, 3],
     main = "Pearson residuals vs fitted (Correct)",
     xlab = "Fitted value", ylab = "Pearson residual")

## Check predicted vs observed

pred <- predict(import_mutilation.nom.2, type="probs")
obs_prop <- prop.table(table(participants_5_RM$import_mutilation_correctness))
pred_mean <- colMeans(pred)

barplot(rbind(obs_prop, pred_mean), beside=TRUE,
        legend = c("Observed", "Predicted"),
        main = "Observed versus Predicted Probabilities",
        col = c("skyblue","orange"))

## Results

#run final model with NA dataset

import_mutilation.nom.NA <- multinom(import_mutilation_correctness ~ dog_history_2 + age,
                           data = participants_5_NA)

tidy_or <- tidy(import_mutilation.nom.NA, conf.int = TRUE)

tidy_or <- tidy_or %>%
  mutate(
    OR = exp(estimate),
    CI_low = exp(conf.low),
    CI_high = exp(conf.high)
  )

nobs(import_mutilation.nom.NA)

View(tidy_or)

## Calculate R2 for NA Models

NA.model.data <- model.frame(import_mutilation.nom.NA)

import_mutilation.nom.NA.null <- multinom(import_mutilation_correctness ~ 1,
                        data = NA.model.data)

ll.full <- as.numeric(logLik(import_mutilation.nom.NA))
ll.null <- as.numeric(logLik(import_mutilation.nom.NA.null))

mcfadden_R2  <- 1 - ll.full/ll.null

n <- nobs(import_mutilation.nom.NA)

cs_R2 <- 1 - exp((2/n) * (ll.null-ll.full))

nagelkerke_R2 <- cs_R2/(1 - exp((2/n) * ll.null))

mcfadden_R2
nagelkerke_R2

## Predictor breakdown

# Correctness
table(participants_5_NA$dog_history, participants_5_NA$import_mutilation_correctness)

table(participants_5_NA$age, participants_5_NA$import_mutilation_correctness)

# Knowledge
table(participants_5_NA$dog_history, participants_5_NA$import_mutilation_knowledge)

table(participants_5_NA$age, participants_5_NA$import_mutilation_knowledge)


###### Question 11. leads_around_livestock (Leads Around Livestock) - It is unlawful for a dog to be off lead when around livestock ######

## Check data

check_groups <- participants_5_NA %>%
  count(dog_history, country, age, gender, education, income, dh_childhood_dog, leads_around_livestock_correctness, leads_around_livestock_knowledge)

check_groups %>%
  count(n) %>%
  filter(n <= 5) %>%
  arrange(n)

# n    nn
# <int> <int>
# 1     1  1409
# 2     2   139
# 3     3    18
# 4     4     3
# 5     5     1

table(participants_5_NA$leads_around_livestock_correctness)

# Correct Don't Know  Incorrect 
#        442        346        960

table(participants_5_NA$country, participants_5_NA$leads_around_livestock_knowledge)

# 1   2   3
# England          316  76 103
# Northern Ireland 212  73  75
# Scotland         294  73  79
# Wales            277  81  87

#run global model

leads_around_livestock.global.nom <- multinom(leads_around_livestock_correctness ~ dog_history + country + percent_urban_2 + age + gender + dh_childhood_dog + education + income, 
                               data = participants_5_RM)

model_set_leads_around_livestock <- with_options(
  list(na.action = "na.fail"),
  dredge(leads_around_livestock.global.nom)
)

view(model_set_leads_around_livestock)

# calculate combined predictor weights

sw(model_set_leads_around_livestock)

# country age   dog_history gender dh_childhood_dog percent_urban_2 income education
# Sum of weights:          1       1  0.99        0.87   0.21             0.14           <0.01  <0.01    
# N containing models:   128     128   128         128    128              128             128    128

## Run model

leads_around_livestock.nom <- multinom(leads_around_livestock_correctness ~ country + age + dog_history + gender,
                        data = participants_5_RM)

leads_around_livestock.nom.2 <- multinom(leads_around_livestock_correctness ~ country + age + dog_history_2 + gender,
                          data = participants_5_RM)

leads_around_livestock.nom.null <- multinom(leads_around_livestock_correctness ~ 1, 
                             data = participants_5_RM) 


#Compare models

models <- list(leads_around_livestock.nom = leads_around_livestock.nom,
               leads_around_livestock.nom.2 = leads_around_livestock.nom.2,
               leads_around_livestock.nom.null = leads_around_livestock.nom.null)

# Calculate AICc for each
aics <- sapply(models, AIC)

# Find delta AICc
delta_aics <- aics - min(aics)

# Calculate Akaike weights
akaike_weights <- exp(-0.5 * delta_aics)
akaike_weights <- akaike_weights / sum(akaike_weights)

# View results
data.frame(Model = names(models), AIC = aics, DeltaAIC = delta_aics, Weight = akaike_weights)

# Model      AIC   DeltaAIC       Weight
# leads_around_livestock.nom           leads_around_livestock.nom 3001.129   2.166825 2.528608e-01
# leads_around_livestock.nom.2       leads_around_livestock.nom.2 2998.962   0.000000 7.471392e-01
# leads_around_livestock.nom.null leads_around_livestock.nom.null 3325.396 326.434412 9.751460e-72

## Use LRT to compare final model to null

dev.ppo <- deviance(leads_around_livestock.nom.2)
dev.null <- deviance(leads_around_livestock.nom.null)

df.ppo <- length(coef(leads_around_livestock.nom.2))
df.null <- length(coef(leads_around_livestock.nom.null))

lrt_stat <- dev.null - dev.ppo
df_diff <- df.ppo - df.null         

p_value <- pchisq(lrt_stat, df = df_diff, lower.tail = FALSE)

cat("LRT statistic:", lrt_stat,
    "\nDegrees of freedom:", df_diff,
    "\nP-value:", p_value)
# 
# LRT statistic: 370.4344 
# Degrees of freedom: 22 
# P-value: 5.037378e-65

## Check Pseudo R2S

r2(leads_around_livestock.nom.2)
r2_nagelkerke(leads_around_livestock.nom.2)

citation("performance")

# Check multicollinearity

dummy <- rnorm(nrow(participants_5_RM))

lm_proxy <- lm(
  y_dummy ~ country + age + dog_history + gender,
  data = participants_5_RM
)

vif(lm_proxy)


## Check Pearson residuals

pear <- residuals(leads_around_livestock.nom.2, type = "pearson")
fitted_vals <- fitted(leads_around_livestock.nom.2)

# Choose category k (e.g. 1st (Incorrect), 2nd (Dont Know), or 3rd column (Correct))
plot(fitted_vals[, 1], pear[, 1],
     main = "Pearson residuals vs fitted (Incorrect)",
     xlab = "Fitted value", ylab = "Pearson residual")

## Check predicted vs observed

pred <- predict(leads_around_livestock.nom.2, type="probs")
obs_prop <- prop.table(table(participants_5_RM$leads_around_livestock_correctness))
pred_mean <- colMeans(pred)

barplot(rbind(obs_prop, pred_mean), beside=TRUE,
        legend = c("Observed", "Predicted"),
        main = "Observed versus Predicted Probabilities",
        col = c("skyblue","orange"))

## Results

#run final model with NA dataset

leads_around_livestock.nom.NA <- multinom(leads_around_livestock_correctness ~ country + age + dog_history_2 + gender,
                           data = participants_5_NA)

tidy_or <- tidy(leads_around_livestock.nom.NA, conf.int = TRUE)

tidy_or <- tidy_or %>%
  mutate(
    OR = exp(estimate),
    CI_low = exp(conf.low),
    CI_high = exp(conf.high)
  )

nobs(leads_around_livestock.nom.NA)

View(tidy_or)

## Calculate R2 for NA Models

NA.model.data <- model.frame(leads_around_livestock.nom.NA)

leads_around_livestock.nom.NA.null <- multinom(leads_around_livestock_correctness ~ 1,
                        data = NA.model.data)

ll.full <- as.numeric(logLik(leads_around_livestock.nom.NA))
ll.null <- as.numeric(logLik(leads_around_livestock.nom.NA.null))

mcfadden_R2  <- 1 - ll.full/ll.null

n <- nobs(leads_around_livestock.nom.NA)

cs_R2 <- 1 - exp((2/n) * (ll.null-ll.full))

nagelkerke_R2 <- cs_R2/(1 - exp((2/n) * ll.null))

mcfadden_R2
nagelkerke_R2

## Predictor breakdown

# Correctness

table(participants_5_NA$country, participants_5_NA$leads_around_livestock_correctness)

table(participants_5_NA$age, participants_5_NA$leads_around_livestock_correctness)

table(participants_5_NA$dog_history, participants_5_NA$leads_around_livestock_correctness)

table(participants_5_NA$gender, participants_5_NA$leads_around_livestock_correctness)

table(participants_5_NA$age, participants_5_NA$country, participants_5_NA$leads_around_livestock_correctness)

# Knowledge

table(participants_5_NA$country, participants_5_NA$leads_around_livestock_knowledge)

table(participants_5_NA$age, participants_5_NA$leads_around_livestock_knowledge)

table(participants_5_NA$dog_history, participants_5_NA$leads_around_livestock_knowledge)

table(participants_5_NA$gender, participants_5_NA$leads_around_livestock_knowledge)

table(participants_5_NA$age, participants_5_NA$country, participants_5_NA$leads_around_livestock_knowledge)


###### Question 12. left_alone (Left Alone Limit) - A dog cannot be left alone for more than 6 hours by law ######

## Check data

check_groups <- participants_5_NA %>%
  count(dog_history, country, age, gender, education, income, dh_childhood_dog, left_alone_correctness, left_alone_knowledge)

check_groups %>%
  count(n) %>%
  filter(n <= 5) %>%
  arrange(n)

# n    nn
# <int> <int>
# 1     1  1523
# 2     2   101
# 3     3    11

table(participants_5_NA$left_alone_correctness)

# Correct Don't Know  Incorrect 
#        642        644        472 

table(participants_5_NA$left_alone_knowledge)

# 1    2    3 
# 472 642 644 

#run global model

left_alone.global.nom <- multinom(left_alone_correctness ~ dog_history + country + percent_urban_2 + age + gender + dh_childhood_dog + education + income, 
                               data = participants_5_RM)

model_set_left_alone <- with_options(
  list(na.action = "na.fail"),
  dredge(left_alone.global.nom)
)

view(model_set_left_alone)

# calculate combined predictor weights

sw(model_set_left_alone)

# dog_history age  education income dh_childhood_dog percent_urban_2 gender country
# Sum of weights:      1.00        1.00 0.99      0.80   0.67             0.40            0.16   0.07   
# N containing models:  128         128  128       128    128              128             128    128 

## Run model

left_alone.nom <- multinom(left_alone_correctness ~ dog_history + age + education + income + dh_childhood_dog,
                        data = participants_5_RM)

left_alone.nom.2 <- multinom(left_alone_correctness ~ dog_history_2 + age + education + income + dh_childhood_dog,
                          data = participants_5_RM)

left_alone.nom.3 <- multinom(left_alone_correctness ~ dog_history + age + education + income,
                           data = participants_5_RM)

left_alone.nom.4 <- multinom(left_alone_correctness ~ dog_history_2 + age + education + income,
                             data = participants_5_RM)

left_alone.nom.null <- multinom(left_alone_correctness ~ 1, 
                             data = participants_5_RM) 

#Compare models

models <- list(left_alone.nom = left_alone.nom,
               left_alone.nom.2 = left_alone.nom.2,
               left_alone.nom.3 = left_alone.nom.3,
               left_alone.nom.4 = left_alone.nom.4,
               left_alone.nom.null = left_alone.nom.null)

# Calculate AICc for each
aics <- sapply(models, AIC)

# Find delta AICc
delta_aics <- aics - min(aics)

# Calculate Akaike weights
akaike_weights <- exp(-0.5 * delta_aics)
akaike_weights <- akaike_weights / sum(akaike_weights)

# View results
data.frame(Model = names(models), AIC = aics, DeltaAIC = delta_aics, Weight = akaike_weights)

# Model      AIC   DeltaAIC       Weight
# left_alone.nom           left_alone.nom 3534.352   2.471803 1.871244e-01
# left_alone.nom.2       left_alone.nom.2 3531.881   0.000000 6.439846e-01
# left_alone.nom.3       left_alone.nom.3 3536.105   4.224759 7.788984e-02
# left_alone.nom.4       left_alone.nom.4 3535.794   3.913604 9.100119e-02
# left_alone.nom.null left_alone.nom.null 3649.411 117.530490 1.938447e-26

## Use LRT to compare final model to null

dev.ppo <- deviance(left_alone.nom.2)
dev.null <- deviance(left_alone.nom.null)

df.ppo <- length(coef(left_alone.nom.2))
df.null <- length(coef(left_alone.nom.null))

lrt_stat <- dev.null - dev.ppo
df_diff <- df.ppo - df.null         

p_value <- pchisq(lrt_stat, df = df_diff, lower.tail = FALSE)

cat("LRT statistic:", lrt_stat,
    "\nDegrees of freedom:", df_diff,
    "\nP-value:", p_value)

# LRT statistic: 193.5305 
# Degrees of freedom: 38 
# P-value: 1.000369e-22

## Check Pseudo R2S

r2(left_alone.nom.2)
r2_nagelkerke(left_alone.nom.2)

citation("performance")

# Check multicollinearity

dummy <- rnorm(nrow(participants_5_RM))

lm_proxy <- lm(
  y_dummy ~ dog_history_2 + age + education + income + dh_childhood_dog,
  data = participants_5_RM
)

vif(lm_proxy)

## Check Pearson residuals

pear <- residuals(left_alone.nom.2, type = "pearson")
fitted_vals <- fitted(left_alone.nom.2)

# Choose category k (e.g. 1st, 2nd, or 3rd column)
plot(fitted_vals[, 2], pear[, 2],
     main = "Pearson residuals vs fitted (Don't Know)",
     xlab = "Fitted value", ylab = "Pearson residual")

## Check predicted vs observed

pred <- predict(left_alone.nom.2, type="probs")
obs_prop <- prop.table(table(participants_5_RM$left_alone_correctness))
pred_mean <- colMeans(pred)

barplot(rbind(obs_prop, pred_mean), beside=TRUE,
        legend = c("Observed", "Predicted"),
        main = "Observed versus Predicted Probabilities",
        col = c("skyblue","orange"))

## Results

#run final model with NA dataset

left_alone.nom.NA <- multinom(left_alone_correctness ~ dog_history_2 + age + education + income + dh_childhood_dog,
                           data = participants_5_NA)

tidy_or <- tidy(left_alone.nom.NA, conf.int = TRUE)

tidy_or <- tidy_or %>%
  mutate(
    OR = exp(estimate),
    CI_low = exp(conf.low),
    CI_high = exp(conf.high)
  )

nobs(left_alone.nom.NA)

View(tidy_or)

## Calculate R2 for NA Models

NA.model.data <- model.frame(left_alone.nom.NA)

left_alone.nom.NA.null <- multinom(left_alone_correctness ~ 1,
                        data = NA.model.data)

ll.full <- as.numeric(logLik(left_alone.nom.NA))
ll.null <- as.numeric(logLik(left_alone.nom.NA.null))

mcfadden_R2  <- 1 - ll.full/ll.null

n <- nobs(left_alone.nom.NA)

cs_R2 <- 1 - exp((2/n) * (ll.null-ll.full))

nagelkerke_R2 <- cs_R2/(1 - exp((2/n) * ll.null))

mcfadden_R2
nagelkerke_R2

## Predictor breakdown

# Correctness

table(participants_5_NA$dog_history, participants_5_NA$left_alone_correctness)

table(participants_5_NA$age, participants_5_NA$left_alone_correctness)

table(participants_5_NA$income, participants_5_NA$left_alone_correctness)

table(participants_5_NA$education, participants_5_NA$left_alone_correctness)

table(participants_5_NA$dh_childhood_dog, participants_5_NA$left_alone_correctness)

table(participants_5_NA$income, participants_5_NA$dh_childhood_dog, participants_5_NA$left_alone_correctness)

# Knowledge

table(participants_5_NA$dog_history, participants_5_NA$left_alone_knowledge)

table(participants_5_NA$age, participants_5_NA$left_alone_knowledge)

table(participants_5_NA$income, participants_5_NA$left_alone_knowledge)

table(participants_5_NA$education, participants_5_NA$left_alone_knowledge)

table(participants_5_NA$dh_childhood_dog, participants_5_NA$left_alone_knowledge)


###### Question 13. licensing - All dog owners must have a license for their dog(s)? ######

## Check data

check_groups <- participants_5_NA %>%
  count(dog_history, country, age, gender, education, income, dh_childhood_dog, licensing_correctness, licensing_knowledge)

check_groups %>%
  count(n) %>%
  filter(n <= 5) %>%
  arrange(n)

# n    nn
# <int> <int>
# 1     1  1430
# 2     2   126
# 3     3    20
# 4     4     4

table(participants_5_NA$licensing_correctness)

# Disagree Don't Know      Agree 
#    1038        220        490

table(participants_5_NA$country, participants_5_NA$licensing_knowledge)

# 1   2   3
# England          189 239  67
# Northern Ireland 274  46  40
# Scotland         122 274  50
# Wales            133 251  61

#run global model

licensing.global.nom <- multinom(licensing_correctness ~ dog_history + country + percent_urban_2 + age + gender + dh_childhood_dog + education + income, 
                               data = participants_5_RM)

model_set_licensing <- with_options(
  list(na.action = "na.fail"),
  dredge(licensing.global.nom)
)

view(model_set_licensing)

# calculate combined predictor weights

sw(model_set_licensing)

# dog_history country age   education percent_urban_2 gender dh_childhood_dog income
# Sum of weights:          1           1       1  0.82      0.75            0.72   0.65            <0.01 
# N containing models:   128         128     128   128       128             128    128              128 

## Run model

licensing.nom <- multinom(licensing_correctness ~ dog_history + country + age + education + percent_urban_2 + gender + dh_childhood_dog,
                        data = participants_5_RM)

licensing.nom.2 <- multinom(licensing_correctness ~ dog_history_2 + country + age + education + percent_urban_2 + gender + dh_childhood_dog,
                          data = participants_5_RM)

licensing.nom.3 <- multinom(licensing_correctness ~ dog_history + country + age + education + percent_urban_2 + gender,
                          data = participants_5_RM)

licensing.nom.4 <- multinom(licensing_correctness ~ dog_history_2 + country + age + education + percent_urban_2 + gender,
                            data = participants_5_RM)

licensing.nom.null <- multinom(licensing_correctness ~ 1, 
                             data = participants_5_RM) 

#Compare models

models <- list(licensing.nom = licensing.nom,
               licensing.nom.2 = licensing.nom.2,
               licensing.nom.3 = licensing.nom.3,
               licensing.nom.4 = licensing.nom.4,
               licensing.nom.null = licensing.nom.null)

# Calculate AICc for each
aics <- sapply(models, AIC)

# Find delta AICc
delta_aics <- aics - min(aics)

# Calculate Akaike weights
akaike_weights <- exp(-0.5 * delta_aics)
akaike_weights <- akaike_weights / sum(akaike_weights)

# View results
data.frame(Model = names(models), AIC = aics, DeltaAIC = delta_aics, Weight = akaike_weights)

# Model      AIC   DeltaAIC       Weight
# licensing.nom           licensing.nom 2871.824   1.707629 2.368469e-01
# licensing.nom.2       licensing.nom.2 2870.117   0.000000 5.562559e-01
# licensing.nom.3       licensing.nom.3 2873.124   3.007531 1.236510e-01
# licensing.nom.4       licensing.nom.4 2873.915   3.798852 8.324621e-02
# licensing.nom.null licensing.nom.null 3081.335 211.218841 7.580295e-47

## Use LRT to compare final model to null

dev.ppo <- deviance(licensing.nom.2)
dev.null <- deviance(licensing.nom.null)

df.ppo <- length(coef(licensing.nom.2))
df.null <- length(coef(licensing.nom.null))

lrt_stat <- dev.null - dev.ppo
df_diff <- df.ppo - df.null         

p_value <- pchisq(lrt_stat, df = df_diff, lower.tail = FALSE)

cat("LRT statistic:", lrt_stat,
    "\nDegrees of freedom:", df_diff,
    "\nP-value:", p_value)

# LRT statistic: 279.2188 
# Degrees of freedom: 34 
# P-value: 2.623202e-40

## Check Pseudo R2S

r2(licensing.nom.2)
r2_nagelkerke(licensing.nom.2)

citation("performance")

# Check multicollinearity

dummy <- rnorm(nrow(participants_5_RM))

lm_proxy <- lm(
  y_dummy ~ dog_history_2 + country + age + education + percent_urban_2 + gender + dh_childhood_dog,
  data = participants_5_RM
)

vif(lm_proxy)

## Check Pearson residuals

pear <- residuals(licensing.nom.2, type = "pearson")
fitted_vals <- fitted(licensing.nom.2)

# Choose category k (e.g. 1st, 2nd, or 3rd column)
plot(fitted_vals[, 3], pear[, 3],
     main = "Pearson residuals vs fitted (Correct)",
     xlab = "Fitted value", ylab = "Pearson residual")

## Check predicted vs observed

pred <- predict(licensing.nom.2, type="probs")
obs_prop <- prop.table(table(participants_5_RM$licensing_correctness))
pred_mean <- colMeans(pred)

barplot(rbind(obs_prop, pred_mean), beside=TRUE,
        legend = c("Observed", "Predicted"),
        main = "Observed versus Predicted Probabilities",
        col = c("skyblue","orange"))

## Results

#run final model with NA dataset

licensing.nom.NA <- multinom(licensing_correctness ~ dog_history_2 + country + age + education + percent_urban_2 + gender + dh_childhood_dog,
                           data = participants_5_NA)

nobs(licensing.nom.NA)

tidy_or <- tidy(licensing.nom.NA, conf.int = TRUE)
tidy_or <- tidy_or %>%
  mutate(
    OR = exp(estimate),
    CI_low = exp(conf.low),
    CI_high = exp(conf.high)
  )

View(tidy_or)

## Calculate R2 for NA Models

NA.model.data <- model.frame(licensing.nom.NA)

licensing.nom.NA.null <- multinom(licensing_correctness ~ 1,
                        data = NA.model.data)

ll.full <- as.numeric(logLik(licensing.nom.NA))
ll.null <- as.numeric(logLik(licensing.nom.NA.null))

mcfadden_R2  <- 1 - ll.full/ll.null

n <- nobs(licensing.nom.NA)

cs_R2 <- 1 - exp((2/n) * (ll.null-ll.full))

nagelkerke_R2 <- cs_R2/(1 - exp((2/n) * ll.null))

mcfadden_R2
nagelkerke_R2

## Predictor breakdown

# Correctness
table(participants_5_NA$age, participants_5_NA$dog_history_2, participants_5_NA$licensing_correctness)

table(participants_5_NA$dog_history, participants_5_NA$licensing_correctness)

table(participants_5_NA$country, participants_5_NA$licensing_correctness)

table(participants_5_NA$age, participants_5_NA$licensing_correctness)

table(participants_5_NA$education, participants_5_NA$licensing_correctness)

table(participants_5_NA$gender, participants_5_NA$licensing_correctness)

# Knowledge

table(participants_5_NA$dog_history, participants_5_NA$licensing_knowledge)

table(participants_5_NA$country, participants_5_NA$licensing_knowledge)

table(participants_5_NA$age, participants_5_NA$licensing_knowledge)

table(participants_5_NA$education, participants_5_NA$licensing_knowledge)

table(participants_5_NA$gender, participants_5_NA$licensing_knowledge)


###### Question 14. livestock_worrying (Lawful Shooting) - It is legal for someone to shoot a dog if they are worrying/attacking livestock #####

## Check data

check_groups <- participants_5_NA %>%
  count(dog_history, country, age, gender, education, income, dh_childhood_dog, livestock_worrying_correctness, livestock_worrying_knowledge)

check_groups %>%
  count(n) %>%
  filter(n <= 5) %>%
  arrange(n)

# n    nn
# <int> <int>
# 1     1  1470
# 2     2   110
# 3     3    20
# 4     4     2

table(participants_5_NA$livestock_worrying_correctness)

# Correct Don't Know  Incorrect 
#        899        454        405

table(participants_5_NA$livestock_worrying_knowledge)

# 1    2    3 
#899 405 454 

#run global model

livestock_worrying.global.nom <- multinom(livestock_worrying_correctness ~ dog_history + country + percent_urban_2 + age + gender + dh_childhood_dog + education + income, 
                               data = participants_5_RM)

model_set_livestock_worrying <- with_options(
  list(na.action = "na.fail"),
  dredge(livestock_worrying.global.nom)
)

view(model_set_livestock_worrying)

# calculate combined predictor weights

sw(model_set_livestock_worrying)

# dog_history income percent_urban_2 age   country dh_childhood_dog gender education
# Sum of weights:          1        0.99   0.98            0.97  0.51    0.47             0.17  <0.01    
# N containing models:   128         128    128             128   128     128              128    128

levels(participants_5_NA$education)

## Run model

livestock_worrying.nom <- multinom(livestock_worrying_correctness ~ dog_history + income + percent_urban_2 + age +  country,
                        data = participants_5_RM)

livestock_worrying.nom.2 <- multinom(livestock_worrying_correctness ~ dog_history + income + percent_urban_2 + age +  country + dh_childhood_dog,
                          data = participants_5_RM)

livestock_worrying.nom.3 <- multinom(livestock_worrying_correctness ~ dog_history + income + percent_urban_2 + age,
                          data = participants_5_RM)

livestock_worrying.nom.4 <- multinom(livestock_worrying_correctness ~ dog_history_2 + income + percent_urban_2 + age +  country,
                                   data = participants_5_RM)

livestock_worrying.nom.5 <- multinom(livestock_worrying_correctness ~ dog_history_2 + income + percent_urban_2 + age +  country + dh_childhood_dog,
                                     data = participants_5_RM)

livestock_worrying.nom.6 <- multinom(livestock_worrying_correctness ~ dog_history_2 + income + percent_urban_2 + age,
                                     data = participants_5_RM)

livestock_worrying.nom.null <- multinom(livestock_worrying_correctness ~ 1, 
                             data = participants_5_RM) 

#Compare models

models <- list(livestock_worrying.nom = livestock_worrying.nom,
               livestock_worrying.nom.2 = livestock_worrying.nom.2,
               livestock_worrying.nom.3 = livestock_worrying.nom.3,
               livestock_worrying.nom.4 = livestock_worrying.nom.4,
               livestock_worrying.nom.5 = livestock_worrying.nom.5,
               livestock_worrying.nom.6 = livestock_worrying.nom.6,
               livestock_worrying.nom.null = livestock_worrying.nom.null)

# Calculate AICc for each
aics <- sapply(models, AIC)

# Find delta AICc
delta_aics <- aics - min(aics)

# Calculate Akaike weights
akaike_weights <- exp(-0.5 * delta_aics)
akaike_weights <- akaike_weights / sum(akaike_weights)

# View results
data.frame(Model = names(models), AIC = aics, DeltaAIC = delta_aics, Weight = akaike_weights)

# Model      AIC   DeltaAIC       Weight
# livestock_worrying.nom           livestock_worrying.nom 3394.111  0.0000000 3.120747e-01
# livestock_worrying.nom.2       livestock_worrying.nom.2 3394.394  0.2821412 2.710144e-01
# livestock_worrying.nom.3       livestock_worrying.nom.3 3394.942  0.8308975 2.059830e-01
# livestock_worrying.nom.4       livestock_worrying.nom.4 3397.037  2.9251057 7.229028e-02
# livestock_worrying.nom.5       livestock_worrying.nom.5 3396.353  2.2418068 1.017317e-01
# livestock_worrying.nom.6       livestock_worrying.nom.6 3398.381  4.2697438 3.690587e-02
# livestock_worrying.nom.null livestock_worrying.nom.null 3434.566 40.4550769 5.123305e-10


## Use LRT to compare final model to null

dev.ppo <- deviance(livestock_worrying.nom)
dev.null <- deviance(livestock_worrying.nom.null)

df.ppo <- length(coef(livestock_worrying.nom))
df.null <- length(coef(livestock_worrying.nom.null))

lrt_stat <- dev.null - dev.ppo
df_diff <- df.ppo - df.null         

p_value <- pchisq(lrt_stat, df = df_diff, lower.tail = FALSE)

cat("LRT statistic:", lrt_stat,
    "\nDegrees of freedom:", df_diff,
    "\nP-value:", p_value)

# LRT statistic: 116.3841 
# Degrees of freedom: 38 
# P-value: 6.997472e-10

## Check Pseudo R2S

r2(livestock_worrying.nom)
r2_nagelkerke(livestock_worrying.nom)

citation("performance")

# Check multicollinearity

dummy <- rnorm(nrow(participants_5_RM))

lm_proxy <- lm(
  y_dummy ~ dog_history + income + percent_urban_2 + age +  country,
  data = participants_5_RM
)

vif(lm_proxy)


## Check Pearson residuals

pear <- residuals(livestock_worrying.nom, type = "pearson")
fitted_vals <- fitted(livestock_worrying.nom)

# Choose category k (e.g. 1st, 2nd, or 3rd column)
plot(fitted_vals[, 3], pear[, 3],
     main = "Pearson residuals vs fitted (Correct)",
     xlab = "Fitted value", ylab = "Pearson residual")

## Check predicted vs observed

pred <- predict(livestock_worrying.nom, type="probs")
obs_prop <- prop.table(table(participants_5_RM$livestock_worrying_correctness))
pred_mean <- colMeans(pred)

barplot(rbind(obs_prop, pred_mean), beside=TRUE,
        legend = c("Observed", "Predicted"),
        main = "Observed versus Predicted Probabilities",
        col = c("skyblue","orange"))

## Results

#run final model with NA dataset

livestock_worrying.nom.NA <- multinom(livestock_worrying_correctness ~ dog_history + income + percent_urban_2 + age +  country,
                           data = participants_5_NA)

tidy_or <- tidy(livestock_worrying.nom.NA, conf.int = TRUE)
tidy_or <- tidy_or %>%
  mutate(
    OR = exp(estimate),
    CI_low = exp(conf.low),
    CI_high = exp(conf.high)
  )

nobs(livestock_worrying.nom.NA)

## Calculate R2 for NA Models

NA.model.data <- model.frame(livestock_worrying.nom.NA)

livestock_worrying.nom.NA.null <- multinom(livestock_worrying_correctness ~ 1,
                        data = NA.model.data)

ll.full <- as.numeric(logLik(livestock_worrying.nom.NA))
ll.null <- as.numeric(logLik(livestock_worrying.nom.NA.null))

mcfadden_R2  <- 1 - ll.full/ll.null

n <- nobs(livestock_worrying.nom.NA)

cs_R2 <- 1 - exp((2/n) * (ll.null-ll.full))

nagelkerke_R2 <- cs_R2/(1 - exp((2/n) * ll.null))

mcfadden_R2
nagelkerke_R2


## Predictor breakdown

# Correctness
table(participants_5_NA$dog_history, participants_5_NA$livestock_worrying_correctness)

table(participants_5_NA$income, participants_5_NA$livestock_worrying_correctness)

table(participants_5_NA$age, participants_5_NA$livestock_worrying_correctness)

table(participants_5_NA$country, participants_5_NA$livestock_worrying_correctness)

# Knowledge
table(participants_5_NA$dog_history, participants_5_NA$livestock_worrying_knowledge)

table(participants_5_NA$income, participants_5_NA$livestock_worrying_knowledge)

table(participants_5_NA$age, participants_5_NA$livestock_worrying_knowledge)

table(participants_5_NA$country, participants_5_NA$livestock_worrying_knowledge)

###### Question 15. neutering (Restricted Neutering) - It is unlawful to neuter or spay a dog unless for a health reason ######

## Check data

check_groups <- participants_5_NA %>%
  count(dog_history, country, age, gender, education, income, dh_childhood_dog, neutering_correctness, neutering_knowledge)

check_groups %>%
  count(n) %>%
  filter(n <= 5) %>%
  arrange(n)

# n    nn
# <int> <int>
# 1     1  1409
# 2     2   127
# 3     3    26
# 4     4     3
# 5     5     1

table(participants_5_NA$neutering_correctness)

# Correct Don't Know  Incorrect 
#       1211        290        257

table(participants_5_NA$neutering_knowledge)

# 1    2    3 
# 257 1211  290 

#run global model

neutering.global.nom <- multinom(neutering_correctness ~ dog_history + country + percent_urban_2 + age + gender + dh_childhood_dog + education + income, 
                               data = participants_5_RM)

model_set_neutering <- with_options(
  list(na.action = "na.fail"),
  dredge(neutering.global.nom)
)

view(model_set_neutering)

# calculate combined predictor weights

sw(model_set_neutering)

# dog_history age  gender education country dh_childhood_dog percent_urban_2 income
# Sum of weights:      1.00        1.00 1.00   1.00      0.99    0.95             0.11            0.05  
# N containing models:  128         128  128    128       128     128              128             128 

## Run model

neutering.nom <- multinom(neutering_correctness ~ dog_history + age + gender + education + country + dh_childhood_dog,
                        data = participants_5_RM)

neutering.nom.2 <- multinom(neutering_correctness ~ dog_history_2 + age + gender + education + country + dh_childhood_dog,
                          data = participants_5_RM)

neutering.nom.null <- multinom(neutering_correctness ~ 1, 
                             data = participants_5_RM) 

#Compare models

models <- list(neutering.nom = neutering.nom,
               neutering.nom.2 = neutering.nom.2,
               neutering.nom.null = neutering.nom.null)

# Calculate AICc for each
aics <- sapply(models, AIC)

# Find delta AICc
delta_aics <- aics - min(aics)

# Calculate Akaike weights
akaike_weights <- exp(-0.5 * delta_aics)
akaike_weights <- akaike_weights / sum(akaike_weights)

# View results
data.frame(Model = names(models), AIC = aics, DeltaAIC = delta_aics, Weight = akaike_weights)

# Model      AIC   DeltaAIC       Weight
# neutering.nom           neutering.nom 2536.653   0.000000 9.490654e-01
# neutering.nom.2       neutering.nom.2 2542.503   5.849871 5.093459e-02
# neutering.nom.null neutering.nom.null 2776.160 239.506722 9.312629e-53

## Test multicollinearity

dummy <- rnorm(nrow(participants_5_RM))

lm_proxy <- lm(
  y_dummy ~ dog_history + age + gender + education + country + dh_childhood_dog,
  data = participants_5_RM
)

vif(lm_proxy)

## Use LRT to compare final model to null

dev.ppo <- deviance(neutering.nom)
dev.null <- deviance(neutering.nom.null)

df.ppo <- length(coef(neutering.nom))
df.null <- length(coef(neutering.nom.null))

lrt_stat <- dev.null - dev.ppo
df_diff <- df.ppo - df.null         

p_value <- pchisq(lrt_stat, df = df_diff, lower.tail = FALSE)

cat("LRT statistic:", lrt_stat,
    "\nDegrees of freedom:", df_diff,
    "\nP-value:", p_value)

# LRT statistic: 307.5067 
# Degrees of freedom: 34 
# P-value: 8.7438e-46

## Check Pseudo R2S

r2(neutering.nom)
r2_nagelkerke(neutering.nom)

citation("performance")

## Check Pearson residuals

pear <- residuals(neutering.nom, type = "pearson")
fitted_vals <- fitted(neutering.nom)

# Choose category k (e.g. 1st, 2nd, or 3rd column)
plot(fitted_vals[, 3], pear[, 3],
     main = "Pearson residuals vs fitted (Correct)",
     xlab = "Fitted value", ylab = "Pearson residual")

## Check predicted vs observed

pred <- predict(neutering.nom, type="probs")
obs_prop <- prop.table(table(participants_5_RM$neutering_correctness))
pred_mean <- colMeans(pred)

barplot(rbind(obs_prop, pred_mean), beside=TRUE,
        legend = c("Observed", "Predicted"),
        main = "Observed versus Predicted Probabilities",
        col = c("skyblue","orange"))


## Results

#run final model with NA dataset

neutering.nom.NA <- multinom(neutering_correctness ~ dog_history + age + gender + education + country + dh_childhood_dog,
                           data = participants_5_NA)

tidy_or <- tidy(neutering.nom.NA, conf.int = TRUE)
tidy_or <- tidy_or %>%
  mutate(
    OR = exp(estimate),
    CI_low = exp(conf.low),
    CI_high = exp(conf.high)
  )

nobs(neutering.nom.NA)

## Calculate R2 for NA Models

NA.model.data <- model.frame(neutering.nom.NA)

neutering.nom.NA.null <- multinom(neutering_correctness ~ 1,
                        data = NA.model.data)

ll.full <- as.numeric(logLik(neutering.nom.NA))
ll.null <- as.numeric(logLik(neutering.nom.NA.null))

mcfadden_R2  <- 1 - ll.full/ll.null

n <- nobs(neutering.nom.NA)

cs_R2 <- 1 - exp((2/n) * (ll.null-ll.full))

nagelkerke_R2 <- cs_R2/(1 - exp((2/n) * ll.null))

mcfadden_R2
nagelkerke_R2

## Predictor breakdown

# Correctness
table(participants_5_NA$dog_history, participants_5_NA$neutering_correctness)

table(participants_5_NA$age, participants_5_NA$neutering_correctness)

table(participants_5_NA$gender, participants_5_NA$neutering_correctness)

table(participants_5_NA$education, participants_5_NA$neutering_correctness)

table(participants_5_NA$country, participants_5_NA$neutering_correctness)

table(participants_5_NA$dh_childhood_dog, participants_5_NA$neutering_correctness)

#Knowledge

table(participants_5_NA$dog_history, participants_5_NA$neutering_knowledge)

table(participants_5_NA$age, participants_5_NA$neutering_knowledge)

table(participants_5_NA$gender, participants_5_NA$neutering_knowledge)

table(participants_5_NA$education, participants_5_NA$neutering_knowledge)

table(participants_5_NA$country, participants_5_NA$neutering_knowledge)

table(participants_5_NA$dh_childhood_dog, participants_5_NA$neutering_knowledge)

###### Question 16. prong_collar (Prong Collar Ban) - It is illegal to use a spiked collar (also known as a prong collar) ####

## Check data

check_groups <- participants_5_NA %>%
  count(dog_history, country, age, gender, education, income, dh_childhood_dog, prong_collar_correctness, prong_collar_knowledge)

check_groups %>%
  count(n) %>%
  filter(n <= 5) %>%
  arrange(n)

# n    nn
# <int> <int>
# 1     1  1440
# 2     2   127
# 3     3    13
# 4     4     5
# 5     5     1

table(participants_5_NA$prong_collar_correctness)

# Correct Don't Know      Incorrect 
#       207        455       1096 

table(participants_5_NA$prong_collar_knowledge)

# 1    2    3 
#1096  207  455

#run global model

prong_collar.global.nom <- multinom(prong_collar_correctness ~ dog_history + country + percent_urban_2 + age + gender + dh_childhood_dog + education + income, 
                               data = participants_5_RM)

model_set_prong_collar <- with_options(
  list(na.action = "na.fail"),
  dredge(prong_collar.global.nom)
)

view(model_set_prong_collar)

# calculate combined predictor weights

sw(model_set_prong_collar)

# dog_history age   gender country dh_childhood_dog percent_urban_2 education income
# Sum of weights:          1           1     1   0.98    0.46             0.27           <0.01     <0.01 
# N containing models:   128         128   128    128     128              128             128       128


## Run model

prong_collar.nom <- multinom(prong_collar_correctness ~ dog_history + age +  gender + country,
                        data = participants_5_RM)

prong_collar.nom.2 <- multinom(prong_collar_correctness ~ dog_history + age +  gender + country + dh_childhood_dog,
                          data = participants_5_RM)

prong_collar.nom.3 <- multinom(prong_collar_correctness ~ dog_history_2 + age +  gender + country,
                          data = participants_5_RM)

prong_collar.nom.4 <- multinom(prong_collar_correctness ~ dog_history_2 + age +  gender + country + dh_childhood_dog,
                               data = participants_5_RM)

prong_collar.nom.null <- multinom(prong_collar_correctness ~ 1, 
                             data = participants_5_RM) 

#Compare models

models <- list(prong_collar.nom = prong_collar.nom,
               prong_collar.nom.2 = prong_collar.nom.2,
               prong_collar.nom.3 = prong_collar.nom.3,
               prong_collar.nom.4 = prong_collar.nom.4,
               prong_collar.nom.null = prong_collar.nom.null)

# Calculate AICc for each
aics <- sapply(models, AIC)

# Find delta AICc
delta_aics <- aics - min(aics)

# Calculate Akaike weights
akaike_weights <- exp(-0.5 * delta_aics)
akaike_weights <- akaike_weights / sum(akaike_weights)

# View results
data.frame(Model = names(models), AIC = aics, DeltaAIC = delta_aics, Weight = akaike_weights)

# Model      AIC    DeltaAIC       Weight
# prong_collar.nom           prong_collar.nom 2902.846  0.08547213 2.628079e-01
# prong_collar.nom.2       prong_collar.nom.2 2903.043  0.28158424 2.382611e-01
# prong_collar.nom.3       prong_collar.nom.3 2902.761  0.00000000 2.742827e-01
# prong_collar.nom.4       prong_collar.nom.4 2903.160  0.39924743 2.246482e-01
# prong_collar.nom.null prong_collar.nom.null 2983.835 81.07385720 6.811364e-19

## Test multicollinearity

dummy <- rnorm(nrow(participants_5_RM))

lm_proxy <- lm(
  y_dummy ~ dog_history_2 + age +  gender + country,
  data = participants_5_RM
)

vif(lm_proxy)


## Use LRT to compare final model to null

dev.ppo <- deviance(prong_collar.nom.3)
dev.null <- deviance(prong_collar.nom.null)

df.ppo <- length(coef(prong_collar.nom.3))
df.null <- length(coef(prong_collar.nom.null))

lrt_stat <- dev.null - dev.ppo
df_diff <- df.ppo - df.null         

p_value <- pchisq(lrt_stat, df = df_diff, lower.tail = FALSE)

cat("LRT statistic:", lrt_stat,
    "\nDegrees of freedom:", df_diff,
    "\nP-value:", p_value)

# LRT statistic: 125.0739 
# Degrees of freedom: 22 
# P-value: 2.0717e-16

## Check Pseudo R2S

r2(prong_collar.nom.3)
r2_nagelkerke(prong_collar.nom.3)

citation("performance")

## Check Pearson residuals

pear <- residuals(prong_collar.nom.3, type = "pearson")
fitted_vals <- fitted(prong_collar.nom.3)

# Choose category k (e.g. 1st, 2nd, or 3rd column)
plot(fitted_vals[, 3], pear[, 3],
     main = "Pearson residuals vs fitted (Correct)",
     xlab = "Fitted value", ylab = "Pearson residual")

## Check predicted vs observed

pred <- predict(prong_collar.nom.3, type="probs")
obs_prop <- prop.table(table(participants_5_RM$prong_collar_correctness))
pred_mean <- colMeans(pred)

barplot(rbind(obs_prop, pred_mean), beside=TRUE,
        legend = c("Observed", "Predicted"),
        main = "Observed versus Predicted Probabilities",
        col = c("skyblue","orange"))

## Results

#run final model with NA dataset

prong_collar.nom.NA <- multinom(prong_collar_correctness ~ dog_history_2 + age +  gender + country,
                           data = participants_5_NA)

tidy_or <- tidy(prong_collar.nom.NA, conf.int = TRUE)

tidy_or <- tidy_or %>%
  mutate(
    OR = exp(estimate),
    CI_low = exp(conf.low),
    CI_high = exp(conf.high)
  )

nobs(prong_collar.nom.NA)

## Calculate R2 for NA Models

NA.model.data <- model.frame(prong_collar.nom.NA)

prong_collar.nom.NA.null <- multinom(prong_collar_correctness ~ 1,
                        data = NA.model.data)

ll.full <- as.numeric(logLik(prong_collar.nom.NA))
ll.null <- as.numeric(logLik(prong_collar.nom.NA.null))

mcfadden_R2  <- 1 - ll.full/ll.null

n <- nobs(prong_collar.nom.NA)

cs_R2 <- 1 - exp((2/n) * (ll.null-ll.full))

nagelkerke_R2 <- cs_R2/(1 - exp((2/n) * ll.null))

mcfadden_R2
nagelkerke_R2

## Predictor breakdown

# Correctness
table(participants_5_NA$dog_history, participants_5_NA$prong_collar_correctness)

table(participants_5_NA$age, participants_5_NA$prong_collar_correctness)

table(participants_5_NA$gender, participants_5_NA$prong_collar_correctness)

table(participants_5_NA$country, participants_5_NA$prong_collar_correctness)

#Knowledge

table(participants_5_NA$dog_history, participants_5_NA$prong_collar_knowledge)

table(participants_5_NA$age, participants_5_NA$prong_collar_knowledge)

table(participants_5_NA$gender, participants_5_NA$prong_collar_knowledge)

table(participants_5_NA$country, participants_5_NA$prong_collar_knowledge)


###### Question 17. public_access - All dogs have the legal right to enter restaurants, bars and shops with their owners as long as the dog is not a threat to public safety ####

## Check data

check_groups <- participants_5_NA %>%
  count(dog_history, country, age, gender, education, income, dh_childhood_dog, public_access_correctness, public_access_knowledge)

check_groups %>%
  count(n) %>%
  filter(n <= 5) %>%
  arrange(n)

# n    nn
# <int> <int>
# 1     1  1408
# 2     2   129
# 3     3    25
# 4     4     3
# 5     5     1

table(participants_5_NA$public_access_correctness)

# Correct Don't Know  Incorrect 
#       1247        284        227

table(participants_5_NA$public_access_knowledge)

# 1    2    3 
#227 1247  284

#run global model

public_access.global.nom <- multinom(public_access_correctness ~ dog_history + country + percent_urban_2 + age + gender + dh_childhood_dog + education + income, 
                               data = participants_5_RM)

model_set_public_access <- with_options(
  list(na.action = "na.fail"),
  dredge(public_access.global.nom)
)

view(model_set_public_access)

# calculate combined predictor weights

sw(model_set_public_access)

# age   dh_childhood_dog dog_history income gender education percent_urban_2 country
# Sum of weights:          1     1             0.85         0.8   0.43   0.35      0.19           <0.01  
# N containing models:   128   128              128         128    128    128       128             128 


## Run model

public_access.nom <- multinom(public_access_correctness ~ age + dh_childhood_dog + dog_history + income,
                        data = participants_5_RM)

public_access.nom.2 <- multinom(public_access_correctness ~  age + dh_childhood_dog + dog_history + income + gender,
                          data = participants_5_RM)

public_access.nom.3 <- multinom(public_access_correctness ~ age + dh_childhood_dog + dog_history_2 + income,
                          data = participants_5_RM)

public_access.nom.4 <- multinom(public_access_correctness ~ age + dh_childhood_dog + dog_history_2 + income + gender,
                                data = participants_5_RM)

public_access.nom.null <- multinom(public_access_correctness ~ 1, 
                             data = participants_5_RM) 

#Compare models

models <- list(public_access.nom = public_access.nom,
               public_access.nom.2 = public_access.nom.2,
               public_access.nom.3 = public_access.nom.3,
               public_access.nom.4 = public_access.nom.4,
               public_access.nom.null = public_access.nom.null)

# Calculate AICc for each
aics <- sapply(models, AIC)

# Find delta AICc
delta_aics <- aics - min(aics)

# Calculate Akaike weights
akaike_weights <- exp(-0.5 * delta_aics)
akaike_weights <- akaike_weights / sum(akaike_weights)

# View results
data.frame(Model = names(models), AIC = aics, DeltaAIC = delta_aics, Weight = akaike_weights)

# Model      AIC   DeltaAIC       Weight
# public_access.nom           public_access.nom 2548.723   3.5846358 7.597114e-02
# public_access.nom.2       public_access.nom.2 2549.011   3.8725274 6.578604e-02
# public_access.nom.3       public_access.nom.3 2545.138   0.0000000 4.560814e-01
# public_access.nom.4       public_access.nom.4 2545.390   0.2516359 4.021614e-01
# public_access.nom.null public_access.nom.null 2672.671 127.5329285 9.238870e-29

## Test multicollinearity

dummy <- rnorm(nrow(participants_5_RM))

lm_proxy <- lm(
  y_dummy ~ age + dh_childhood_dog + dog_history_2 + income,
  data = participants_5_RM
)

vif(lm_proxy)

## Use LRT to compare final model to null

dev.ppo <- deviance(public_access.nom.3)
dev.null <- deviance(public_access.nom.null)

df.ppo <- length(coef(public_access.nom.3))
df.null <- length(coef(public_access.nom.null))

lrt_stat <- dev.null - dev.ppo
df_diff <- df.ppo - df.null         

p_value <- pchisq(lrt_stat, df = df_diff, lower.tail = FALSE)

cat("LRT statistic:", lrt_stat,
    "\nDegrees of freedom:", df_diff,
    "\nP-value:", p_value)

# LRT statistic: 187.5329 
# Degrees of freedom: 30 
# P-value: 1.035854e-24

## Check Pseudo R2S

r2(public_access.nom.3)
r2_nagelkerke(public_access.nom.3)

citation("performance")

## Check Pearson residuals

pear <- residuals(public_access.nom.3, type = "pearson")
fitted_vals <- fitted(public_access.nom.3)

# Choose category k (e.g. 1st, 2nd, or 3rd column)
plot(fitted_vals[, 3], pear[, 3],
     main = "Pearson residuals vs fitted (Correct)",
     xlab = "Fitted value", ylab = "Pearson residual")

## Check predicted vs observed

pred <- predict(public_access.nom.3, type="probs")
obs_prop <- prop.table(table(participants_5_RM$public_access_correctness))
pred_mean <- colMeans(pred)

barplot(rbind(obs_prop, pred_mean), beside=TRUE,
        legend = c("Observed", "Predicted"),
        main = "Observed versus Predicted Probabilities",
        col = c("skyblue","orange"))

## Results

#run final model with NA dataset

public_access.nom.NA <- multinom(public_access_correctness ~ age + dh_childhood_dog + dog_history_2 + income,
                           data = participants_5_NA)

tidy_or <- tidy(public_access.nom.NA, conf.int = TRUE)

tidy_or <- tidy_or %>%
  mutate(
    OR = exp(estimate),
    CI_low = exp(conf.low),
    CI_high = exp(conf.high)
  )

nobs(public_access.nom.NA)

View(tidy_or)

## Calculate R2 for NA Models

NA.model.data <- model.frame(public_access.nom.NA)

public_access.nom.NA.null <- multinom(public_access_correctness ~ 1,
                        data = NA.model.data)

ll.full <- as.numeric(logLik(public_access.nom.NA))
ll.null <- as.numeric(logLik(public_access.nom.NA.null))

mcfadden_R2  <- 1 - ll.full/ll.null

n <- nobs(public_access.nom.NA)

cs_R2 <- 1 - exp((2/n) * (ll.null-ll.full))

nagelkerke_R2 <- cs_R2/(1 - exp((2/n) * ll.null))

mcfadden_R2
nagelkerke_R2

## Predictor breakdown

# Correctness

table(participants_5_NA$age, participants_5_NA$public_access_correctness)

table(participants_5_NA$dh_childhood_dog, participants_5_NA$public_access_correctness)

table(participants_5_NA$dog_history, participants_5_NA$public_access_correctness)

table(participants_5_NA$income, participants_5_NA$public_access_correctness)

# Knowledge

table(participants_5_NA$age, participants_5_NA$public_access_knowledge)

table(participants_5_NA$dh_childhood_dog, participants_5_NA$public_access_knowledge)

table(participants_5_NA$dog_history, participants_5_NA$public_access_knowledge)

table(participants_5_NA$income, participants_5_NA$public_access_knowledge)


###### Question 18. renting - All owners can legally keep a dog in their rented accommodation ####

## Check data

check_groups <- participants_5_NA %>%
  count(dog_history, country, age, gender, education, income, dh_childhood_dog, renting_correctness, renting_knowledge)

check_groups %>%
  count(n) %>%
  filter(n <= 5) %>%
  arrange(n)

# n    nn
# <int> <int>
# 1     1  1438
# 2     2   126
# 3     3    17
# 4     4     3
# 5     5     1

table(participants_5_NA$renting_correctness)

# Correct Don't Know  Incorrect 
#        997        370        391 

table(participants_5_NA$renting_knowledge)

# 1    2    3 
# 391 997 370

#run global model

renting.global.nom <- multinom(renting_correctness ~ dog_history + country + percent_urban_2 + age + gender + dh_childhood_dog + education + income, 
                               data = participants_5_RM)

model_set_renting <- with_options(
  list(na.action = "na.fail"),
  dredge(renting.global.nom)
)

view(model_set_renting)

# calculate combined predictor weights

sw(model_set_renting)

# age  dog_history gender dh_childhood_dog education country income percent_urban_2
# Sum of weights:      1.00 1.00        1.00   0.99             0.98      0.91    0.52   0.46           
# N containing models:  128  128         128    128              128       128     128    128  

## Run model

renting.nom <- multinom(renting_correctness ~ age + dog_history + gender + dh_childhood_dog + education + country + income,
                        data = participants_5_RM)

renting.nom.2 <- multinom(renting_correctness ~ age + dog_history + gender + dh_childhood_dog + education + country,
                          data = participants_5_RM)

renting.nom.3 <- multinom(renting_correctness ~ age + dog_history + gender + dh_childhood_dog + education + country + percent_urban_2,
                          data = participants_5_RM)

renting.nom.4 <- multinom(renting_correctness ~ age + dog_history_2 + gender + dh_childhood_dog + education + country + income,
                        data = participants_5_RM)

renting.nom.5 <- multinom(renting_correctness ~ age + dog_history_2 + gender + dh_childhood_dog + education + country,
                          data = participants_5_RM)

renting.nom.6 <- multinom(renting_correctness ~ age + dog_history_2 + gender + dh_childhood_dog + education + country + percent_urban_2,
                          data = participants_5_RM)

renting.nom.null <- multinom(renting_correctness ~ 1, 
                             data = participants_5_RM) 

#Compare models

models <- list(renting.nom = renting.nom,
               renting.nom.2 = renting.nom.2,
               renting.nom.3 = renting.nom.3,
               renting.nom.4 = renting.nom.4,
               renting.nom.5 = renting.nom.5,
               renting.nom.6 = renting.nom.6,
               renting.nom.null = renting.nom.null)

# Calculate AICc for each
aics <- sapply(models, AIC)

# Find delta AICc
delta_aics <- aics - min(aics)

# Calculate Akaike weights
akaike_weights <- exp(-0.5 * delta_aics)
akaike_weights <- akaike_weights / sum(akaike_weights)

# View results
data.frame(Model = names(models), AIC = aics, DeltaAIC = delta_aics, Weight = akaike_weights)

# Model      AIC   DeltaAIC       Weight
# renting.nom           renting.nom 3170.697   2.965454 9.942956e-02
# renting.nom.2       renting.nom.2 3172.312   4.580171 4.434905e-02
# renting.nom.3       renting.nom.3 3172.449   4.717478 4.140649e-02
# renting.nom.4       renting.nom.4 3167.732   0.000000 4.379814e-01
# renting.nom.5       renting.nom.5 3169.342   1.610107 1.958057e-01
# renting.nom.6       renting.nom.6 3169.499   1.767052 1.810278e-01
# renting.nom.null renting.nom.null 3280.215 112.483063 1.644632e-25

## Test multicollinearity

dummy <- rnorm(nrow(participants_5_RM))

lm_proxy <- lm(
  y_dummy ~ age + dog_history_2 + gender + dh_childhood_dog + education + country + income,
  data = participants_5_RM
)

vif(lm_proxy)

## Use LRT to compare final model to null

dev.ppo <- deviance(renting.nom.4)
dev.null <- deviance(renting.nom.null)

df.ppo <- length(coef(renting.nom.4))
df.null <- length(coef(renting.nom.null))

lrt_stat <- dev.null - dev.ppo
df_diff <- df.ppo - df.null         

p_value <- pchisq(lrt_stat, df = df_diff, lower.tail = FALSE)

cat("LRT statistic:", lrt_stat,
    "\nDegrees of freedom:", df_diff,
    "\nP-value:", p_value)

# LRT statistic: 204.4831 
# Degrees of freedom: 46 
# P-value: 7.276012e-22

## Check Pseudo R2S

r2(renting.nom.4)
r2_nagelkerke(renting.nom.4)

citation("performance")

## Check Pearson residuals

pear <- residuals(renting.nom.4, type = "pearson")
fitted_vals <- fitted(renting.nom.4)

# Choose category k (e.g. 1st, 2nd, or 3rd column)
plot(fitted_vals[, 3], pear[, 3],
     main = "Pearson residuals vs fitted (Correct)",
     xlab = "Fitted value", ylab = "Pearson residual")

## Check predicted vs observed

pred <- predict(renting.nom.4, type="probs")
obs_prop <- prop.table(table(participants_5_RM$renting_correctness))
pred_mean <- colMeans(pred)

barplot(rbind(obs_prop, pred_mean), beside=TRUE,
        legend = c("Observed", "Predicted"),
        main = "Observed versus Predicted Probabilities",
        col = c("skyblue","orange"))

## Results

#run final model with NA dataset

renting.nom.NA <- multinom(renting_correctness ~ age + dog_history_2 + gender + dh_childhood_dog + education + country + income,
                           data = participants_5_NA)

tidy_or <- tidy(renting.nom.NA, conf.int = TRUE)

tidy_or <- tidy_or %>%
  mutate(
    OR = exp(estimate),
    CI_low = exp(conf.low),
    CI_high = exp(conf.high)
  )

View(tidy_or)

## Calculate R2 for NA Models

NA.model.data <- model.frame(renting.nom.NA)

renting.nom.NA.null <- multinom(renting_correctness ~ 1,
                        data = NA.model.data)

ll.full <- as.numeric(logLik(renting.nom.NA))
ll.null <- as.numeric(logLik(renting.nom.NA.null))

mcfadden_R2  <- 1 - ll.full/ll.null

n <- nobs(renting.nom.NA)

cs_R2 <- 1 - exp((2/n) * (ll.null-ll.full))

nagelkerke_R2 <- cs_R2/(1 - exp((2/n) * ll.null))

mcfadden_R2
nagelkerke_R2

## Predictor breakdown

# Correctness

table(participants_5_NA$age, participants_5_NA$renting_correctness)

table(participants_5_NA$dog_history, participants_5_NA$renting_correctness)

table(participants_5_NA$gender, participants_5_NA$renting_correctness)

table(participants_5_NA$dh_childhood_dog, participants_5_NA$renting_correctness)

table(participants_5_NA$education, participants_5_NA$renting_correctness)

table(participants_5_NA$country, participants_5_NA$renting_correctness)

table(participants_5_NA$income, participants_5_NA$renting_correctness)

# Knowledge

table(participants_5_NA$age, participants_5_NA$renting_knowledge)

table(participants_5_NA$dog_history, participants_5_NA$renting_knowledge)

table(participants_5_NA$gender, participants_5_NA$renting_knowledge)

table(participants_5_NA$dh_childhood_dog, participants_5_NA$renting_knowledge)

table(participants_5_NA$education, participants_5_NA$renting_knowledge)

table(participants_5_NA$country, participants_5_NA$renting_knowledge)

table(participants_5_NA$income, participants_5_NA$renting_knowledge)


###### Question 19. shock_collar (Shock Collar Ban) - It is unlawful to use a collar that gives an electric shock to their dog ####

## Check data

check_groups <- participants_5_NA %>%
  count(dog_history, country, age, gender, education, income, dh_childhood_dog, shock_collar_correctness, shock_collar_knowledge)

check_groups %>%
  count(n) %>%
  filter(n <= 5) %>%
  arrange(n)

# n    nn
# <int> <int>
# 1     1  1409
# 2     2   137
# 3     3    22
# 4     4     1
# 5     5     1

table(participants_5_NA$shock_collar_correctness)

# Correct Don't Know  Incorrect 
#        517        309        922

table(participants_5_NA$country, participants_5_NA$shock_collar_knowledge)

# 1    2    3 
# 1222  227  309

# 1   2   3
# England          351  59  85
# Northern Ireland 204  67  89
# Scotland         326  58  62
# Wales            333  41  71

#run global model

shock_collar.global.nom <- multinom(shock_collar_correctness ~ dog_history + country + percent_urban_2 + age + gender + dh_childhood_dog + education + income, 
                               data = participants_5_RM)

model_set_shock_collar <- with_options(
  list(na.action = "na.fail"),
  dredge(shock_collar.global.nom)
)

view(model_set_shock_collar)

# calculate combined predictor weights

sw(model_set_shock_collar)

# country dog_history percent_urban_2 gender dh_childhood_dog education income age  
# Sum of weights:          1    0.97         0.9            0.42   0.35             0.01     <0.01  <0.01
# N containing models:   128     128         128             128    128              128       128    128

## Run model

shock_collar.nom <- multinom(shock_collar_correctness ~ country + dog_history + percent_urban_2,
                        data = participants_5_RM)

shock_collar.nom.2 <- multinom(shock_collar_correctness ~ country + dog_history + percent_urban_2 + gender,
                          data = participants_5_RM)

shock_collar.nom.3 <- multinom(shock_collar_correctness ~ country + dog_history_2 + percent_urban_2,
                          data = participants_5_RM)

shock_collar.nom.4 <- multinom(shock_collar_correctness ~ country + dog_history_2 + percent_urban_2 + gender,
                               data = participants_5_RM)

shock_collar.nom.null <- multinom(shock_collar_correctness ~ 1, 
                             data = participants_5_RM) 

#Compare models

models <- list(shock_collar.nom = shock_collar.nom,
               shock_collar.nom.2 = shock_collar.nom.2,
               shock_collar.nom.3 = shock_collar.nom.3,
               shock_collar.nom.4 = shock_collar.nom.4,
               shock_collar.nom.null = shock_collar.nom.null)

# Calculate AICc for each
aics <- sapply(models, AIC)

# Find delta AICc
delta_aics <- aics - min(aics)

# Calculate Akaike weights
akaike_weights <- exp(-0.5 * delta_aics)
akaike_weights <- akaike_weights / sum(akaike_weights)

# View results
data.frame(Model = names(models), AIC = aics, DeltaAIC = delta_aics, Weight = akaike_weights)

# Model      AIC   DeltaAIC        Weight
# shock_collar.nom           shock_collar.nom 2716.772   3.7236267  7.408379e-02
# shock_collar.nom.2       shock_collar.nom.2 2717.238   4.1894059  5.869222e-02
# shock_collar.nom.3       shock_collar.nom.3 2713.049   0.0000000  4.767585e-01
# shock_collar.nom.4       shock_collar.nom.4 2713.448   0.3993411  3.904655e-01
# shock_collar.nom.null shock_collar.nom.null 3351.005 637.9567892 1.405212e-139

## Test multicollinearity

dummy <- rnorm(nrow(participants_5_RM))

lm_proxy <- lm(
  y_dummy ~ country + dog_history_2 + percent_urban_2,
  data = participants_5_RM
)

vif(lm_proxy)

# GVIF Df GVIF^(1/(2*Df))
# country         1.055387  3        1.009025
# dog_history_2   1.024726  2        1.006125
# percent_urban_2 1.045154  1        1.022328

## Use LRT to compare final model to null

dev.ppo <- deviance(shock_collar.nom.3)
dev.null <- deviance(shock_collar.nom.null)

df.ppo <- length(coef(shock_collar.nom.3))
df.null <- length(coef(shock_collar.nom.null))

lrt_stat <- dev.null - dev.ppo
df_diff <- df.ppo - df.null         

p_value <- pchisq(lrt_stat, df = df_diff, lower.tail = FALSE)

cat("LRT statistic:", lrt_stat,
    "\nDegrees of freedom:", df_diff,
    "\nP-value:", p_value)

# LRT statistic: 661.9104 
# Degrees of freedom: 12 
# P-value: 6.22646e-134

## Check Pseudo R2S

r2(shock_collar.nom.3)
r2_nagelkerke(shock_collar.nom.3)

citation("performance")

## Check Pearson residuals

pear <- residuals(shock_collar.nom.3, type = "pearson")
fitted_vals <- fitted(shock_collar.nom.3)

# Choose category k (e.g. 1st, 2nd, or 3rd column)
plot(fitted_vals[, 3], pear[, 3],
     main = "Pearson residuals vs fitted (Correct)",
     xlab = "Fitted value", ylab = "Pearson residual")

## Check predicted vs observed

pred <- predict(shock_collar.nom.3, type="probs")
obs_prop <- prop.table(table(participants_5_RM$shock_collar_correctness))
pred_mean <- colMeans(pred)

barplot(rbind(obs_prop, pred_mean), beside=TRUE,
        legend = c("Observed", "Predicted"),
        main = "Observed versus Predicted Probabilities",
        col = c("skyblue","orange"))

## Results

#run final model with NA dataset

shock_collar.nom.NA <- multinom(shock_collar_correctness ~ country + dog_history_2 + percent_urban_2,
                           data = participants_5_NA)

tidy_or <- tidy(shock_collar.nom.NA, conf.int = TRUE)

tidy_or <- tidy_or %>%
  mutate(
    OR = exp(estimate),
    CI_low = exp(conf.low),
    CI_high = exp(conf.high)
  )

nobs(shock_collar.nom.NA)

View(tidy_or)

## Calculate R2 for NA Models

NA.model.data <- model.frame(shock_collar.nom.NA)

shock_collar.nom.NA.null <- multinom(shock_collar_correctness ~ 1,
                        data = NA.model.data)

ll.full <- as.numeric(logLik(shock_collar.nom.NA))
ll.null <- as.numeric(logLik(shock_collar.nom.NA.null))

mcfadden_R2  <- 1 - ll.full/ll.null

n <- nobs(shock_collar.nom.NA)

cs_R2 <- 1 - exp((2/n) * (ll.null-ll.full))

nagelkerke_R2 <- cs_R2/(1 - exp((2/n) * ll.null))

mcfadden_R2
nagelkerke_R2

## Predictor breakdown

# Correctness

table(participants_5_NA$country, participants_5_NA$shock_collar_correctness)

table(participants_5_NA$dog_history, participants_5_NA$shock_collar_correctness)

#Knowledge

table(participants_5_NA$country, participants_5_NA$shock_collar_knowledge)

table(participants_5_NA$dog_history, participants_5_NA$shock_collar_knowledge)


###### Question 20. stray (Straying Ban) - It is unlawful for an owner to allow their dog to stray ####

## Check data

check_groups <- participants_5_NA %>%
  count(dog_history, country, age, gender, education, income, dh_childhood_dog, stray_correctness, stray_knowledge)

check_groups %>%
  count(n) %>%
  filter(n <= 5) %>%
  arrange(n)

# n    nn
# # <int> <int>
# 1     1  1456
# 2     2   117
# 3     3    16
# 4     4     5

table(participants_5_NA$stray_correctness)

# Correct Don't Know  Incorrect 
#       1034        427        297 

table(participants_5_NA$stray_knowledge)

# 1    2    3 
#1034  297  427

#run global model

stray.global.nom <- multinom(stray_correctness ~ dog_history + country + percent_urban_2 + age + gender + dh_childhood_dog + education + income, 
                               data = participants_5_RM)

model_set_stray <- with_options(
  list(na.action = "na.fail"),
  dredge(stray.global.nom)
)

view(model_set_stray)

# calculate combined predictor weights

sw(model_set_stray)

# dog_history gender dh_childhood_dog country age  percent_urban_2 education income
# Sum of weights:      1.00        0.95   0.57             0.32    0.31 0.22            0.10      0.03  
# N containing models:  128         128    128              128     128  128             128       128

## Run model

stray.nom <- multinom(stray_correctness ~ dog_history + gender + dh_childhood_dog,
                        data = participants_5_RM)

stray.nom.2 <- multinom(stray_correctness ~ dog_history + gender,
                          data = participants_5_RM)

stray.nom.3 <- multinom(stray_correctness ~ dog_history_2 + gender + dh_childhood_dog,
                          data = participants_5_RM)

stray.nom.4 <- multinom(stray_correctness ~ dog_history_2 + gender,
                        data = participants_5_RM)

stray.nom.null <- multinom(stray_correctness ~ 1, 
                             data = participants_5_RM) 

#Compare models

models <- list(stray.nom = stray.nom,
               stray.nom.2 = stray.nom.2,
               stray.nom.3 = stray.nom.3,
               stray.nom.4 = stray.nom.4,
               stray.nom.null = stray.nom.null)

# Calculate AICc for each
aics <- sapply(models, AIC)

# Find delta AICc
delta_aics <- aics - min(aics)

# Calculate Akaike weights
akaike_weights <- exp(-0.5 * delta_aics)
akaike_weights <- akaike_weights / sum(akaike_weights)

# View results
data.frame(Model = names(models), AIC = aics, DeltaAIC = delta_aics, Weight = akaike_weights)

# Model      AIC  DeltaAIC       Weight
# stray.nom           stray.nom 3163.882  2.155236 1.711651e-01
# stray.nom.2       stray.nom.2 3164.870  3.143085 1.044496e-01
# stray.nom.3       stray.nom.3 3161.727  0.000000 5.028273e-01
# stray.nom.4       stray.nom.4 3163.366  1.639125 2.215580e-01
# stray.nom.null stray.nom.null 3196.622 34.894694 1.330860e-08

## Test multicollinearity

dummy <- rnorm(nrow(participants_5_RM))

lm_proxy <- lm(
  y_dummy ~ dog_history_2 + gender + dh_childhood_dog,
  data = participants_5_RM
)

vif(lm_proxy)

## Use LRT to compare final model to null

dev.ppo <- deviance(stray.nom.3)
dev.null <- deviance(stray.nom.null)

df.ppo <- length(coef(stray.nom.3))
df.null <- length(coef(stray.nom.null))

lrt_stat <- dev.null - dev.ppo
df_diff <- df.ppo - df.null         

p_value <- pchisq(lrt_stat, df = df_diff, lower.tail = FALSE)

cat("LRT statistic:", lrt_stat,
    "\nDegrees of freedom:", df_diff,
    "\nP-value:", p_value)

# LRT statistic: 50.89469 
# Degrees of freedom: 8 
# P-value: 2.749529e-08

## Check Pseudo R2S

r2(stray.nom.3)
r2_nagelkerke(stray.nom.3)

citation("performance")


## Check Pearson residuals

pear <- residuals(stray.nom.3, type = "pearson")
fitted_vals <- fitted(stray.nom.3)

# Choose category k (e.g. 1st, 2nd, or 3rd column)
plot(fitted_vals[, 3], pear[, 3],
     main = "Pearson residuals vs fitted (Correct)",
     xlab = "Fitted value", ylab = "Pearson residual")

## Check predicted vs observed

pred <- predict(stray.nom.3, type="probs")
obs_prop <- prop.table(table(participants_5_RM$stray_correctness))
pred_mean <- colMeans(pred)

barplot(rbind(obs_prop, pred_mean), beside=TRUE,
        legend = c("Observed", "Predicted"),
        main = "Observed versus Predicted Probabilities",
        col = c("skyblue","orange"))

## Results

#run final model with NA dataset

stray.nom.NA <- multinom(stray_correctness ~ dog_history_2 + gender + dh_childhood_dog,
                           data = participants_5_NA)

tidy_or <- tidy(stray.nom.NA, conf.int = TRUE)

tidy_or <- tidy_or %>%
  mutate(
    OR = exp(estimate),
    CI_low = exp(conf.low),
    CI_high = exp(conf.high)
  )

nobs(stray.nom.NA)

View(tidy_or)

## Calculate R2 for NA Models

NA.model.data <- model.frame(stray.nom.NA)

stray.nom.NA.null <- multinom(stray_correctness ~ 1,
                        data = NA.model.data)

ll.full <- as.numeric(logLik(stray.nom.NA))
ll.null <- as.numeric(logLik(stray.nom.NA.null))

mcfadden_R2  <- 1 - ll.full/ll.null

n <- nobs(stray.nom.NA)

cs_R2 <- 1 - exp((2/n) * (ll.null-ll.full))

nagelkerke_R2 <- cs_R2/(1 - exp((2/n) * ll.null))

mcfadden_R2
nagelkerke_R2

## Predictor breakdown

# Correctness

table(participants_5_NA$dog_history, participants_5_NA$stray_correctness)

table(participants_5_NA$gender, participants_5_NA$stray_correctness)

table(participants_5_NA$dh_childhood_dog, participants_5_NA$stray_correctness)

table(participants_5_NA$dog_history, participants_5_NA$dh_childhood_dog, participants_5_NA$stray_correctness)

#Knowledge

table(participants_5_NA$dog_history, participants_5_NA$stray_knowledge)

table(participants_5_NA$gender, participants_5_NA$stray_knowledge)

table(participants_5_NA$dh_childhood_dog, participants_5_NA$stray_knowledge)


###### Question 21. training_methods (Aversive Training Ban) - It is illegal to train animals in a way which inflicts significant pain, distress or harm to  the animal ####

## Check data

check_groups <- participants_5_NA %>%
  count(dog_history, country, age, gender, education, income, dh_childhood_dog, training_methods_correctness, training_methods_knowledge)

check_groups %>%
  count(n) %>%
  filter(n <= 5) %>%
  arrange(n)

# n    nn
# <int> <int>
# 1     1  1327
# 2     2   155
# 3     3    31
# 4     4     3
# 5     5     2

table(participants_5_NA$training_methods_correctness)

# Correct Don't Know      Incorrect 
#82        182       1494 

table(participants_5_NA$training_methods_knowledge)

# 1    2    3 
#1494   82  182 

#run global model

training_methods.global.nom <- multinom(training_methods_correctness ~ dog_history + country + percent_urban_2 + age + gender + dh_childhood_dog + education + income, 
                               data = participants_5_RM)

model_set_training_methods <- with_options(
  list(na.action = "na.fail"),
  dredge(training_methods.global.nom)
)

view(model_set_training_methods)

# calculate combined predictor weights

sw(model_set_training_methods)

# age  dog_history dh_childhood_dog education gender percent_urban_2 income country
# Sum of weights:      1.00 0.99        0.50             0.16      0.14   0.12            0.03   0.02   
# N containing models:  128  128         128              128       128    128             128    128 

## Run model

training_methods.nom <- multinom(training_methods_correctness ~ age + dog_history + dh_childhood_dog,
                        data = participants_5_RM)

training_methods.nom.2 <- multinom(training_methods_correctness ~ age + dog_history,
                          data = participants_5_RM)

training_methods.nom.3 <- multinom(training_methods_correctness ~ age + dog_history_2 + dh_childhood_dog,
                          data = participants_5_RM)

training_methods.nom.4 <- multinom(training_methods_correctness ~ age + dog_history_2,
                                   data = participants_5_RM)

training_methods.nom.null <- multinom(training_methods_correctness ~ 1, 
                             data = participants_5_RM) 

#Compare models

models <- list(training_methods.nom = training_methods.nom,
               training_methods.nom.2 = training_methods.nom.2,
               training_methods.nom.3 = training_methods.nom.3,
               training_methods.nom.4 = training_methods.nom.4,
               training_methods.nom.null = training_methods.nom.null)

# Calculate AICc for each
aics <- sapply(models, AIC)

# Find delta AICc
delta_aics <- aics - min(aics)

# Calculate Akaike weights
akaike_weights <- exp(-0.5 * delta_aics)
akaike_weights <- akaike_weights / sum(akaike_weights)

# View results
data.frame(Model = names(models), AIC = aics, DeltaAIC = delta_aics, Weight = akaike_weights)

# Model      AIC   DeltaAIC       Weight
# training_methods.nom           training_methods.nom 1682.569  3.9001006 6.425538e-02
# training_methods.nom.2       training_methods.nom.2 1682.712  4.0435600 5.980778e-02
# training_methods.nom.3       training_methods.nom.3 1678.669  0.0000000 4.516537e-01
# training_methods.nom.4       training_methods.nom.4 1678.794  0.1250356 4.242818e-01
# training_methods.nom.null training_methods.nom.null 1704.136 25.4669089 1.332713e-06

## Test multicollinearity

dummy <- rnorm(nrow(participants_5_RM))

lm_proxy <- lm(
  y_dummy ~ age + dog_history_2 + dh_childhood_dog,
  data = participants_5_RM
)

vif(lm_proxy)

# GVIF Df GVIF^(1/(2*Df))
# age              1.103563  5        1.009903
# dog_history_2    1.149168  2        1.035371
# dh_childhood_dog 1.100163  1        1.048886

## Use LRT to compare final model to null

dev.ppo <- deviance(training_methods.nom.3)
dev.null <- deviance(training_methods.nom.null)

df.ppo <- length(coef(training_methods.nom.3))
df.null <- length(coef(training_methods.nom.null))

lrt_stat <- dev.null - dev.ppo
df_diff <- df.ppo - df.null         

p_value <- pchisq(lrt_stat, df = df_diff, lower.tail = FALSE)

cat("LRT statistic:", lrt_stat,
    "\nDegrees of freedom:", df_diff,
    "\nP-value:", p_value)

# LRT statistic: 57.46691 
# Degrees of freedom: 16 
# P-value: 1.390012e-06

## Check Pseudo R2S

r2(training_methods.nom.3)
r2_nagelkerke(training_methods.nom.3)

citation("performance")


## Check Pearson residuals

pear <- residuals(training_methods.nom.3, type = "pearson")
fitted_vals <- fitted(training_methods.nom.3)

# Choose category k (e.g. 1st, 2nd, or 3rd column)
plot(fitted_vals[, 2], pear[, 2],
     main = "Pearson residuals vs fitted (Don't Know)",
     xlab = "Fitted value", ylab = "Pearson residual")

## Check predicted vs observed

pred <- predict(training_methods.nom.3, type="probs")
obs_prop <- prop.table(table(participants_5_RM$training_methods_correctness))
pred_mean <- colMeans(pred)

barplot(rbind(obs_prop, pred_mean), beside=TRUE,
        legend = c("Observed", "Predicted"),
        main = "Observed versus Predicted Probabilities",
        col = c("skyblue","orange"))

## Results

#run final model with NA dataset

training_methods.nom.NA <- multinom(training_methods_correctness ~ age + dog_history_2 + dh_childhood_dog,
                           data = participants_5_NA)

tidy_or <- tidy(training_methods.nom.NA, conf.int = TRUE)

tidy_or <- tidy_or %>%
  mutate(
    OR = exp(estimate),
    CI_low = exp(conf.low),
    CI_high = exp(conf.high)
  )

nobs(training_methods.nom.NA)

View(tidy_or)

## Calculate R2 for NA Models

NA.model.data <- model.frame(training_methods.nom.NA)

training_methods.nom.NA.null <- multinom(training_methods_correctness ~ 1,
                        data = NA.model.data)

ll.full <- as.numeric(logLik(training_methods.nom.NA))
ll.null <- as.numeric(logLik(training_methods.nom.NA.null))

mcfadden_R2  <- 1 - ll.full/ll.null

n <- nobs(training_methods.nom.NA)

cs_R2 <- 1 - exp((2/n) * (ll.null-ll.full))

nagelkerke_R2 <- cs_R2/(1 - exp((2/n) * ll.null))

mcfadden_R2
nagelkerke_R2

## Predictor breakdown

# Correctness
table(participants_5_NA$age, participants_5_NA$renting_correctness)

table(participants_5_NA$dog_history, participants_5_NA$renting_correctness)

table(participants_5_NA$dh_childhood_dog, participants_5_NA$renting_correctness)

#Knowledge
table(participants_5_NA$age, participants_5_NA$renting_knowledge)

table(participants_5_NA$dog_history, participants_5_NA$renting_knowledge)

table(participants_5_NA$dh_childhood_dog, participants_5_NA$renting_knowledge)

###### Question 22. transfer_ownership (Welfare Transfer) - Any dog who is found to be suffering unnecessarily can be removed by a government authorised person and transferred to another owner without the current owners consent ####

## Check data

check_groups <- participants_5_NA %>%
  count(dog_history, country, age, gender, education, income, dh_childhood_dog, transfer_ownership_correctness, transfer_ownership_opinions)

check_groups %>%
  count(n) %>%
  filter(n <= 5) %>%
  arrange(n)

# n    nn
# <int> <int>
# 1     1  1365
# 2     2   146
# 3     3    26
# 4     4     3
# 5     5     1

table(participants_5_NA$transfer_ownership_correctness)

# Correct Don't Know  Incorrect 
#        426        316       1007

table(participants_5_NA$transfer_ownership_knowledge)

# 1    2    3 
# 1321  121  316 

table(participants_5_NA$country, participants_5_NA$transfer_ownership_knowledge)

# 1   2   3
# England          365  42  88
# Northern Ireland 284  18  58
# Scotland         332  22  92
# Wales            336  34  75

#run global model

transfer_ownership.global.nom <- multinom(transfer_ownership_correctness ~ dog_history + country + percent_urban_2 + age + gender + dh_childhood_dog + education + income,
                               data = participants_5_RM)

model_set_transfer_ownership <- with_options(
  list(na.action = "na.fail"),
  dredge(transfer_ownership.global.nom)
)

view(model_set_transfer_ownership)

# calculate combined predictor weights

sw(model_set_transfer_ownership)

# country	dog_history	age	dh_childhood_dog	percent_urban_2	gender	income	education
# Sum of weights:	1	1	0.98	0.5	0.17	0.17	<0.01	<0.01
# N containing models:	128	128	128	128	128	128	128	128


## Run model

transfer_ownership.nom <- multinom(transfer_ownership_correctness ~ country	+ dog_history	+ age +	dh_childhood_dog,
                          data = participants_5_RM)

transfer_ownership.nom.2 <- multinom(transfer_ownership_correctness ~ country	+ dog_history_2	+ age +	dh_childhood_dog,
                          data = participants_5_RM)

transfer_ownership.nom.3 <- multinom(transfer_ownership_correctness ~ country	+ dog_history	+ age,
                                     data = participants_5_RM)

transfer_ownership.nom.4 <- multinom(transfer_ownership_correctness ~ country	+ dog_history_2	+ age,
                                     data = participants_5_RM)

transfer_ownership.nom.null <- multinom(transfer_ownership_correctness ~ 1, 
                             data = participants_5_RM) 

#Compare models

models <- list(transfer_ownership.nom = transfer_ownership.nom,
               transfer_ownership.nom.2 = transfer_ownership.nom.2,
               transfer_ownership.nom.3 = transfer_ownership.nom.3,
               transfer_ownership.nom.4 = transfer_ownership.nom.4,
               transfer_ownership.nom.null = transfer_ownership.nom.null)

# Calculate AICc for each
aics <- sapply(models, AIC)

# Find delta AICc
delta_aics <- aics - min(aics)

# Calculate Akaike weights
akaike_weights <- exp(-0.5 * delta_aics)
akaike_weights <- akaike_weights / sum(akaike_weights)

# View results
data.frame(Model = names(models), AIC = aics, DeltaAIC = delta_aics, Weight = akaike_weights)

# Model      AIC    DeltaAIC        Weight
# transfer_ownership.nom           transfer_ownership.nom 2313.170   3.7056634  7.390204e-02
# transfer_ownership.nom.2       transfer_ownership.nom.2 2309.866   0.4016709  3.855754e-01
# transfer_ownership.nom.3       transfer_ownership.nom.3 2313.302   3.8375420  6.918618e-02
# transfer_ownership.nom.4       transfer_ownership.nom.4 2309.464   0.0000000  4.713364e-01
# transfer_ownership.nom.null transfer_ownership.nom.null 3228.255 918.7910118 1.446764e-200

## Test multicollinearity

y_dummy <- rnorm(nrow(participants_5_RM))

lm_proxy <- lm(
  y_dummy ~ country	+ dog_history_2	+ age,
  data = participants_5_RM
)

vif(lm_proxy)

## Use LRT to compare final model to null

dev.ppo <- deviance(transfer_ownership.nom.4)
dev.null <- deviance(transfer_ownership.nom.null)

df.ppo <- length(coef(transfer_ownership.nom.4))
df.null <- length(coef(transfer_ownership.nom.null))

lrt_stat <- dev.null - dev.ppo
df_diff <- df.ppo - df.null         

p_value <- pchisq(lrt_stat, df = df_diff, lower.tail = FALSE)

cat("LRT statistic:", lrt_stat,
    "\nDegrees of freedom:", df_diff,
    "\nP-value:", p_value)

# LRT statistic: 958.791 
# Degrees of freedom: 20 
# P-value: 2.376145e-190

## Check Pseudo R2S

r2(transfer_ownership.nom.4)
r2_nagelkerke(transfer_ownership.nom.4)

citation("performance")

## Check Pearson residuals

pear <- residuals(transfer_ownership.nom.4, type = "pearson")
fitted_vals <- fitted(transfer_ownership.nom.4)

# Choose category k (e.g. 1st, 2nd, or 3rd column)
plot(fitted_vals[, 1], pear[, 1],
     main = "Pearson residuals vs fitted (Incorrect)",
     xlab = "Fitted value", ylab = "Pearson residual")

## Check predicted vs observed

pred <- predict(transfer_ownership.nom.4, type="probs")
obs_prop <- prop.table(table(participants_5_RM$transfer_ownership_correctness))
pred_mean <- colMeans(pred)

barplot(rbind(obs_prop, pred_mean), beside=TRUE,
        legend = c("Observed", "Predicted"),
        main = "Observed versus Predicted Probabilities",
        col = c("skyblue","orange"))

## Results

#run final model with NA dataset

transfer_ownership.nom.NA <- multinom(transfer_ownership_correctness ~ country	+ dog_history_2	+ age,
                           data = participants_5_NA)

tidy_or <- tidy(transfer_ownership.nom.NA, conf.int = TRUE)

tidy_or <- tidy_or %>%
  mutate(
    OR = exp(estimate),
    CI_low = exp(conf.low),
    CI_high = exp(conf.high)
  )

nobs(transfer_ownership.nom.NA)

View(tidy_or)

## Calculate R2 for NA Models

NA.model.data <- model.frame(transfer_ownership.nom.NA)

transfer_ownership.nom.NA.null <- multinom(transfer_ownership_correctness ~ 1,
                        data = NA.model.data)

ll.full <- as.numeric(logLik(transfer_ownership.nom.NA))
ll.null <- as.numeric(logLik(transfer_ownership.nom.NA.null))

mcfadden_R2  <- 1 - ll.full/ll.null

n <- nobs(transfer_ownership.nom.NA)

cs_R2 <- 1 - exp((2/n) * (ll.null-ll.full))

nagelkerke_R2 <- cs_R2/(1 - exp((2/n) * ll.null))

mcfadden_R2
nagelkerke_R2

## Predictor breakdown

# Correctness
table(participants_5_NA$transfer_ownership_opinions, participants_5_NA$transfer_ownership_correctness)

table(participants_5_NA$dog_history, participants_5_NA$transfer_ownership_correctness)

table(participants_5_NA$dh_childhood_dog, participants_5_NA$transfer_ownership_correctness)

table(participants_5_NA$country, participants_5_NA$transfer_ownership_correctness)

table(participants_5_NA$age, participants_5_NA$transfer_ownership_correctness)

# Knowledge
table(participants_5_NA$transfer_ownership_opinions, participants_5_NA$transfer_ownership_knowledge)

table(participants_5_NA$dog_history, participants_5_NA$transfer_ownership_knowledge)

table(participants_5_NA$dh_childhood_dog, participants_5_NA$transfer_ownership_knowledge)

table(participants_5_NA$country, participants_5_NA$transfer_ownership_knowledge)

table(participants_5_NA$age, participants_5_NA$transfer_ownership_knowledge)


#### Calculate R2 for all Models ####

##### R2 for RM dataset #####

get_r2_all <- function(models) {
  
  get_r2_one <- function(mod) {
    # Extract data and formula
    mf <- model.frame(mod)
    yname <- names(mf)[1]
    formula_null <- as.formula(paste(yname, "~ 1"))
    
    # Detect model type and fit null model
    if (inherits(mod, "vglm")) {
      fam <- family(mod)
      null_mod <- vglm(formula_null, family = fam, data = mf, model = TRUE)
    } else if (inherits(mod, "multinom")) {
      null_mod <- multinom(formula_null, data = mf, trace = FALSE)
    } else {
      stop("Unsupported model type")
    }
    
    # Get log-likelihoods
    ll_full <- as.numeric(logLik(mod))
    ll_null <- as.numeric(logLik(null_mod))
    n <- nobs(mod)
    
    # McFadden's
    r2_mcf <- 1 - (ll_full / ll_null)
    
    # Cox & Snell
    r2_cs <- 1 - exp((ll_null - ll_full) * (2 / n))
    
    # Nagelkerke
    r2_nag <- r2_cs / (1 - exp(ll_null * (2 / n)))
    
    data.frame(
      Model = deparse(formula(mod)),
      McFadden = r2_mcf,
      Nagelkerke = r2_nag
    )
  }
  
  # Apply to all models
  results <- lapply(models, get_r2_one)
  do.call(rbind, results)
}

# List of models
models_list <- list(abandon.nom.3,
                    bsl.nom.2,
                    dd_private.nom,
                    dog_foul.nom.4,
                    dog_walking.nom.5,
                    ear_cropping.nom.3,
                    euthanasia.nom.2,
                    flat_faced_dogs.nom,
                    id.nom.2,
                    import_mutilation.nom.2,
                    leads_around_livestock.nom.2,
                    left_alone.nom.2,
                    licensing.nom.2,
                    livestock_worrying.nom,
                    neutering.nom,
                    prong_collar.nom.3,
                    public_access.nom.3,
                    renting.nom.4,
                    shock_collar.nom.3,
                    stray.nom.3,
                    training_methods.nom.3,
                    transfer_ownership.nom.4)

# Get R2 table
r2_results <- get_r2_all(models_list)
View(r2_results)

##### R2 for NA dataset #####

get_r2_all_NA <- function(models) {
  
  r2_for_model <- function(mod, model_name) {
    # Try to get formula
    f <- tryCatch(formula(mod), error = function(e) NULL)
    if (is.null(f)) {
      warning("No formula for model ", model_name)
      return(data.frame(Model = model_name, McFadden = NA, Nagelkerke = NA))
    }
    
    resp <- as.character(f[[2]])
    
    # Try to get the exact dataset used
    dat <- tryCatch(model.frame(mod), error = function(e) NULL)
    if (is.null(dat)) {
      if (!is.null(mod$call$data)) {
        dat <- tryCatch(eval(mod$call$data, envir = parent.frame()), error = function(e) NULL)
      }
    }
    if (is.null(dat) || !is.data.frame(dat)) {
      warning("Cannot recover data for ", model_name)
      return(data.frame(Model = model_name, McFadden = NA, Nagelkerke = NA))
    }
    
    # Build intercept-only null model
    null_form <- as.formula(paste(resp, "~ 1"))
    
    null_mod <- tryCatch({
      if (inherits(mod, "vglm")) {
        vglm(null_form, family = family(mod), data = dat, model = TRUE)
      } else if (inherits(mod, "multinom")) {
        multinom(null_form, data = dat, trace = FALSE)
      } else {
        stop("Unsupported model class for ", model_name)
      }
    }, error = function(e) NULL)
    
    if (is.null(null_mod)) {
      warning("Null model failed for ", model_name)
      return(data.frame(Model = model_name, McFadden = NA, Nagelkerke = NA))
    }
    
    # Log-likelihoods and n
    ll_full <- tryCatch(as.numeric(logLik(mod)), error = function(e) NA_real_)
    ll_null <- tryCatch(as.numeric(logLik(null_mod)), error = function(e) NA_real_)
    n <- tryCatch(nobs(mod), error = function(e) NA_integer_)
    
    if (any(is.na(c(ll_full, ll_null, n)))) {
      warning("Missing values for R² calculation in ", model_name)
      return(data.frame(Model = model_name, McFadden = NA, Nagelkerke = NA))
    }
    
    # McFadden
    r2_mcf <- 1 - (ll_full / ll_null)
    
    # Cox & Snell
    r2_cs <- 1 - exp((ll_null - ll_full) * (2 / n))
    
    # Nagelkerke
    r2_nag <- r2_cs / (1 - exp(ll_null * (2 / n)))
    
    data.frame(Model = model_name,
               McFadden = r2_mcf,
               Nagelkerke = r2_nag)
  }
  
  # Process each model
  model_names <- names(models)
  if (is.null(model_names)) {
    model_names <- paste0("model_", seq_along(models))
  }
  
  results <- mapply(r2_for_model, models, model_names, SIMPLIFY = FALSE)
  do.call(rbind, results)
}


model_names <- c( "abandon.nom.NA",
                  "bsl.nom.NA",
                  "dd_private.nom.NA",
                  "dog_foul.nom.NA",
                  "dog_walking.nom.NA",
                  "ear_cropping.nom.NA",
                  "euthanasia.nom.NA",
                  "flat_faced_dogs.nom.NA",
                  "id.nom.NA",
                  "import_mutilation.nom.NA",
                  "leads_around_livestock.nom.NA",
                  "left_alone.nom.NA",
                  "licensing.nom.NA",
                  "livestock_worrying.nom.NA",
                  "neutering.nom.NA",
                  "prong_collar.nom.NA",
                  "public_access.nom.NA",
                  "renting.nom.NA",
                  "shock_collar.nom.NA",
                  "stray.nom.NA",
                  "training_methods.nom.NA",
                  "transfer_ownership.nom.NA"
                  )

models_list <- mget(model_names, envir = .GlobalEnv)

r2_results_NA <- get_r2_all_NA(models_list)

View(r2_results_NA)


#### Analyse UK Nations' Responses to Nation-Specific Items ####

## Shock Collar - In force in Wales

shock.ns <- multinom(shock_collar_knowledge ~ country,
                     data = participants_5_NA)

tidy_or.shock <- tidy(shock.ns, conf.int = TRUE) %>%
  mutate(
    OR = exp(estimate),
    CI_low = exp(conf.low),
    CI_high = exp(conf.high)
  )

## Transfer ownership - In force in Scotland

transfer.ns <- multinom(transfer_ownership_knowledge ~ country,
                        data = participants_5_NA)

tidy_or.trans <- tidy(transfer.ns, conf.int = TRUE) %>%
  mutate(
    OR = exp(estimate),
    CI_low = exp(conf.low),
    CI_high = exp(conf.high)
  )

## Leads around Livestock - In force in Northern Ireland

leads.ns <- multinom(leads_around_livestock_knowledge ~ country,
                     data = participants_5_NA)

tidy_or.leads <- tidy(leads.ns, conf.int = TRUE) %>%
  mutate(
    OR = exp(estimate),
    CI_low = exp(conf.low),
    CI_high = exp(conf.high)
  )

## Licensing - In force in Northern Ireland

licensing.ns <- multinom(licensing_knowledge ~ country,
                         data = participants_5_NA)

tidy_or.licensing <- tidy(licensing.ns, conf.int = TRUE) %>%
  mutate(
    OR = exp(estimate),
    CI_low = exp(conf.low),
    CI_high = exp(conf.high)
  )

table(participants_5_NA$dog_history)

#### END ####
