# Supplementary material for: Exploring Public Knowledge of Dog Law in the UK: Evidence of Poor Legal Knowledge in a Nationally Representative Sample
Source: Animals (Basel). 2026 May 10;16(10):1463. doi: 10.3390/ani16101463 (PMC13203885; doi:10.3390/ani16101463)
Supplement: Supplementary file 1 [file animals-16-01463-s001.zip › File S7 - Full Results, Model Building Results and Model Diagnostics.xlsx]

## Sheet: Contents
	File S5 - Full Results, Model Building Results and Model Diagnostics
	Contents
	Correlation Results	Results from correlation analysis for dependent variables and for independent variables. Includes the results, test statistics used, references and thresholds used.
	Pseudo R2 Results	Comparison of pseudo R2 statistics calculated for all 22 models, including models that used the RM dataset (participants with missing data removed) and the NA dataset (all participants retained and missing data set to NA).
	UK Nation's Responses	Participant responses and correctness for each nation.
	Model Results	Results for each model are presented in separate sheets. Each sheet includes: - Results of the final model including non-significant results - Sample size of the final model - Response distribution including for the variables included in the model - Model and variable selection results - Model diagnostic and assumption test results
	Data Dictionary	Mapping the names of variables during coding to the names used when writing the manuscript.
	Exploratory UK Nation Analysis	The results of the exploratory analysis to test if participants' nation of residence differed in their responses to nation-specific law items.
	Model Results Contents
	Current Laws (Blue)	Abandonment Ban
		Collar ID
		Ear Cropping Ban
		Fear In Home
		Fouling Fines
		Lawful Shooting
		Restricted Breeds
		Straying Ban
	Nation-Specific Laws (Green)	Leads Around Livestock
		Licensing
		Shock Collar Ban
		Welfare Transfer
	Hypothetical Laws (Yellow)	Aversive Training Ban
		Brachycephalic Breeding Ban
		Dogs In Rentals
		Import Mutilation Ban
		Left Alone Limit
		Mandatory Exercise
		Prong Collar Ban
		Public Access
		Restricted Euthanasia
		Restricted Neutering

## Sheet: Correlation Results
Correlation Results
Cramer's V correlation results for outcome variables. Highlighted cells indicate moderate strength correlations based on the thresholds presented by Kotrlik et al., 2011 (see below).
	Abandonment Ban	Restricted Breeds	Fear In Home	Fouling Fines	Mandatory Exercise	Ear Cropping Ban	Restricted Euthanasia	Brachycephalic Breeding Ban	Collar ID	Import Mutilation Ban	Leads Around Livestock	Left Alone Limit	Licensing	Lawful Shooting	Restricted Neutering	Prong Collar Ban	Public Access	Dogs In Rentals	Shock Collar Ban	Straying Ban	Aversive Training Ban	Welfare Transfer
Abandonment Ban	1	0.19	0.19	0.23	0.15	0.18	0.17	0.18	0.16	0.18	0.2	0.2	0.17	0.11	0.18	0.19	0.16	0.17	0.2	0.29	0.25	0.22
Restricted Breeds	0.19	1	0.15	0.23	0.16	0.21	0.15	0.14	0.18	0.15	0.2	0.12	0.21	0.13	0.22	0.16	0.18	0.15	0.15	0.16	0.22	0.2
Fear In Home	0.19	0.15	1	0.15	0.18	0.14	0.17	0.18	0.17	0.19	0.29	0.2	0.17	0.16	0.16	0.18	0.19	0.16	0.13	0.21	0.17	0.18
Fouling Fines	0.23	0.23	0.15	1	0.15	0.18	0.18	0.16	0.2	0.16	0.18	0.13	0.22	0.15	0.21	0.19	0.19	0.19	0.18	0.19	0.23	0.19
Mandatory Exercise	0.15	0.16	0.18	0.15	1	0.14	0.18	0.29	0.22	0.2	0.16	0.37	0.22	0.13	0.29	0.16	0.31	0.25	0.15	0.18	0.14	0.16
Ear Cropping Ban	0.18	0.21	0.14	0.18	0.14	1	0.17	0.19	0.17	0.3	0.18	0.14	0.15	0.18	0.24	0.23	0.15	0.14	0.22	0.2	0.17	0.17
Restricted Euthanasia	0.17	0.15	0.17	0.18	0.18	0.17	1	0.21	0.19	0.18	0.18	0.19	0.16	0.17	0.22	0.2	0.14	0.2	0.16	0.18	0.2	0.16
Brachycephalic Breeding Ban	0.18	0.14	0.18	0.16	0.29	0.19	0.21	1	0.21	0.23	0.19	0.26	0.19	0.19	0.27	0.19	0.23	0.21	0.19	0.17	0.15	0.16
Collar ID	0.16	0.18	0.17	0.2	0.22	0.17	0.19	0.21	1	0.19	0.18	0.26	0.19	0.19	0.19	0.22	0.22	0.2	0.17	0.19	0.18	0.18
Import Mutilation Ban	0.18	0.15	0.19	0.16	0.2	0.3	0.18	0.23	0.19	1	0.2	0.17	0.16	0.16	0.21	0.24	0.16	0.16	0.18	0.18	0.19	0.18
Leads Around Livestock	0.2	0.2	0.29	0.18	0.16	0.18	0.18	0.19	0.18	0.2	1	0.19	0.24	0.16	0.19	0.22	0.2	0.17	0.19	0.2	0.18	0.23
Left Alone Limit	0.2	0.12	0.2	0.13	0.37	0.14	0.19	0.26	0.26	0.17	0.19	1	0.17	0.16	0.27	0.2	0.27	0.24	0.16	0.23	0.14	0.14
Licensing	0.17	0.21	0.17	0.22	0.22	0.15	0.16	0.19	0.19	0.16	0.24	0.17	1	0.17	0.24	0.15	0.24	0.21	0.15	0.14	0.2	0.2
Lawful Shooting	0.11	0.13	0.16	0.15	0.13	0.18	0.17	0.19	0.19	0.16	0.16	0.16	0.17	1	0.19	0.17	0.18	0.17	0.16	0.18	0.15	0.12
Restricted Neutering	0.18	0.22	0.16	0.21	0.29	0.24	0.22	0.27	0.19	0.21	0.19	0.27	0.24	0.19	1	0.18	0.34	0.29	0.17	0.2	0.21	0.17
Prong Collar Ban	0.19	0.16	0.18	0.19	0.16	0.23	0.2	0.19	0.22	0.24	0.22	0.2	0.15	0.17	0.18	1	0.18	0.17	0.24	0.19	0.21	0.2
Public Access	0.16	0.18	0.19	0.19	0.31	0.15	0.14	0.23	0.22	0.16	0.2	0.27	0.24	0.18	0.34	0.18	1	0.36	0.16	0.18	0.19	0.17
Dogs In Rentals	0.17	0.15	0.16	0.19	0.25	0.14	0.2	0.21	0.2	0.16	0.17	0.24	0.21	0.17	0.29	0.17	0.36	1	0.13	0.19	0.17	0.18
Shock Collar Ban	0.2	0.15	0.13	0.18	0.15	0.22	0.16	0.19	0.17	0.18	0.19	0.16	0.15	0.16	0.17	0.24	0.16	0.13	1	0.16	0.19	0.23
Straying Ban	0.29	0.16	0.21	0.19	0.18	0.2	0.18	0.17	0.19	0.18	0.2	0.23	0.14	0.18	0.2	0.19	0.18	0.19	0.16	1	0.2	0.23
Aversive Training Ban	0.25	0.22	0.17	0.23	0.14	0.17	0.2	0.15	0.18	0.19	0.18	0.14	0.2	0.15	0.21	0.21	0.19	0.17	0.19	0.2	1	0.2
Welfare Transfer	0.22	0.2	0.18	0.19	0.16	0.17	0.16	0.16	0.18	0.18	0.23	0.14	0.2	0.12	0.17	0.2	0.17	0.18	0.23	0.23	0.2	1
Independent Variable Correlations
Results from testing the associations between independent variables identified three moderate associations. Our variables are nominal, binary, ordinal and continuous and so we calculated different statistical measures of association depending on the variables being included in the test. Each statistic was interpretated based on guidance from the literature for that specific test. As some statisti…
Variable 1	Variable 2	Type	Measure	Test Statistic	Interpretation		Notes
Dog History	Age	Ordinal-Nominal	Freeman’s θ	0.248	Moderate association
Dog History	UK Nation	Nominal-Nominal	Cramer's V	0.08668	Negligible association
Dog History	Gender	Nominal-Binary	Cramer's V	0.04553	Negligible association
Dog History	Childhood Dog	Nominal-Binary	Cramer's V	0.4234	Relatively strong association
UK Nation	Gender	Nominal-Binary	Cramer's V	0.01472	Negligible association
UK Nation	Childhood Dog	Nominal-Binary	Cramer's V	0.02438	Negligible association
Gender	Childhood Dog	Binary-Binary	phi coefficient, φ	-0.06	Negligible association
Income	Education	Ordinal-Ordinal	Polychoric Correlation	0.3654	Moderate association
Income	Dog History	Ordinal-Nominal	Freeman’s θ	0.114	Weak association
Income	Age	Ordinal-Ordinal	Polychoric Correlation	-0.0484293	Negligible association
Income	Gender	Ordinal-Binary	Rank-Biserial Correlation Coefficient	-0.11	Small
Income	Childhood Dog	Ordinal-Binary	Rank-Biserial Correlation Coefficient	0.06	Small
Income	Urbanicity	Ordinal-Continuous	Kendall’s Coefficient of Rank Correlation	0.000284057	Negligible association		Alternative statistics also small/negligible
Income	UK Nation	Ordinal-Nominal	Freeman’s θ	0.0414	Negligible association
Education	Dog History	Ordinal-Nominal	Freeman’s θ	0.0846	Negligible association
Education	Age	Ordinal-Ordinal	Polychoric Correlation	-0.188223	Weak association
Education	Gender	Ordinal-Binary	Rank-Biserial Correlation Coefficient	-0.08	Small
Education	Childhood Dog	Ordinal-Binary	Rank-Biserial Correlation Coefficient	0.07	Small
Education	Urbanicity	Ordinal-Continuous	Kendall’s Coefficient of Rank Correlation	0.0174028	Negligible association		Alternative statistics also small/negligible
Education	UK Nation	Ordinal-Nominal	Freeman’s θ	0.0899	Negligible association
Age	UK Nation	Ordinal-Nominal	Freeman’s θ	0.0772	Negligible association
Age	Gender	Ordinal-Binary	Rank-Biserial Correlation Coefficient	-0.02	Small
Age	Childhood Dog	Ordinal-Binary	Rank-Biserial Correlation Coefficient	-0.24	Small
Age	Urbanicity	Ordinal-Continuous	Kendall’s Coefficient of Rank Correlation	-0.0912422	Negligible association		Alternative statistics also small/negligible
Urbanicity	UK Nation	Continuous-Nominal	Epsilon squared	0.0551	Small
Urbanicity	Gender	Continuous-Binary	Point Biserial Correlation	0.00999119	Negligible association
Urbanicity	Childhood Dog	Continuous-Binary	Point Biserial Correlation	-0.0229117	Negligible association
Urbanicity	Dog History	Continuous-Nominal	Epsilon squared	0.0119	Small
Correlation Tests
Variables	Test	References	Interpretation
Continuous-Nominal	Epsilon squared	Cohen, 1988	0.01 small, 0.06 medium, 0.14 large
Continuous-Nominal (alternative)	Eta Squared, Spearman	Field, 2012	0 is no relationship to +/-1 strong relationship (Spearman). See Below for Eta Squared
Continuous-Binary	Point Biserial Correlation	Khamis, 2008	0 is no relationship to +/-1 strong relationship
Ordinal-Continuous	Kendall’s Coefficient of Rank Correlation	Khamis, 2008	0 is no relationship to +/-1 strong relationship
Ordinal-Ordinal	Polychoric Correlation	Kiwanuka et al., 2022	0 is no relationship to +/-1 strong relationship
Ordinal-Nominal	Freeman’s θ	Freeman, 1965	No intrepretation thresholds so using Cramer's V as a general rule
Ordinal-Binary	Rank-Biserial Correlation Coefficient	Khamis, 2008, Fiel Peres, 2025	Small: |rg| ≥ 0.11, Medium: |rg| ≥ 0.28, Large: |rg| ≥ 0.43
Nominal-Nominal	Cramer's V	Kotrlik et al., 2011	See below
Nominal-Binary	Cramer's V	Agresti, 2013	See below
Binary-Binary	phi coefficient, φ	Agresti, 2013, Kotrlik et al., 2011	See below
Cramer's V & Phi Coefficient Interpretation from Kotrlik et al., 2011
Values	Interpretation
.00 and under .10	Negligible association
.10 and under .20	Weak association
.20 and under .40	Moderate association
.40 and under .60	Relatively strong association
.60 and under .80	Strong association
.80 and under 1.00	Very strong association
Cohen's relative strengths from Corder and Foreman, 2014
Correlation coeficient for a direct relationship	Correlation coeficient for an indirect relationship	Relationship strength of the variables	Cramer's V language for comparison
0	0	None/trivial	Negligible association
0.1	-0.1	Weak/small	Weak association
0.3	-0.3	Moderate/medium	Moderate association
0.5	-0.5	Strong/large	Strong association
1	-1	Perfect	Very strong association
Rank-biserial correlation coefficient from Fiel Peres, 2025
Values range from -1 to 1, with 0 indicating no difference between groups.
Thresholds	Value
Small	|rg| ≥ 0.11
Medium	|rg| ≥ 0.28
Large	|rg| ≥ 0.43
Eta Squared from Cohen, 1988
Thresholds	Value
Negligible effect	<0.01
Small effect	0.01 <= n2 < 0.06
Medium effect	0.06 <= n2 < 0.14
Large effect	>=0.14
References (also referenced in the manuscript)
Kotrlik, J.W.; Williams, H.A.; Jabor, M.K. Reporting and Interpreting Effect Size in Quantitative Agricultural Education Research. JAE 2011, 52, 132–142. https://doi.org/10.5032/jae.2011.01132.
Agresti, A. Categorical Data Analysis, 3rd ed.; Wiley Series in Probability and Statistics; Wiley-Interscience: New York, NY, USA, 2013.
Cohen, J. Statistical Power Analysis for the Behavioral Sciences, 2nd ed.; L. Erlbaum Associates: Hillsdale, NJ, USA, 1988; ISBN 978-0-8058-0283-2.
Fiel Peres, F. Effect Sizes for Nonparametric Tests. Biochem. Med. 2026, 36, 010101. https://doi.org/10.11613/BM.2026.010101.
Freeman, L.C. Elementary Applied Statistics: For Students in Behavioral Science; Wiley: New York, NY,USA, 1965; ISBN 978-0-471-27780-4.
Khamis, H. Measures of Association: How to Choose? J. Diagn. Med. Sonogr. 2008, 24, 155–162. https://doi.org/10.1177/8756479308317006.
Kiwanuka, F.; Kopra, J.; Sak-Dankosky, N.; Nanyonga, R.C.; Kvist, T. Polychoric Correlation with Ordinal Data in Nursing Research. Nurs. Res. 2022, 71, 469–476. https://doi.org/10.1097/NNR.0000000000000614.
Field, A.P.; Miles, J.; Field, Z. Discovering Statistics Using R; Sage: London, UK; Thousand Oaks, CA, USA , 2012.

## Sheet: Pseudo R2 Results
Model Fit Statistics
McFadden's Pseudo R2 and Nagelkerke R2 were calculated for each item using the models run with the NA and RM datasets. The NA dataset includes participants who have at least one missing value and so each final model has a different sample size depending on the variables retained. RM dataset has all of these participants removed and so has the same sample size for all items (n = 1673).
		RM dataset		NA dataset
Item	Status	McFadden	Nagelkerke	McFadden	Nagelkerke														Function RM McFad	Function RM Nag
Abandonment Ban	Current	0.02	0.0359973	0.018749	0.0340035												OK	OK	#N/A	#N/A	#N/A	#N/A
Restricted Breeds	Current	0.105	0.154988	0.102909	0.152804												OK	OK	#N/A	#N/A	#N/A	#N/A
Fear In Home	Current	0.023	0.0537967	0.0231833	0.0543435												OK	OK	#N/A	#N/A	#N/A	#N/A
Fouling Fines	Current	0.058	0.0892338	0.0526532	0.0811201												OK	OK	#N/A	#N/A	#N/A	#N/A
Ear Cropping Ban	Current	0.057	0.106888	0.0551963	0.102764												OK	OK	#N/A	#N/A	#N/A	#N/A
Collar ID	Current	0.022	0.0495433	0.0223121	0.0510307												OK	OK	#N/A	#N/A	#N/A	#N/A			0.0771247
Lawful Shooting	Current	0.034	0.0771702	0.0338854	0.0770588												OK	OK	#N/A	#N/A	#N/A	#N/A			0.0771702
Straying Ban	Current	0.016	0.0351816	0.0144496	0.0319913												OK	OK	#N/A	#N/A	#N/A	#N/A			0.0771247
Mandatory Exercise	Hypothetical	0.053	0.114996	0.0534492	0.114873												OK	OK	#N/A	#N/A	#N/A	#N/A
Restricted Euthanasia	Hypothetical	0.018	0.0394184	0.0178607	0.0385476												OK	OK	#N/A	#N/A	#N/A	#N/A
Brachycephalic Breeding Ban	Hypothetical	0.031	0.0716506	0.0316584	0.0730322												OK	OK	#N/A	#N/A	#N/A	#N/A
Import Mutilation Ban	Hypothetical	0.022	0.0485177	0.0223425	0.0502061												OK	OK	#N/A	#N/A	#N/A	#N/A
Left Alone Limit	Hypothetical	0.053	0.123177	0.0530041	0.122986												OK	OK	#N/A	#N/A	#N/A	#N/A
Restricted Neutering	Hypothetical	0.111	0.207469	0.107532	0.201637												OK	OK	#N/A	#N/A	#N/A	#N/A
Prong Collar Ban	Hypothetical	0.042	0.0866259	0.0440561	0.091108												OK	OK	#N/A	#N/A	#N/A	#N/A
Public Access	Hypothetical	0.07	0.133028	0.0721989	0.136904												OK	OK	#N/A	#N/A	#N/A	#N/A
Dogs In Rentals	Hypothetical	0.062	0.133952	0.0624144	0.133952												OK	OK	#N/A	#N/A	#N/A	#N/A
Aversive Training Ban	Hypothetical	0.034	0.0529221	0.0349458	0.0550296												OK	OK	#N/A	#N/A	#N/A	#N/A
Leads Around Livestock	Nation-Specific	0.112	0.230241	0.110547	0.229011												OK	OK	#N/A	#N/A	#N/A	#N/A
Licensing	Nation-Specific	0.091	0.182755	0.0871087	0.176279												OK	OK	#N/A	#N/A	#N/A	#N/A
Shock Collar Ban	Nation-Specific	0.198	0.37786	0.198176	0.379054												OK	OK	#N/A	#N/A	#N/A	#N/A
Welfare Transfer	Nation-Specific	0.297	0.510532	0.297515	0.512054												OK	OK	#N/A	#N/A	#N/A	#N/A

## Sheet: UK Nation's Responses
UK Nation's Correctness and Responses for Items
Country	Scotland
Total	446
Correctness												Responses
Item	Status	Sphere	Correct n	Don't Know n	Incorrect n	Correct %	Don't Know %	Incorrect %				Item	Status	Sphere	True n	Don't Know n	False n	True %	Don't Know %	False %
Abandonment Ban	Current	Public	342	60	44	0.766816	0.134529	0.0986547				Abandonment Ban	Current	Public	342	60	44	0.766816	0.134529	0.0986547
Restricted Breeds	Current	Public	392	35	19	0.878924	0.0784753	0.0426009				Restricted Breeds	Current	Public	392	35	19	0.878924	0.0784753	0.0426009
Fear In Home	Current	Public	222	126	98	0.497758	0.282511	0.219731				Fear In Home	Current	Public	222	126	98	0.497758	0.282511	0.219731
Fouling Fines	Current	Public	388	35	23	0.869955	0.0784753	0.0515695				Fouling Fines	Current	Public	388	35	23	0.869955	0.0784753	0.0515695
Ear Cropping Ban	Current	Private	313	101	32	0.701794	0.226457	0.0717489				Ear Cropping Ban	Current	Private	313	101	32	0.701794	0.226457	0.0717489
Collar ID	Current	Public	206	86	154	0.461883	0.192825	0.345291				Collar ID	Current	Public	206	86	154	0.461883	0.192825	0.345291
Lawful Shooting	Current	Public	239	100	107	0.535874	0.224215	0.23991				Lawful Shooting	Current	Public	239	100	107	0.535874	0.224215	0.23991
Straying Ban	Current	Public	240	112	94	0.538117	0.251121	0.210762				Straying Ban	Current	Public	240	112	94	0.538117	0.251121	0.210762
Mandatory Exercise	Hypothetical	Public	234	126	86	0.524664	0.282511	0.192825				Mandatory Exercise	Hypothetical	Public	86	126	234	0.192825	0.282511	0.524664
Restricted Euthanasia	Hypothetical	Private	61	102	283	0.136771	0.2287	0.634529				Restricted Euthanasia	Hypothetical	Private	283	102	61	0.634529	0.2287	0.136771
Brachycephalic Breeding Ban	Hypothetical	Private	216	139	91	0.484305	0.311659	0.204036				Brachycephalic Breeding Ban	Hypothetical	Private	91	139	216	0.204036	0.311659	0.484305
Import Mutilation Ban	Hypothetical	Private	70	156	220	0.156951	0.349776	0.493274				Import Mutilation Ban	Hypothetical	Private	220	156	70	0.493274	0.349776	0.156951
Left Alone Limit	Hypothetical	Private	164	174	108	0.367713	0.390135	0.242152				Left Alone Limit	Hypothetical	Private	108	174	164	0.242153	0.390135	0.367713
Restricted Neutering	Hypothetical	Private	309	79	58	0.692825	0.17713	0.130045				Restricted Neutering	Hypothetical	Private	58	79	309	0.130045	0.17713	0.692825
Prong Collar Ban	Hypothetical	Private	50	127	269	0.112108	0.284753	0.603139				Prong Collar Ban	Hypothetical	Private	269	127	50	0.603139	0.284753	0.112108
Public Access	Hypothetical	Public	325	65	56	0.7287	0.14574	0.125561				Public Access	Hypothetical	Public	56	65	325	0.125561	0.14574	0.7287
Dogs In Rentals	Hypothetical	Private	240	106	100	0.538117	0.237668	0.224215				Dogs In Rentals	Hypothetical	Private	100	106	240	0.224215	0.237668	0.538117
Aversive Training Ban	Hypothetical	Private	16	40	390	0.0358744	0.0896861	0.874439				Aversive Training Ban	Hypothetical	Private	390	40	16	0.87444	0.0896861	0.0358744
Leads Around Livestock	Nation-Specific	Public	73	79	294	0.163677	0.17713	0.659193				Leads Around Livestock	Nation-Specific	Public	294	79	73	0.659193	0.17713	0.163677
Licensing	Nation-Specific	Public	274	50	122	0.61435	0.112108	0.273543				Licensing	Nation-Specific	Public	122	50	274	0.273543	0.112108	0.61435
Shock Collar Ban	Nation-Specific	Private	58	62	326	0.130045	0.139013	0.730942				Shock Collar Ban	Nation-Specific	Private	326	62	58	0.730942	0.139013	0.130045
Welfare Transfer	Nation-Specific	Private	332	92	22	0.744395	0.206278	0.0493273				Welfare Transfer	Nation-Specific	Private	332	92	22	0.744395	0.206278	0.0493273
Country	Northern Ireland
Total	360
Correctness												Responses
Item	Status	Sphere	Correct n	Don't Know n	Incorrect n	Correct %	Don't Know %	Incorrect %				Item	Status	Sphere	True n	Don't Know n	False n	True %	Don't Know %	False %
Abandonment Ban	Current	Public	282	50	28	0.783333	0.138889	0.0777778				Abandonment Ban	Current	Public	282	50	28	0.783333	0.138889	0.0777778
Restricted Breeds	Current	Public	300	41	19	0.833333	0.113889	0.0527778				Restricted Breeds	Current	Public	300	41	19	0.833333	0.113889	0.0527778
Fear In Home	Current	Public	158	104	98	0.438889	0.288889	0.272222				Fear In Home	Current	Public	158	104	98	0.438889	0.288889	0.272222
Fouling Fines	Current	Public	324	17	19	0.9	0.0472222	0.0527778				Fouling Fines	Current	Public	324	17	19	0.9	0.0472222	0.0527778
Ear Cropping Ban	Current	Private	244	81	35	0.677778	0.225	0.0972222				Ear Cropping Ban	Current	Private	244	81	35	0.677778	0.225	0.0972222
Collar ID	Current	Public	199	63	98	0.552778	0.175	0.272222				Collar ID	Current	Public	199	63	98	0.552778	0.175	0.272222
Lawful Shooting	Current	Public	184	100	76	0.511111	0.277778	0.211111				Lawful Shooting	Current	Public	184	100	76	0.511111	0.277778	0.211111
Straying Ban	Current	Public	221	84	55	0.613889	0.233333	0.152778				Straying Ban	Current	Public	221	84	55	0.613889	0.233333	0.152778
Mandatory Exercise	Hypothetical	Public	206	100	54	0.572222	0.277778	0.15				Mandatory Exercise	Hypothetical	Public	54	100	206	0.15	0.277778	0.572222
Restricted Euthanasia	Hypothetical	Private	46	80	234	0.127778	0.222222	0.65				Restricted Euthanasia	Hypothetical	Private	234	80	46	0.65	0.222222	0.127778
Brachycephalic Breeding Ban	Hypothetical	Private	155	129	76	0.430556	0.358333	0.211111				Brachycephalic Breeding Ban	Hypothetical	Private	76	129	155	0.211111	0.358333	0.430556
Import Mutilation Ban	Hypothetical	Private	50	136	174	0.138889	0.377778	0.483333				Import Mutilation Ban	Hypothetical	Private	174	136	50	0.483333	0.377778	0.138889
Left Alone Limit	Hypothetical	Private	131	130	99	0.363889	0.361111	0.275				Left Alone Limit	Hypothetical	Private	99	130	131	0.275	0.361111	0.363889
Restricted Neutering	Hypothetical	Private	261	63	36	0.725	0.175	0.1				Restricted Neutering	Hypothetical	Private	36	63	261	0.1	0.175	0.725
Prong Collar Ban	Hypothetical	Private	56	106	198	0.155556	0.294444	0.55				Prong Collar Ban	Hypothetical	Private	198	106	56	0.55	0.294444	0.155556
Public Access	Hypothetical	Public	254	59	47	0.705556	0.163889	0.130556				Public Access	Hypothetical	Public	47	59	254	0.130556	0.163889	0.705556
Dogs In Rentals	Hypothetical	Private	228	70	62	0.633333	0.194444	0.172222				Dogs In Rentals	Hypothetical	Private	62	70	228	0.172222	0.194444	0.633333
Aversive Training Ban	Hypothetical	Private	15	38	307	0.0416667	0.105556	0.852778				Aversive Training Ban	Hypothetical	Private	307	38	15	0.852778	0.105556	0.0416667
Leads Around Livestock	Nation-Specific	Public	212	75	73	0.588889	0.208333	0.202778				Leads Around Livestock	Nation-Specific	Public	212	75	73	0.588889	0.208333	0.202778
Licensing	Nation-Specific	Public	274	40	46	0.761111	0.111111	0.127778				Licensing	Nation-Specific	Public	274	40	46	0.761111	0.111111	0.127778
Shock Collar Ban	Nation-Specific	Private	67	89	204	0.186111	0.247222	0.566667				Shock Collar Ban	Nation-Specific	Private	204	89	67	0.566667	0.247222	0.186111
Welfare Transfer	Nation-Specific	Private	18	58	284	0.05	0.161111	0.788889				Welfare Transfer	Nation-Specific	Private	284	58	18	0.788889	0.161111	0.05
Country	Wales
Total	445
Correctness												Responses
Item	Status	Sphere	Correct n	Don't Know n	Incorrect n	Correct %	Don't Know %	Incorrect %				Item	Status	Sphere	True n	Don't Know n	False n	True %	Don't Know %	False %
Abandonment Ban	Current	Public	332	65	48	0.746067	0.146067	0.107865				Abandonment Ban	Current	Public	332	65	48	0.746067	0.146067	0.107865
Restricted Breeds	Current	Public	394	33	18	0.885393	0.0741573	0.0404494				Restricted Breeds	Current	Public	394	33	18	0.885393	0.0741573	0.0404494
Fear In Home	Current	Public	211	134	100	0.474157	0.301124	0.224719				Fear In Home	Current	Public	211	134	100	0.474157	0.301124	0.224719
Fouling Fines	Current	Public	372	38	35	0.835955	0.0853933	0.0786517				Fouling Fines	Current	Public	372	38	35	0.835955	0.0853933	0.0786517
Ear Cropping Ban	Current	Private	342	77	26	0.768539	0.173034	0.058427				Ear Cropping Ban	Current	Private	342	77	26	0.768539	0.173034	0.058427
Collar ID	Current	Public	225	94	126	0.505618	0.211236	0.283146				Collar ID	Current	Public	225	94	126	0.505618	0.211236	0.283146
Lawful Shooting	Current	Public	237	114	94	0.532584	0.25618	0.211236				Lawful Shooting	Current	Public	237	114	94	0.532584	0.25618	0.211236
Straying Ban	Current	Public	276	109	60	0.620225	0.244944	0.134831				Straying Ban	Current	Public	276	109	60	0.620225	0.244944	0.134831
Mandatory Exercise	Hypothetical	Public	269	108	68	0.604494	0.242697	0.152809				Mandatory Exercise	Hypothetical	Public	68	108	269	0.152809	0.242697	0.604494
Restricted Euthanasia	Hypothetical	Private	81	96	268	0.182022	0.21573	0.602247				Restricted Euthanasia	Hypothetical	Private	268	96	81	0.602247	0.21573	0.182022
Brachycephalic Breeding Ban	Hypothetical	Private	226	137	82	0.507865	0.307865	0.18427				Brachycephalic Breeding Ban	Hypothetical	Private	82	137	226	0.18427	0.307865	0.507865
Import Mutilation Ban	Hypothetical	Private	55	159	231	0.123596	0.357303	0.519101				Import Mutilation Ban	Hypothetical	Private	231	159	55	0.519101	0.357303	0.123596
Left Alone Limit	Hypothetical	Private	173	164	108	0.388764	0.368539	0.242697				Left Alone Limit	Hypothetical	Private	108	164	173	0.242697	0.368539	0.388764
Restricted Neutering	Hypothetical	Private	311	69	65	0.698876	0.155056	0.146067				Restricted Neutering	Hypothetical	Private	65	69	311	0.146067	0.155056	0.698876
Prong Collar Ban	Hypothetical	Private	39	109	297	0.0876404	0.244944	0.667416				Prong Collar Ban	Hypothetical	Private	297	109	39	0.667416	0.244944	0.0876404
Public Access	Hypothetical	Public	319	75	51	0.716854	0.168539	0.114607				Public Access	Hypothetical	Public	51	75	319	0.114607	0.168539	0.716854
Dogs In Rentals	Hypothetical	Private	260	91	94	0.58427	0.204494	0.211236				Dogs In Rentals	Hypothetical	Private	94	91	260	0.211236	0.204494	0.58427
Aversive Training Ban	Hypothetical	Private	22	45	378	0.0494382	0.101124	0.849438				Aversive Training Ban	Hypothetical	Private	378	45	22	0.849438	0.101124	0.0494382
Leads Around Livestock	Nation-Specific	Public	81	87	277	0.182022	0.195506	0.622472				Leads Around Livestock	Nation-Specific	Public	277	87	81	0.622472	0.195506	0.182022
Licensing	Nation-Specific	Public	251	61	133	0.564045	0.137079	0.298876				Licensing	Nation-Specific	Public	133	61	251	0.298876	0.137079	0.564045
Shock Collar Ban	Nation-Specific	Private	333	71	41	0.748315	0.159551	0.0921348				Shock Collar Ban	Nation-Specific	Private	333	71	41	0.748315	0.159551	0.0921348
Welfare Transfer	Nation-Specific	Private	34	75	336	0.0764045	0.168539	0.755056				Welfare Transfer	Nation-Specific	Private	336	75	34	0.755056	0.168539	0.0764045
Country	England
Total	445
Correctness												Responses
Item	Status	Sphere	Correct n	Don't Know n	Incorrect n	Correct %	Don't Know %	Incorrect %				Item	Status	Sphere	True n	Don't Know n	False n	True %	Don't Know %	False %
Abandonment Ban	Current	Public	395	64	36	0.79798	0.129293	0.0727273				Abandonment Ban	Current	Public	395	64	36	0.79798	0.129293	0.0727273
Restricted Breeds	Current	Public	425	43	27	0.858586	0.0868687	0.0545455				Restricted Breeds	Current	Public	425	43	27	0.858586	0.0868687	0.0545455
Fear In Home	Current	Public	233	142	120	0.470707	0.286869	0.242424				Fear In Home	Current	Public	233	142	120	0.470707	0.286869	0.242424
Fouling Fines	Current	Public	419	39	37	0.846465	0.0787879	0.0747475				Fouling Fines	Current	Public	419	39	37	0.846465	0.0787879	0.0747475
Ear Cropping Ban	Current	Private	356	95	44	0.719192	0.191919	0.0888889				Ear Cropping Ban	Current	Private	356	95	44	0.719192	0.191919	0.0888889
Collar ID	Current	Public	274	94	127	0.553535	0.189899	0.256566				Collar ID	Current	Public	274	94	127	0.553535	0.189899	0.256566
Lawful Shooting	Current	Public	235	137	123	0.474747	0.276768	0.248485				Lawful Shooting	Current	Public	235	137	123	0.474747	0.276768	0.248485
Straying Ban	Current	Public	289	121	85	0.583838	0.244444	0.171717				Straying Ban	Current	Public	289	121	85	0.583838	0.244444	0.171717
Mandatory Exercise	Hypothetical	Public	290	107	98	0.585859	0.216162	0.19798				Mandatory Exercise	Hypothetical	Public	98	107	290	0.19798	0.216162	0.585859
Restricted Euthanasia	Hypothetical	Private	84	117	294	0.169697	0.236364	0.593939				Restricted Euthanasia	Hypothetical	Private	294	117	84	0.593939	0.236364	0.169697
Brachycephalic Breeding Ban	Hypothetical	Private	225	152	118	0.454545	0.307071	0.238384				Brachycephalic Breeding Ban	Hypothetical	Private	118	152	225	0.238384	0.307071	0.454545
Import Mutilation Ban	Hypothetical	Private	72	161	262	0.145455	0.325253	0.529293				Import Mutilation Ban	Hypothetical	Private	262	161	72	0.529293	0.325253	0.145455
Left Alone Limit	Hypothetical	Private	168	174	153	0.339394	0.351515	0.309091				Left Alone Limit	Hypothetical	Private	153	174	168	0.309091	0.351515	0.339394
Restricted Neutering	Hypothetical	Private	325	77	93	0.656566	0.155556	0.187879				Restricted Neutering	Hypothetical	Private	93	77	325	0.187879	0.155556	0.656566
Prong Collar Ban	Hypothetical	Private	60	112	323	0.121212	0.226263	0.652525				Prong Collar Ban	Hypothetical	Private	323	112	60	0.652525	0.226263	0.121212
Public Access	Hypothetical	Public	346	82	67	0.69899	0.165657	0.135354				Public Access	Hypothetical	Public	67	82	346	0.135353	0.165657	0.69899
Dogs In Rentals	Hypothetical	Private	266	102	127	0.537374	0.206061	0.256566				Dogs In Rentals	Hypothetical	Private	127	102	266	0.256566	0.206061	0.537374
Aversive Training Ban	Hypothetical	Private	26	59	410	0.0525253	0.119192	0.828283				Aversive Training Ban	Hypothetical	Private	410	59	26	0.828283	0.119192	0.0525253
Leads Around Livestock	Nation-Specific	Public	76	103	316	0.153535	0.208081	0.638384				Leads Around Livestock	Nation-Specific	Public	316	103	76	0.638384	0.208081	0.153535
Licensing	Nation-Specific	Public	239	67	189	0.482828	0.135354	0.381818				Licensing	Nation-Specific	Public	189	67	239	0.381818	0.135354	0.482828
Shock Collar Ban	Nation-Specific	Private	59	85	351	0.119192	0.171717	0.709091				Shock Collar Ban	Nation-Specific	Private	351	85	59	0.709091	0.171717	0.119192
Welfare Transfer	Nation-Specific	Private	42	88	365	0.0848485	0.177778	0.737374				Welfare Transfer	Nation-Specific	Private	365	88	42	0.737374	0.177778	0.0848485

## Sheet: Abandonment Ban
Abandonment Ban - It is unlawful for an owner to abandon their dog
Question characteristics				Response Breakdown
In force	UK			Correctness	#	%		Response	#	%
Correctness	True (1)			Correct	1359	0.773038		True	1359	0.773038
Benefits	Dog			Don't Know	239	0.13595		Don't Know	239	0.13595
Sphere	Public			Incorrect	160	0.0910125		False	160	0.0910125
Category	Dog welfare
Results
Retained predictors	Dog History 2, Education, Childhood Dog (ns)
Sample size for final model	1749
Response	Term	Estimate	Std Error	Statistic	p value	Conf Low	Conf High	AOR	CI Low	CI High	Significance	CI Difference	Odds %
Don't Know	(Intercept)	-2.05048	0.152368	-13.4574	2.78568e-41	-2.34912	-1.75184	0.128673	0.0954534	0.173454	***	0.0780003	-0.871327
Don't Know	dog_history_2Never owned a dog	0.742617	0.159037	4.66947	3.01974e-06	0.430911	1.05432	2.10143	1.53866	2.87003	***	1.33137	2.10143
Don't Know	dog_history_2Previous dog owner but not current	0.145964	0.215507	0.677305	0.498213	-0.276422	0.56835	1.15715	0.758493	1.76535		1.00686	0.157154
Don't Know	education.L	0.341546	0.326374	1.04649	0.295337	-0.298136	0.981228	1.40712	0.742201	2.66773		1.92553	0.407121
Don't Know	education.Q	-0.0319015	0.304191	-0.104873	0.916476	-0.628105	0.564303	0.968602	0.533602	1.75822		1.22462	-0.031398
Don't Know	education.C	0.151722	0.193833	0.782746	0.433776	-0.228184	0.531627	1.16384	0.795978	1.7017		0.905721	0.163836
Don't Know	education^4	-0.0726424	0.201352	-0.360773	0.718269	-0.467285	0.322	0.929933	0.626702	1.37989		0.753184	-0.0700667
Don't Know	dh_childhood_dog1	-0.312779	0.173126	-1.80666	0.0708158	-0.652099	0.0265414	0.731412	0.520951	1.0269		0.505946	-0.268588
Incorrect	(Intercept)	-2.34466	0.199628	-11.7452	7.47791e-32	-2.73592	-1.9534	0.0958799	0.0648342	0.141792	***	0.0769575	-0.90412
Incorrect	dog_history_2Never owned a dog	-0.121261	0.196109	-0.618335	0.536354	-0.505627	0.263105	0.885803	0.603127	1.30096		0.697836	-0.114197
Incorrect	dog_history_2Previous dog owner but not current	-0.252885	0.246133	-1.02743	0.304217	-0.735297	0.229527	0.776557	0.479363	1.258		0.778641	-0.223443
Incorrect	education.L	0.829704	0.477463	1.73773	0.0822575	-0.106106	1.76551	2.29264	0.899329	5.84458		4.94525	2.29264
Incorrect	education.Q	0.36094	0.460621	0.783595	0.433278	-0.54186	1.26374	1.43468	0.581665	3.53863		2.95697	0.434677
Incorrect	education.C	0.174685	0.268809	0.649848	0.515791	-0.352171	0.70154	1.19087	0.70316	2.01686		1.3137	0.190871
Incorrect	education^4	-0.670566	0.327219	-2.04929	0.0404337	-1.3119	-0.0292294	0.511419	0.269307	0.971194	*	0.701887	-0.488581
Incorrect	dh_childhood_dog1	0.122828	0.198411	0.619057	0.535879	-0.266051	0.511706	1.13069	0.7664	1.66813		0.901735	0.13069
Predictor breakdowns
	Correct	Don't Know	Incorrect	Total	Correct %	Don't Know %	Incorrect %
First time dog owner	592	79	78	749	0.790387	0.105474	0.104139
Long time current dog owner	66	9	7	82	0.804878	0.109756	0.0853659
Never owned a dog	431	114	49	594	0.725589	0.191919	0.0824916
Previous dog owner but not current	270	37	26	333	0.810811	0.111111	0.0780781
None of the above	36	5	2	43	0.837209	0.116279	0.0465116
High school/secondary school or equivalent	553	93	54	700	0.79	0.132857	0.0771429
Apprenticeship / Trade school	129	20	6	155	0.832258	0.129032	0.0387097
First degree level qualification	414	72	55	541	0.76525	0.133087	0.101664
University higher degree (e.g. MSc, PhD)	223	46	41	310	0.719355	0.148387	0.132258
No childhood dogs	991	185	116	1292	0.767028	0.143189	0.0897833
Childhood dog	368	54	44	466	0.7897	0.11588	0.0944206
Model building results
All models with a delta <2. Plus sign (+) indicates that variable was included in relevant model. NA signifies that variable was not included.
model number	(Intercept)	age	country	dh_childhood_dog	dog_history	education	gender	income	percent_urban_2	df	logLik	AICc	delta	weight
29	+	NA	NA	+	+	+	NA	NA	NA	18	-1125.68	2287.77	0	0.101016
157	+	NA	NA	+	+	+	NA	NA	+	20	-1123.8	2288.11	0.339652	0.0852385
61	+	NA	NA	+	+	+	+	NA	NA	20	-1123.82	2288.14	0.374769	0.0837549
189	+	NA	NA	+	+	+	+	NA	+	22	-1121.88	2288.38	0.606089	0.074607
25	+	NA	NA	NA	+	+	NA	NA	NA	16	-1128.1	2288.52	0.750199	0.0694203
57	+	NA	NA	NA	+	+	+	NA	NA	18	-1126.08	2288.57	0.796912	0.0678177
185	+	NA	NA	NA	+	+	+	NA	+	20	-1124.26	2289.03	1.26034	0.0537911
153	+	NA	NA	NA	+	+	NA	NA	+	18	-1126.34	2289.09	1.32421	0.0521005
13	+	NA	NA	+	+	NA	NA	NA	NA	10	-1134.64	2289.41	1.63644	0.0445699
45	+	NA	NA	+	+	NA	+	NA	NA	12	-1132.73	2289.65	1.87892	0.039481
141	+	NA	NA	+	+	NA	NA	NA	+	12	-1132.81	2289.81	2.04161	0.0363966
Combined predictor weights
	dog_history	education	dh_childhood_dog	gender	percent_urban_2	country	income	age
Sum of weights:	1	0.69	0.59	0.48	0.44	0.09	0.07	<0.01
N containing models:	128	128	128	128	128	128	128	128
Comparison between alternative models
	Model	AIC	DeltaAIC	Weight
dh, education, childhood dog	abandon.nom	2287.36	2.87256	0.164606
dh, edu, CH, gender	abandon.nom.2	2287.64	3.1524	0.143114
dh2, edu, CD	abandon.nom.3	2284.48	0	0.692175
null model	abandon.nom.null	2302.07	17.5913	0.000104789
Multicollinearity
	GVIF	Df	GVIF^(1/(2*Df))
dog_history_2	1.09247	2	1.02235
education	1.01677	4	1.00208
dh_childhood_dog	1.08332	1	1.04082
Assessing Model Fit
Test model fit by comparing to null model
LRT statistic	45.5913
Degrees of freedom	14
P-value	3.26912e-05
Pseudo R²
	RM	NA
McFadden's Pseudo R²	0.02	0.018749
Nagelkerke R²	0.0359973	0.0340035
Pearson's Residuals
Lines should be close to 0 and show few signs of clustering or patterns
Observed versus Predicted Probabilities
The observed and predicted should be as close to each other as possible

## Sheet: Collar ID
Collar ID - Dogs must at all times wear a collar that bears the name and address of the owner inscribed on a plate, badge or disc
Question characteristics				Response Breakdown
In force	UK				#	%			#	%
Correctness	Higher categories (Agree)			Correct	912	0.518771		True	912	0.518771
Benefits	General public			Don't Know	338	0.192264		False	508	0.288965
Sphere	Public			Incorrect	508	0.288965		Don't Know	338	0.192264
Category	Dog control
Results
Retained predictors	Dog History 2, Gender, UK Nation
Sample size for final model	1740
Response	Term	Estimate	Std Error	Statistic	p value	Confidence Low	Confidence High	OR	CI Low	CI High	Significance	CI Difference	Odds %
Don't Know	(Intercept)	-1.63686	0.16599	-9.86121	6.13035e-23	-1.96219	-1.31153	0.19459	0.14055	0.269409	***	0.128859	-0.80541
Don't Know	dog_history_2Never owned a dog	1.03312	0.147275	7.01495	2.30024e-12	0.744471	1.32178	2.80983	2.10533	3.75008	***	1.64475	2.80983
Don't Know	dog_history_2Previous dog owner but not current	0.297992	0.184354	1.61641	0.106006	-0.0633354	0.659319	1.34715	0.938629	1.93348		0.994847	0.347151
Don't Know	genderMale	0.084076	0.130333	0.645085	0.518872	-0.171372	0.339524	1.08771	0.842508	1.40428		0.561771	0.0877115
Don't Know	countryNorthern Ireland	0.0555486	0.191943	0.289401	0.772274	-0.320653	0.43175	1.05712	0.725675	1.53995		0.814275	0.0571204
Don't Know	countryScotland	0.207431	0.179036	1.1586	0.246619	-0.143473	0.558334	1.23051	0.866345	1.74776		0.881414	0.230513
Don't Know	countryWales	0.327599	0.175578	1.86583	0.0620649	-0.0165275	0.671726	1.38763	0.983608	1.95761		0.974005	0.387633
Incorrect	(Intercept)	-0.97685	0.138249	-7.06588	1.59605e-12	-1.24781	-0.705887	0.376495	0.287132	0.493671	***	0.206538	-0.623505
Incorrect	dog_history_2Never owned a dog	0.14339	0.128986	1.11168	0.266277	-0.109417	0.396197	1.15418	0.896357	1.48616		0.589806	0.15418
Incorrect	dog_history_2Previous dog owner but not current	-0.16815	0.153162	-1.09786	0.272266	-0.468341	0.132042	0.845227	0.62604	1.14116		0.515116	-0.154773
Incorrect	genderMale	0.356202	0.112376	3.16974	0.00152574	0.13595	0.576454	1.4279	1.14562	1.77972	**	0.634092	0.427895
Incorrect	countryNorthern Ireland	0.0731245	0.165247	0.442517	0.658115	-0.250753	0.397002	1.07586	0.778214	1.48736		0.709145	0.0758645
Incorrect	countryScotland	0.494949	0.152212	3.25171	0.00114715	0.196619	0.79328	1.64042	1.21728	2.21064	**	0.993355	0.640415
Incorrect	countryWales	0.21099	0.156334	1.34961	0.177142	-0.0954195	0.517398	1.2349	0.908991	1.67766		0.768666	0.234899
Predictor breakdowns
	Correct	Don't Know	Incorrect	Total	Correct %	Don't Know %	Incorrect %
First time dog owner	415	102	232	749	0.554072	0.136182	0.309746
Long time current dog owner	51	7	24	82	0.621951	0.0853659	0.292683
Never owned a dog	260	169	165	594	0.43771	0.284512	0.277778
Previous dog owner but not current	186	60	87	333	0.558559	0.18018	0.261261
Female	484	173	226	883	0.548131	0.195923	0.255946
Male	426	163	280	869	0.490219	0.187572	0.322209
England	274	94	127	495	0.553535	0.189899	0.256566
Northern Ireland	199	63	98	360	0.552778	0.175	0.272222
Scotland	206	86	154	446	0.461883	0.192825	0.345291
Wales	225	94	126	445	0.505618	0.211236	0.283146
	True	False	Don't Know	Total	True %	False %	Don't Know %
First time dog owner	415	232	102	749	0.554072	0.309746	0.136182
Long time current dog owner	51	24	7	82	0.621951	0.292683	0.0853659
Never owned a dog	260	165	169	594	0.43771	0.277778	0.284512
Previous dog owner but not current	186	87	60	333	0.558559	0.261261	0.18018
Female	484	226	173	883	0.548131	0.255946	0.195923
Male	426	280	163	869	0.490219	0.322209	0.187572
England	274	127	94	495	0.553535	0.256566	0.189899
Northern Ireland	199	98	63	360	0.552778	0.272222	0.175
Scotland	206	154	86	446	0.461883	0.345291	0.192825
Wales	225	126	94	445	0.505618	0.283146	0.211236
Model building results
All models with a delta <2
model number	(Intercept)	age	country	dh_childhood_dog	dog_history	education	gender	income	percent_urban_2	df	logLik	AICc	delta	weight
43	+	NA	+	NA	+	NA	+	NA	NA	16	-1656.5	3345.32	0	0.37977
Combined predictor weights
	dog_history	gender	country	dh_childhood_dog	percent_urban_2	age	education	income
Sum of weights:	1	0.95	0.83	0.24	0.19	0.13	0.08	<0.01
N containing models:	128	128	128	128	128	128	128	128
Comparison between alternative models
	Model	AIC	DeltaAIC	Weight
dh, gen, country	id.nom	3344.99	2.39796	0.231656
dh2, gen, country	id.nom.2	3342.59	0	0.768343
null model	id.nom.null	3392.14	49.5404	1.34273e-11
Multicollinearity
	GVIF	Df	GVIF^(1/(2*Df))
dog_history_2	1.01907	2	1.00473
gender	1.00065	1	1.00032
country	1.01889	3	1.00312
Assessing Model Fit
Test model fit by comparing to null model
LRT Statistic: 73.54042
Degrees of freedom: 12
P-value: 6.928986e-11
Pseudo R²
	RM	NA
McFadden's Pseudo R²	0.022	0.0223121
Nagelkerke R²	0.0495433	0.0510307
Pearson's Residuals
Observed versus Predicted Probabilities

## Sheet: Ear Cropping Ban
Ear Cropping Ban - It is illegal to crop a dog's ears
Question characteristics				Response Breakdown
In force	UK				#	%			#	%
Correctness	True			Correct	1265	0.719568		True	1265	0.719568
Benefits	Dog			Don't Know	356	0.202503		False	137	0.0779295
Sphere	Private			Incorrect	137	0.0779295		Don't Know	356	0.202503
Category	Dog welfare
Results
Retained predictors	Dog History 2, Gender, Education, Age, Childhood Dog
Sample size for final model	1744
Response	Term	Estimate	Std Error	Statistic	p value	Confidence Low	Confidence High	OR	CI Low	CI High	Significance	CI Difference	Odds %
Don't Know	(Intercept)	-1.84948	0.149463	-12.3742	3.60388e-35	-2.14242	-1.55654	0.157319	0.11737	0.210864	***	0.0934941	-0.842681
Don't Know	dog_history_2Never owned a dog	0.996392	0.142307	7.00173	2.52829e-12	0.717476	1.27531	2.70849	2.04925	3.5798	***	1.53055	2.70849
Don't Know	dog_history_2Previous dog owner but not current	0.369429	0.185984	1.98635	0.046994	0.00490811	0.733951	1.44691	1.00492	2.0833	*	1.07837	0.446909
Don't Know	genderMale	0.414599	0.12639	3.28032	0.00103689	0.16688	0.662318	1.51376	1.18161	1.93928	**	0.757671	0.513764
Don't Know	education.L	-0.134554	0.26103	-0.515472	0.606224	-0.646164	0.377056	0.874106	0.524052	1.45799		0.933934	-0.125894
Don't Know	education.Q	0.663664	0.255388	2.59865	0.00935904	0.163113	1.16421	1.94189	1.17717	3.2034	**	2.02623	0.941894
Don't Know	education.C	-0.127112	0.157861	-0.80521	0.420699	-0.436515	0.182291	0.880635	0.646285	1.19996		0.553679	-0.119365
Don't Know	education^4	-0.411357	0.196573	-2.09264	0.0363815	-0.796633	-0.0260801	0.662751	0.450844	0.974257	*	0.523413	-0.337249
Don't Know	age.L	-0.108259	0.164294	-0.658934	0.509938	-0.430269	0.213752	0.897395	0.650334	1.23831		0.587981	-0.102605
Don't Know	age.Q	0.282705	0.157671	1.793	0.0729725	-0.026325	0.591735	1.32671	0.974019	1.80712		0.833102	0.326714
Don't Know	age.C	-0.117336	0.156456	-0.749963	0.453277	-0.423985	0.189312	0.889286	0.654434	1.20842		0.553984	-0.110714
Don't Know	age^4	0.0750007	0.154321	0.486004	0.626964	-0.227463	0.377464	1.07788	0.796552	1.45858		0.66203	0.0778849
Don't Know	age^5	-0.170646	0.153817	-1.1094	0.267256	-0.472122	0.130831	0.84312	0.623677	1.13978		0.516098	-0.15688
Don't Know	dh_childhood_dog1	-0.385149	0.150609	-2.55728	0.0105495	-0.680336	-0.0899609	0.68035	0.506447	0.913967	*	0.40752	-0.31965
Incorrect	(Intercept)	-2.21981	0.196065	-11.3218	1.0231e-29	-2.60409	-1.83553	0.108629	0.0739701	0.159528	***	0.0855582	-0.891371
Incorrect	dog_history_2Never owned a dog	-0.0404828	0.211641	-0.19128	0.848306	-0.455292	0.374326	0.960326	0.634263	1.45401		0.819749	-0.0396743
Incorrect	dog_history_2Previous dog owner but not current	-0.670257	0.324443	-2.06587	0.0388406	-1.30615	-0.0343611	0.511577	0.27086	0.966223	*	0.695363	-0.488423
Incorrect	genderMale	0.64074	0.191083	3.35321	0.000798808	0.266225	1.01525	1.89788	1.30503	2.76007	**	1.45504	0.897884
Incorrect	education.L	-0.598162	0.310401	-1.92706	0.0539716	-1.20654	0.0102121	0.549821	0.299232	1.01026	.	0.711033	-0.450179
Incorrect	education.Q	1.24711	0.319534	3.9029	9.50474e-05	0.620834	1.87339	3.48027	1.86048	6.5103	***	4.64982	3.48027
Incorrect	education.C	-0.450543	0.209346	-2.15214	0.0313863	-0.860854	-0.0402315	0.637282	0.422801	0.960567	*	0.537766	-0.362718
Incorrect	education^4	0.000203486	0.282315	0.000720778	0.999425	-0.553123	0.55353	1.0002	0.575151	1.73938		1.16423	0.0002035
Incorrect	age.L	-0.984982	0.239844	-4.10677	4.01237e-05	-1.45507	-0.514897	0.373446	0.233385	0.597562	***	0.364177	-0.626554
Incorrect	age.Q	0.556177	0.226312	2.45757	0.013988	0.112614	0.99974	1.74399	1.1192	2.71758	*	1.59838	0.743993
Incorrect	age.C	-0.254209	0.243938	-1.04211	0.297363	-0.73232	0.223901	0.775529	0.480792	1.25095		0.770155	-0.224471
Incorrect	age^4	0.284381	0.246762	1.15245	0.249135	-0.199263	0.768025	1.32894	0.819335	2.1555		1.33617	0.328939
Incorrect	age^5	0.216266	0.236579	0.914139	0.360644	-0.24742	0.679953	1.24143	0.780812	1.97378		1.19297	0.241433
Incorrect	dh_childhood_dog1	-0.188703	0.241388	-0.781739	0.434368	-0.661815	0.28441	0.828033	0.515914	1.32898		0.813064	-0.171967
Predictor breakdowns
	Correct	Don't Know	Incorrect	Total	Correct %	Don't Know %	Incorrect %
First time dog owner	562	111	76	749	0.750334	0.148198	0.101469
Long time current dog owner	69	8	5	82	0.841463	0.097561	0.0609756
Never owned a dog	375	176	43	594	0.631313	0.296296	0.0723906
Previous dog owner but not current	259	61	13	333	0.777778	0.183183	0.039039
Female	673	157	53	883	0.762174	0.177803	0.0600227
Male	588	197	84	869	0.67664	0.226697	0.0966628
None of the above	24	11	8	43	0.55814	0.255814	0.186047
High school/secondary school or equivalent	519	139	42	700	0.741429	0.198571	0.06
Apprenticeship / Trade school	126	20	9	155	0.812903	0.129032	0.0580645
First degree level qualification	389	111	41	541	0.719039	0.205176	0.0757856
University higher degree (e.g. MSc, PhD)	205	68	37	310	0.66129	0.219355	0.119355
18 - 24	117	47	36	200	0.585	0.235	0.18
25 - 34	220	54	28	302	0.728477	0.178808	0.0927152
35 - 44	210	59	19	288	0.729167	0.204861	0.0659722
45 - 54	231	56	23	310	0.745161	0.180645	0.0741935
55 - 64	218	57	12	287	0.759582	0.198606	0.0418118
65+	269	83	19	371	0.725067	0.22372	0.0512129
No childhood dog	907	274	111	1292	0.702012	0.212074	0.0859133
Childhood dog	358	82	26	466	0.76824	0.175966	0.055794
	True	False	Don't Know	Total	True %	False %	Don't Know %
First time dog owner	562	76	111	749	0.750334	0.101469	0.148198
Long time current dog owner	69	5	8	82	0.841463	0.0609756	0.097561
Never owned a dog	375	43	176	594	0.631313	0.0723906	0.296296
Previous dog owner but not current	259	13	61	333	0.777778	0.039039	0.183183
Female	673	53	157	883	0.762174	0.0600227	0.177803
Male	588	84	197	869	0.67664	0.0966628	0.226697
None of the above	24	8	11	43	0.55814	0.186047	0.255814
High school/secondary school or equivalent	519	42	139	700	0.741429	0.06	0.198571
Apprenticeship / Trade school	126	9	20	155	0.812903	0.0580645	0.129032
First degree level qualification	389	41	111	541	0.719039	0.0757856	0.205176
University higher degree (e.g. MSc, PhD)	205	37	68	310	0.66129	0.119355	0.219355
18 - 24	117	36	47	200	0.585	0.18	0.235
25 - 34	220	28	54	302	0.728477	0.0927152	0.178808
35 - 44	210	19	59	288	0.729167	0.0659722	0.204861
45 - 54	231	23	56	310	0.745161	0.0741935	0.180645
55 - 64	218	12	57	287	0.759582	0.0418118	0.198606
65+	269	19	83	371	0.725067	0.0512129	0.22372
No childhood dog	907	111	274	1292	0.702012	0.0859133	0.212074
Childhood dog	358	26	82	466	0.76824	0.055794	0.175966
Model building results
All models with a delta <2
model number	(Intercept)	age	country	dh_childhood_dog	dog_history	education	gender	income	percent_urban_2	df	logLik	AICc	delta	weight
62	+	+	NA	+	+	+	+	NA	NA	30	-1201.07	2463.26	0	0.252568
190	+	+	NA	+	+	+	+	NA	+	32	-1199.29	2463.87	0.604028	0.18673
58	+	+	NA	NA	+	+	+	NA	NA	28	-1203.69	2464.36	1.09788	0.145873
186	+	+	NA	NA	+	+	+	NA	+	30	-1201.92	2464.97	1.70965	0.107432
64	+	+	+	+	+	+	+	NA	NA	36	-1195.69	2465.01	1.74309	0.10565
192	+	+	+	+	+	+	+	NA	+	38	-1193.71	2465.24	1.97882	0.0939039
Combined predictor weights
	dog_history	gender	education	age	dh_childhood_dog	percent_urban_2	country	income
Sum of weights:	1	1	0.99	0.99	0.65	0.44	0.29	<0.01
N containing models:	128	128	128	128	128	128	128	128
Comparison between alternative models
	Model	AIC	DeltaAIC	Weight
dh, gender, edu, age, CD	ear_cropping.nom	2462.13	3.36446	0.0843456
dh, gender, edu, age, CD, %U	ear_cropping.nom.2	2462.49	3.72312	0.0704986
dh2, gender, edu, age, CD	ear_cropping.nom.3	2458.77	0	0.45357
dh2, gender, edu, age, CD, %U	ear_cropping.nom.4	2459.06	0.293893	0.391585
null model	ear_cropping.nom.null	2552.81	94.0424	1.72031e-21
Multicollinearity
	GVIF	Df	GVIF^(1/(2*Df))
dog_history_2	1.1577	2	1.03729
gender	1.03206	1	1.0159
education	1.10194	4	1.01221
age	1.16868	5	1.01571
dh_childhood_dog	1.10683	1	1.05206
Assessing Model Fit
Test model fit by comparing to null model
LRT Statistic: 146.0424
Degrees of freedom: 26
P-value: 1.109118e-18
Pseudo R²
	RM	NA
McFadden's Pseudo R²	0.057	0.0551963
Nagelkerke R²	0.106888	0.102764
Pearson's Residuals
Observed versus Predicted Probabilities

## Sheet: Fear in Home
Fear In Home: It is illegal for a dog to cause fear or apprehension in another person in your home or someone else's home
Question characteristics				Response Breakdown
In force	UK				#	%			#	%
Correctness	True			Correct	829	0.471559		True	829	0.471559
Benefits	General public			Don't Know	508	0.288965		False	421	0.239477
Sphere	Public			Incorrect	421	0.239477		Don't Know	508	0.288965
Category	Dog control / Dangerous Dogs
Results
Retained predictors	Dog History, Age
Sample size for final model	1758
Response	Term	Estimate	Std Error	Statistic	p value	Conf Low	Conf High	AOR	CI Low	CI High	Significance	CI Difference	Odds %
Don't know	(Intercept)	-0.722844	0.0922393	-7.83661	4.62858e-15	-0.90363	-0.542058	0.48537	0.405097	0.58155	***	0.176453	-0.51463
Don't know	dog_historyLong time current dog owner	0.123853	0.320461	0.386483	0.699139	-0.504239	0.751944	1.13185	0.603965	2.12112		1.51716	0.131849
Don't know	dog_historyNever owned a dog	0.5854	0.132888	4.40521	1.05683e-05	0.324944	0.845855	1.79571	1.38395	2.32997	***	0.946017	0.795708
Don't know	dog_historyPrevious dog owner but not current	0.401315	0.162681	2.46689	0.0136293	0.0824668	0.720163	1.49379	1.08596	2.05477	*	0.968805	0.493787
Don't know	age.L	-0.680265	0.154003	-4.41722	9.9979e-06	-0.982105	-0.378425	0.506483	0.374522	0.68494	***	0.310418	-0.493517
Don't know	age.Q	0.240102	0.146962	1.63377	0.102307	-0.0479381	0.528143	1.27138	0.953193	1.69578		0.742588	0.27138
Don't know	age.C	-0.218617	0.143924	-1.51897	0.128769	-0.500704	0.0634691	0.803629	0.606104	1.06553		0.459423	-0.196371
Don't know	age^4	0.33801	0.141241	2.39314	0.0167047	0.0611828	0.614837	1.40215	1.06309	1.84936	*	0.786263	0.402155
Don't know	age^5	-0.0447207	0.13843	-0.323056	0.746653	-0.316039	0.226598	0.956264	0.729031	1.25433		0.525294	-0.0437355
Incorrect	(Intercept)	-0.692673	0.0915792	-7.56365	3.91916e-14	-0.872165	-0.513181	0.500237	0.418046	0.598588	***	0.180543	-0.499763
Incorrect	dog_historyLong time current dog owner	0.851963	0.266832	3.19289	0.00140858	0.328983	1.37494	2.34424	1.38955	3.95485	**	2.5653	2.34424
Incorrect	dog_historyNever owned a dog	0.0765724	0.143161	0.534868	0.592741	-0.204018	0.357163	1.07958	0.815447	1.42927		0.613822	0.0795804
Incorrect	dog_historyPrevious dog owner but not current	-0.0145405	0.179566	-0.0809762	0.935461	-0.366483	0.337402	0.985565	0.693168	1.4013		0.708134	-0.0144353
Incorrect	age.L	-1.03541	0.163425	-6.33571	2.36251e-10	-1.35572	-0.715107	0.355079	0.257761	0.48914	***	0.231379	-0.644921
Incorrect	age.Q	0.23158	0.156204	1.48255	0.138195	-0.0745746	0.537734	1.26059	0.928138	1.71212		0.783985	0.26059
Incorrect	age.C	-0.14533	0.15188	-0.956878	0.338629	-0.443009	0.152348	0.864737	0.642101	1.16457		0.522465	-0.135263
Incorrect	age^4	0.245303	0.14866	1.65009	0.0989238	-0.0460652	0.53667	1.27801	0.95498	1.7103		0.755323	0.278008
Incorrect	age^5	0.0431775	0.146198	0.295336	0.767737	-0.243365	0.32972	1.04412	0.783985	1.39058		0.606593	0.0441232
Predictor breakdowns
	Correct	Don't Know	Incorrect	Total	Correct %	Don't Know %	Incorrect %
First time dog owner	374	181	194	749	0.499332	0.241656	0.259012
Long time current dog owner	33	16	33	82	0.402439	0.195122	0.402439
Never owned a dog	256	209	129	594	0.430976	0.351852	0.217172
Previous dog owner but not current	166	102	65	333	0.498498	0.306306	0.195195
18 - 24	58	72	70	200	0.29	0.36	0.35
25 - 34	139	78	85	302	0.460265	0.258278	0.281457
35 - 44	129	87	72	288	0.447917	0.302083	0.25
45 - 54	145	90	75	310	0.467742	0.290323	0.241935
55 - 64	158	75	54	287	0.550523	0.261324	0.188153
65+	200	106	65	371	0.539084	0.285714	0.175202
	'True	Don't Know	False	Total	True %	Don't Know %	False %
First time dog owner	374	181	194	749	0.499332	0.241656	0.259012
Long time current dog owner	33	16	33	82	0.402439	0.195122	0.402439
Never owned a dog	256	209	129	594	0.430976	0.351852	0.217172
Previous dog owner but not current	166	102	65	333	0.498498	0.306306	0.195195
18 - 24	58	72	70	200	0.29	0.36	0.35
25 - 34	139	78	85	302	0.460265	0.258278	0.281457
35 - 44	129	87	72	288	0.447917	0.302083	0.25
45 - 54	145	90	75	310	0.467742	0.290323	0.241935
55 - 64	158	75	54	287	0.550523	0.261324	0.188153
65+	200	106	65	371	0.539084	0.285714	0.175202
Model building results
All models with a delta <2
model number	(Intercept)	age	country	dh_childhood_dog	dog_history	education	gender	income	percent_urban_2	df	logLik	AICc	delta	weight
10	+	+	NA	NA	+	NA	NA	NA	NA	18	-1722.7	3481.81	0	0.31513
138	+	+	NA	NA	+	NA	NA	NA	+	20	-1720.85	3482.22	0.406405	0.257182
Combined predictor weights
	age	dog_history	percent_urban_2	dh_childhood_dog	gender	income	education	country
Sum of weights:	1	1	0.45	0.24	0.18	0.05	0.02	0.01
N containing models:	128	128	128	128	128	128	128	128
Comparison between alternative models
	Model	AIC	DeltaAIC	Weight
dh, age	dd_private.nom	3481.4	0	0.512507
dh, age, %U	dd_private.nom.2	3481.75	0.353606	0.429453
dh2, age	dd_private.nom.3	3486.99	5.59387	0.0312613
dh2, age, %U	dd_private.nom.4	3487.3	5.90342	0.0267787
null model	dd_private.nom.null	3530.39	48.9959	1.1759e-11
Multicollinearity
	GVIF	Df	GVIF^(1/(2*Df))
dog_history	1.0971	3	1.01556
age	1.0971	5	1.00931
Assessing Model Fit
Test model fit by comparing to null model
LRT statistic: 80.99592
Degrees of freedom: 16
P-value: 1.100142e-10
Pseudo R²
	RM	NA
McFadden's Pseudo R²	0.023	0.0231833
Nagelkerke R²	0.0537967	0.0543435
Pearson's Residuals
Observed versus Predicted Probabilities

## Sheet: Fouling Fines
Fouling Fines: Owners can be fined if their dog fouls in a public place
Question characteristics				Response Breakdown
In force	UK				#	%			#	%
Correctness	True			Correct	1513	0.860637		True	1513	0.860637
Benefits	General public			Don't Know	130	0.0739477		Don't Know	130	0.0739477
Sphere	Public			Incorrect	115	0.0654152		False	115	0.0654152
Category	Dog control
Results
Retained predictors	Age, Dog History 2, Childhood Dog, Urbanicity, UK Nation (tts)
Sample size for final model	1746
Response	Term	Estimate	Std Error	Statistic	p value	Conf Low	Conf High	AOR	CI Low	CI High	Significance	CI Difference	Odds %
Don't Know	(Intercept)	-2.24731	0.318646	-7.05269	1.75493e-12	-2.87185	-1.62278	0.105683	0.0565942	0.19735	***	0.140755	-0.894317
Don't Know	age.L	-1.17363	0.2417	-4.85571	1.19959e-06	-1.64735	-0.699902	0.309244	0.19256	0.496634	***	0.304075	-0.690756
Don't Know	age.Q	0.323648	0.228039	1.41926	0.155822	-0.123301	0.770597	1.38216	0.883998	2.16106		1.27706	0.38216
Don't Know	age.C	0.138752	0.24274	0.571607	0.567588	-0.337009	0.614512	1.14884	0.713902	1.84876		1.13485	0.148839
Don't Know	age^4	0.17767	0.248681	0.714448	0.47495	-0.309736	0.665075	1.19443	0.733641	1.94464		1.211	0.194431
Don't Know	age^5	-0.0624697	0.24125	-0.258942	0.79568	-0.53531	0.410371	0.939441	0.585488	1.50738		0.921889	-0.0605585
Don't Know	dog_history_2Never owned a dog	1.00279	0.214869	4.66697	3.05675e-06	0.581653	1.42393	2.72588	1.78899	4.1534	***	2.3644	2.72588
Don't Know	dog_history_2Previous dog owner but not current	0.630909	0.291018	2.16794	0.0301635	0.0605238	1.20129	1.87932	1.06239	3.32442	*	2.26202	0.879318
Don't Know	dh_childhood_dog1	-0.956881	0.276659	-3.4587	0.000542786	-1.49912	-0.414639	0.384089	0.223326	0.660578	**	0.437253	-0.615911
Don't Know	percent_urbanicity	-0.630227	0.306812	-2.05411	0.0399651	-1.23157	-0.028885	0.532471	0.291835	0.971528	*	0.679694	-0.467529
Don't Know	countryNorthern Ireland	-0.600648	0.310574	-1.934	0.0531137	-1.20936	0.00806512	0.548456	0.298388	1.0081	.	0.70971	-0.451544
Don't Know	countryScotland	-0.0290176	0.249315	-0.116389	0.907344	-0.517666	0.459631	0.971399	0.59591	1.58349		0.98758	-0.0286007
Don't Know	countryWales	0.137223	0.247551	0.554322	0.579359	-0.347969	0.622415	1.14708	0.706121	1.86342		1.1573	0.147084
Incorrect	(Intercept)	-2.74544	0.374924	-7.32266	2.43111e-13	-3.48027	-2.0106	0.0642202	0.0307989	0.133908	***	0.103109	-0.93578
Incorrect	age.L	-1.00337	0.257826	-3.89166	9.95618e-05	-1.5087	-0.498041	0.366641	0.221197	0.60772	***	0.386523	-0.633359
Incorrect	age.Q	0.359094	0.233194	1.53989	0.123587	-0.0979582	0.816146	1.43203	0.906687	2.26177		1.35508	0.432031
Incorrect	age.C	0.194248	0.262986	0.738626	0.460134	-0.321195	0.709691	1.2144	0.725282	2.03336		1.30808	0.214397
Incorrect	age^4	0.46302	0.269688	1.71687	0.0860021	-0.0655583	0.991598	1.58887	0.936544	2.69554		1.75899	0.588865
Incorrect	age^5	0.070901	0.247195	0.286822	0.774249	-0.413593	0.555395	1.07347	0.66127	1.74263		1.08136	0.073475
Incorrect	dog_history_2Never owned a dog	0.0740534	0.224417	0.329981	0.741414	-0.365796	0.513903	1.07686	0.693644	1.6718		0.978159	0.0768643
Incorrect	dog_history_2Previous dog owner but not current	-0.142768	0.305011	-0.468074	0.639732	-0.740578	0.455043	0.866955	0.476838	1.57624		1.0994	-0.133045
Incorrect	dh_childhood_dog1	0.164035	0.231672	0.708052	0.478913	-0.290032	0.618103	1.17826	0.748239	1.85541		1.10717	0.178256
Incorrect	percent_urbanicity	0.343111	0.369899	0.92758	0.353625	-0.381878	1.0681	1.40933	0.682579	2.90984		2.22726	0.409325
Incorrect	countryNorthern Ireland	-0.458953	0.301079	-1.52436	0.127419	-1.04906	0.131151	0.631945	0.350268	1.14014		0.789873	-0.368055
Incorrect	countryScotland	-0.431231	0.276638	-1.55883	0.119038	-0.973432	0.11097	0.649709	0.377784	1.11736		0.739577	-0.350291
Incorrect	countryWales	0.0840641	0.252268	0.333234	0.738958	-0.410372	0.5785	1.0877	0.663404	1.78336		1.11996	0.0876986
Predictor breakdowns
	Correct	Don't Know	Incorrect	Total	Correct %	Don't Know %	Incorrect %
18 - 24	146	30	24	200	0.73	0.15	0.12
25 - 34	252	27	23	302	0.834437	0.089404	0.0761589
35 - 44	244	23	21	288	0.847222	0.0798611	0.0729167
45 - 54	275	17	18	310	0.887097	0.0548387	0.0580645
55 - 64	266	12	9	287	0.926829	0.0418118	0.0313589
65+	330	21	20	371	0.889488	0.0566038	0.0539084
First time dog owner	656	42	51	749	0.875834	0.0560748	0.0680908
Long time current dog owner	74	2	6	82	0.902439	0.0243902	0.0731707
Never owned a dog	488	65	41	594	0.821549	0.109428	0.0690236
Previous dog owner but not current	295	21	17	333	0.885886	0.0630631	0.0510511
No childhood dog	1095	113	84	1292	0.847523	0.0874613	0.0650155
Childhood dog	418	17	31	466	0.896996	0.0364807	0.0665236
England	419	39	37	495	0.846465	0.0787879	0.0747475
Northern Ireland	324	17	19	360	0.9	0.0472222	0.0527778
Scotland	388	35	23	446	0.869955	0.0784753	0.0515695
Wales	372	38	35	445	0.835955	0.0853933	0.0786517
	True	False	Don't Know	Total	True %	False %	Don't Know %
18 - 24	146	24	30	200	0.73	0.12	0.15
25 - 34	252	23	27	302	0.834437	0.0761589	0.089404
35 - 44	244	21	23	288	0.847222	0.0729167	0.0798611
45 - 54	275	18	17	310	0.887097	0.0580645	0.0548387
55 - 64	266	9	12	287	0.926829	0.0313589	0.0418118
65+	330	20	21	371	0.889488	0.0539084	0.0566038
First time dog owner	656	51	42	749	0.875834	0.0680908	0.0560748
Long time current dog owner	74	6	2	82	0.902439	0.0731707	0.0243902
Never owned a dog	488	41	65	594	0.821549	0.0690236	0.109428
Previous dog owner but not current	295	17	21	333	0.885886	0.0510511	0.0630631
No childhood dog	1095	84	113	1292	0.847523	0.0650155	0.0874613
Childhood dog	418	31	17	466	0.896996	0.0665236	0.0364807
England	419	37	39	495	0.846465	0.0747475	0.0787879
Northern Ireland	324	19	17	360	0.9	0.0527778	0.0472222
Scotland	388	23	35	446	0.869955	0.0515695	0.0784753
Wales	372	35	38	445	0.835955	0.0786517	0.0853933
Model building results
All models with a delta <2
model number	(Intercept)	age	country	dh_childhood_dog	dog_history	education	gender	income	percent_urban_2	df	logLik	AICc	delta	weight
144	+	+	+	+	+	NA	NA	NA	+	28	-787.858	1632.7	0	0.352593
142	+	+	NA	+	+	NA	NA	NA	+	22	-794.797	1634.21	1.50311	0.166295
16	+	+	+	+	+	NA	NA	NA	NA	26	-790.814	1634.48	1.77724	0.144994
Combined predictor weights
	age	dog_history	dh_childhood_dog	percent_urban_2	country	gender	income	education
Sum of weights:	1	1	0.99	0.68	0.65	0.2	0.02	0.01
N containing models:	128	128	128	128	128	128	128	128
Comparison between alternative models
	Model	AIC	DeltaAIC	Weight
age, dh, CD, %U, country	dog_foul.nom	1631.73	3.99256	0.0675982
age, dh, CD, %U	dog_foul.nom.2	1633.61	5.86942	0.0264473
age, dh, CD, country	dog_foul.nom.3	1633.63	5.89045	0.0261706
age, dh2, CD, %U, country	dog_foul.nom.4	1627.74	0	0.497633
age, dh2, CD, %U	dog_foul.nom.5	1629.67	1.92878	0.189705
age, dh2, CD, country	dog_foul.nom.6	1629.64	1.9001	0.192445
null model	dog_foul.nom.null	1676.85	49.1148	1.07588e-11
Multicollinearity
	GVIF	Df	GVIF^(1/(2*Df))
age	1.14051	5	1.01323
dog_history_2	1.1729	2	1.04068
dh_childhood_dog	1.10199	1	1.04976
percent_urban_2	1.06235	1	1.0307
country	1.0781	3	1.01261
Assessing Model Fit
Test model fit by comparing to null model
LRT statistic: 97.12896
Degrees of freedom: 24
P-value: 9.235101e-11
Pseudo R²
	RM	NA
McFadden's Pseudo R²	0.058	0.0526532
Nagelkerke R²	0.0892338	0.0811201
Pearson's Residuals
Observed versus Predicted Probabilities

## Sheet: Lawful Shooting
Lawful Shooting - It is legal for someone to shoot a dog if they are worrying/attacking livestock
Question characteristics				Response Breakdown
In force	UK			Correctness	#	%		Responses	#	%
Correctness	True			Correct	899	0.511377		True	899	0.511377
Benefits	General Public			Don't Know	454	0.258248		False	405	0.230375
Sphere	Public			Incorrect	405	0.230375		Don't Know	454	0.258248
Category	Dog control
Results
Retained predictors	Dog History, Income, Urbanicity, Age, UK Nation
Sample size for final model	1679
Response	Term	Estimate	Std Error	Statistic	p value	Confidence Low	Confidence High	OR	CI Low	CI High	Significance	CI Difference	Odds %
Don't Know	(Intercept)	-1.67773	0.246388	-6.8093	9.80718e-12	-2.16064	-1.19482	0.186797	0.115251	0.302758	***	0.187507	-0.813203
Don't Know	dog_historyLong time current dog owner	-0.382264	0.358458	-1.06641	0.286237	-1.08483	0.3203	0.682315	0.33796	1.37754		1.03958	-0.317685
Don't Know	dog_historyNever owned a dog	0.542167	0.141917	3.82032	0.000133279	0.264016	0.820319	1.71973	1.30215	2.27122	**	0.969076	0.71973
Don't Know	dog_historyPrevious dog owner but not current	0.322579	0.175092	1.84234	0.0654254	-0.020595	0.665753	1.38068	0.979616	1.94596		0.96634	0.380684
Don't Know	income.L	-1.24588	0.372426	-3.3453	0.00082195	-1.97582	-0.515934	0.287689	0.138648	0.596943	**	0.458295	-0.712311
Don't Know	income.Q	-1.20427	0.357301	-3.37047	0.000750389	-1.90457	-0.503977	0.299909	0.148886	0.604123	**	0.455237	-0.70009
Don't Know	income.C	-0.694655	0.313547	-2.21547	0.0267276	-1.3092	-0.0801143	0.499247	0.270037	0.923011	*	0.652974	-0.500753
Don't Know	income^4	-0.369452	0.259697	-1.42263	0.154844	-0.878449	0.139545	0.691113	0.415427	1.14975		0.734323	-0.308887
Don't Know	income^5	-0.125537	0.217483	-0.577228	0.563786	-0.551795	0.300721	0.882023	0.575915	1.35083		0.774918	-0.117977
Don't Know	income^6	-0.423524	0.185074	-2.2884	0.0221143	-0.786262	-0.0607849	0.654736	0.455544	0.941026	*	0.485481	-0.345264
Don't Know	income^7	-0.234462	0.149967	-1.56342	0.117954	-0.528392	0.0594688	0.790997	0.589552	1.06127		0.47172	-0.209003
Don't Know	percent_urban_2	0.774451	0.226127	3.42484	0.000615151	0.331249	1.21765	2.1694	1.39271	3.37924	**	1.98654	2.1694
Don't Know	age.L	-0.488957	0.167278	-2.92301	0.00346661	-0.816817	-0.161097	0.613266	0.441836	0.851209	**	0.409373	-0.386734
Don't Know	age.Q	-0.270008	0.15907	-1.69742	0.0896174	-0.581779	0.0417629	0.763373	0.558903	1.04265		0.483744	-0.236627
Don't Know	age.C	0.185612	0.152965	1.21343	0.224965	-0.114193	0.485418	1.20396	0.892086	1.62485		0.732768	0.203955
Don't Know	age^4	0.0398609	0.148754	0.267965	0.788727	-0.251692	0.331414	1.04067	0.777484	1.39294		0.615452	0.040666
Don't Know	age^5	0.172342	0.145201	1.18692	0.235259	-0.112247	0.456931	1.18808	0.893824	1.57922		0.685396	0.188084
Don't Know	countryNorthern Ireland	-0.0629799	0.176269	-0.357295	0.720871	-0.40846	0.2825	0.938962	0.664673	1.32644		0.661769	-0.0610376
Don't Know	countryScotland	-0.411317	0.168726	-2.43778	0.0147776	-0.742013	-0.0806205	0.662777	0.476155	0.922544	*	0.446389	-0.337223
Don't Know	countryWales	-0.102602	0.165801	-0.618828	0.53603	-0.427567	0.222362	0.902486	0.652093	1.24902		0.59693	-0.0975144
Incorrect	(Intercept)	-0.735271	0.218871	-3.35938	0.000781167	-1.16425	-0.306292	0.479376	0.312157	0.736172	**	0.424015	-0.520624
Incorrect	dog_historyLong time current dog owner	0.531271	0.267491	1.98612	0.0470196	0.00699745	1.05554	1.70109	1.00702	2.87354	*	1.86651	0.701092
Incorrect	dog_historyNever owned a dog	0.0799616	0.150489	0.531344	0.595181	-0.214992	0.374915	1.08325	0.806548	1.45487		0.648321	0.0832455
Incorrect	dog_historyPrevious dog owner but not current	0.170121	0.178314	0.954052	0.340057	-0.179368	0.519609	1.18545	0.835798	1.68137		0.845573	0.185448
Incorrect	income.L	0.0146328	0.264124	0.0554014	0.955819	-0.50304	0.532305	1.01474	0.60469	1.70285		1.09816	0.0147404
Incorrect	income.Q	-0.62186	0.246596	-2.52178	0.0116764	-1.10518	-0.138541	0.536945	0.331151	0.870628	*	0.539476	-0.463055
Incorrect	income.C	-0.255455	0.230648	-1.10755	0.268055	-0.707518	0.196607	0.774564	0.492866	1.21727		0.724399	-0.225436
Incorrect	income^4	-0.395773	0.215644	-1.83531	0.0664602	-0.818428	0.0268815	0.673159	0.441124	1.02725		0.586122	-0.326841
Incorrect	income^5	0.115104	0.19662	0.585413	0.55827	-0.270264	0.500471	1.12199	0.763178	1.6495		0.88632	0.12199
Incorrect	income^6	-0.130912	0.173536	-0.754378	0.450622	-0.471036	0.209212	0.877295	0.624355	1.23271		0.608351	-0.122705
Incorrect	income^7	-0.170396	0.151722	-1.12308	0.261403	-0.467765	0.126973	0.843331	0.626401	1.13539		0.508986	-0.156669
Incorrect	percent_urban_2	-0.00807524	0.208154	-0.0387944	0.969054	-0.41605	0.3999	0.991957	0.659647	1.49168		0.832028	-0.0080427
Incorrect	age.L	-0.677921	0.16679	-4.06452	4.81308e-05	-1.00482	-0.351019	0.507671	0.366109	0.70397	***	0.337861	-0.492329
Incorrect	age.Q	-0.00810586	0.160326	-0.0505586	0.959677	-0.322339	0.306127	0.991927	0.724453	1.35815		0.633702	-0.0080731
Incorrect	age.C	-0.0478143	0.153858	-0.31077	0.755976	-0.34937	0.253741	0.953311	0.705132	1.28884		0.583706	-0.0466892
Incorrect	age^4	-0.00230259	0.151153	-0.0152335	0.987846	-0.298557	0.293952	0.9977	0.741888	1.34172		0.599832	-0.0022999
Incorrect	age^5	-0.00929338	0.151126	-0.0614943	0.950966	-0.305495	0.286908	0.99075	0.736759	1.3323		0.595542	-0.0092503
Incorrect	countryNorthern Ireland	-0.392718	0.186023	-2.11112	0.0347617	-0.757316	-0.0281192	0.675219	0.468923	0.972272	*	0.503349	-0.324781
Incorrect	countryScotland	-0.188391	0.16561	-1.13756	0.255303	-0.512981	0.136198	0.82829	0.598708	1.14591		0.5472	-0.17171
Incorrect	countryWales	-0.317705	0.172133	-1.84569	0.0649369	-0.655079	0.0196699	0.727818	0.519401	1.01986		0.500464	-0.272182
Predictor breakdowns
	Correct	Don't Know	Incorrect	Total	Correct %	Don't Know %	Incorrect %
First time dog owner	402	170	177	749	0.536716	0.226969	0.236315
Long time current dog owner	42	12	28	82	0.512195	0.146341	0.341463
Never owned a dog	280	188	126	594	0.47138	0.316498	0.212121
Previous dog owner but not current	175	84	74	333	0.525526	0.252252	0.222222
Less than £10,000	68	35	21	124	0.548387	0.282258	0.169355
£10,001 - £20,000	127	70	58	255	0.498039	0.27451	0.227451
£20,001 - £30,000	186	85	78	349	0.532951	0.243553	0.223496
£30,001 - £40,000	162	81	61	304	0.532895	0.266447	0.200658
£40,001 - £60,000	156	105	87	348	0.448276	0.301724	0.25
£60,001 - £80,000	87	33	47	167	0.520958	0.197605	0.281437
£80,001 - £100,000	42	17	22	81	0.518519	0.209877	0.271605
Over £100,000	46	4	13	63	0.730159	0.0634921	0.206349
18 - 24	87	53	60	200	0.435	0.265	0.3
25 - 34	139	88	75	302	0.460265	0.291391	0.248344
35 - 44	138	81	69	288	0.479167	0.28125	0.239583
45 - 54	157	87	66	310	0.506452	0.280645	0.212903
55 - 64	164	60	63	287	0.571429	0.209059	0.219512
65+	214	85	72	371	0.576819	0.229111	0.19407
England	235	137	123	495	0.474747	0.276768	0.248485
Northern Ireland	184	100	76	360	0.511111	0.277778	0.211111
Scotland	239	100	107	446	0.535874	0.224215	0.23991
Wales	237	114	94	445	0.532584	0.25618	0.211236
	True	False	Don't Know	Total	True %	False %	Don't Know %
First time dog owner	402	177	170	749	0.536716	0.236315	0.226969
Long time current dog owner	42	28	12	82	0.512195	0.341463	0.146341
Never owned a dog	280	126	188	594	0.47138	0.212121	0.316498
Previous dog owner but not current	175	74	84	333	0.525526	0.222222	0.252252
Less than £10,000	68	21	35	124	0.548387	0.169355	0.282258
£10,001 - £20,000	127	58	70	255	0.498039	0.227451	0.27451
£20,001 - £30,000	186	78	85	349	0.532951	0.223496	0.243553
£30,001 - £40,000	162	61	81	304	0.532895	0.200658	0.266447
£40,001 - £60,000	156	87	105	348	0.448276	0.25	0.301724
£60,001 - £80,000	87	47	33	167	0.520958	0.281437	0.197605
£80,001 - £100,000	42	22	17	81	0.518519	0.271605	0.209877
Over £100,000	46	13	4	63	0.730159	0.206349	0.0634921
18 - 24	87	60	53	200	0.435	0.3	0.265
25 - 34	139	75	88	302	0.460265	0.248344	0.291391
35 - 44	138	69	81	288	0.479167	0.239583	0.28125
45 - 54	157	66	87	310	0.506452	0.212903	0.280645
55 - 64	164	63	60	287	0.571429	0.219512	0.209059
65+	214	72	85	371	0.576819	0.19407	0.229111
England	235	123	137	495	0.474747	0.248485	0.276768
Northern Ireland	184	76	100	360	0.511111	0.211111	0.277778
Scotland	239	107	100	446	0.535874	0.23991	0.224215
Wales	237	94	114	445	0.532584	0.211236	0.25618
Model building results
All models with a delta <2
model number	(Intercept)	age	country	dh_childhood_dog	dog_history	education	gender	income	percent_urban_2	df	logLik	AICc	delta	weight
204	+	+	+	NA	+	NA	NA	+	+	40	-1657.09	3396.19	0	0.225731
202	+	+	NA	NA	+	NA	NA	+	+	34	-1663.5	3396.46	0.26588	0.197632
206	+	+	NA	+	+	NA	NA	+	+	36	-1661.47	3396.56	0.370395	0.187569
208	+	+	+	+	+	NA	NA	+	+	42	-1655.23	3396.68	0.485436	0.177085
Combined predictor weights
	dog_history	income	percent_urban_2	age	country	dh_childhood_dog	gender	education
Sum of weights:	1	0.99	0.98	0.97	0.51	0.47	0.17	<0.01
N containing models:	128	128	128	128	128	128	128	128
Comparison between alternative models
	Model	AIC	DeltaAIC	Weight
dh, income, %U, age, country	livestock_worrying.nom	3394.11	0	0.312075
dh, income, %U, age, country, CD	livestock_worrying.nom.2	3394.39	0.282141	0.271014
dh, income, %U, age	livestock_worrying.nom.3	3394.94	0.830897	0.205983
dh2, income, %U, age, country	livestock_worrying.nom.4	3397.04	2.92511	0.0722903
dh2, income, %U, age, country, CD	livestock_worrying.nom.5	3396.35	2.24181	0.101732
dh2, income, %U, age	livestock_worrying.nom.6	3398.38	4.26974	0.0369059
livestock_worrying.nom.null	livestock_worrying.nom.null	3434.57	40.4551	5.1233e-10
Multicollinearity
	GVIF	Df	GVIF^(1/(2*Df))
dog_history	1.1447	3	1.02278
income	1.0885	7	1.00608
percent_urban_2	1.06511	1	1.03204
age	1.1857	5	1.01718
country	1.09438	3	1.01514
Assessing Model Fit
Test model fit by comparing to null model
LRT Statistic: 116.3841
Degrees of freedom: 38
P-value: 6.997472e-10
Pseudo R²
	RM	NA
McFadden's Pseudo R²	0.034	0.0338854
Nagelkerke R²	0.0771702	0.0770588
Pearson's Residuals
Observed versus Predicted Probabilities

[truncated: 18 more sheets: Restricted Breeds, Straying Ban, Leads Around Livestock, Licensing, Shock Collar Ban, Welfare Transfer, Aversive Training Ban, Brachycephalic Breeding Ban, Dogs In Rentals, Import Mutilation Ban, Left Alone Limit, Mandatory Exercise, Prong Collar Ban, Public Access, Restricted Euthanasia, Restricted Neutering, Exploratory UK Nation Analysis, Data Dictionary]
