# Supplementary material for: Exploring Public Knowledge of Dog Law in the UK: Evidence of Poor Legal Knowledge in a Nationally Representative Sample
Source: Animals (Basel). 2026 May 10;16(10):1463. doi: 10.3390/ani16101463 (PMC13203885; doi:10.3390/ani16101463)
Supplement: Supplementary file 1 [file animals-16-01463-s001.zip › File S8 - Participant Data, Data Quality Checks and Nat Rep Quotas.xlsx]

## Sheet: Contents
Contents
Participant Data	Raw data of 1758 participants. Includes demographic and knowledge responses. Values of 1 = True, 2 = False and 3 = Don't Know.
NA Dataset	Processed dataset of 1758 participants that was used in analysis and for the final models. Missing data is set to NA but participants are retained.
RM Dataset	Processed dataset of 1673 participants that was used during model building. Participants who have missing data have been removed.
Nat Rep Targets	The nationally representative targets provided by Cint compared to our sample's distribution. Also includes in depth breakdowns of categorisations by different factors and greater detail about dog history.
Interlocking Quotas	The interlocking quotas used during data collection to ensure the UK nation samples were nationally representative based on age and gender (and regions for England only).
Data Quality Checks	Checks conducted to identify data quality issues. Results of checks conducted for speeding and straight lining.
Data Dictionary	Variable mapping between dataset outcome variable names and short names used in the paper.

## Sheet: Participant Data
participant_id	country	region	age	gender	gender_other	postcode_cleaned	education	income	dog_owner	Currently own at least one dog - Dog history	Look after someone else's dog on a regular basis - Dog history	Previously owned a dog as an adult - Dog history	Lived with a dog but did not own one - Dog history	Had a dog in the household as a child - Dog history	Never owned a dog - Dog history	dog_foul_knowledge	bsl_knowledge	abandon_knowledge	stray_knowledge	id_knowledge	shock_collar_knowledge	renting_knowledge	livestock_worrying_knowledge	flat_faced_dogs_knowledge	dd_private_knowledge	dog_walking_knowledge	left_alone_knowledge	training_methods_knowledge	leads_around_livestock_knowledge	euthanasia_knowledge	public_access_knowledge	neutering_knowledge	import_mutilation_knowledge	transfer_ownership_knowledge	licensing_knowledge	prong_collar_knowledge	ear_cropping_knowledge	straight_line	time_taken
participant_438	England	South West	25 - 34	Female		BH23	First degree level qualification including undergraduate degrees, foundation degrees, graduate membership of a professional institute etc	£20,001 - £30,000	No	0	0	0	0	0	1	1	3	3	3	3	1	2	3	3	3	3	3	3	3	1	3	3	3	3	3	3	3	None identified	00:02:24
participant_1299	England	East Midlands	45 - 54	Male		LE4	High school/secondary school or equivalent	£10,001 - £20,000	Yes	1	0	0	0	0	0	1	1	3	2	2	1	3	2	3	1	2	3	3	1	3	3	1	1	1	2	1	2	None identified	00:05:30
participant_537	England	South West	65+	Male		DT10	First degree level qualification including undergraduate degrees, foundation degrees, graduate membership of a professional institute etc	Prefer not to say	No	0	1	0	0	0	0	1	3	1	1	1	1	3	1	1	1	2	2	1	1	1	2	3	3	1	2	3	3	None identified	00:03:43
participant_1363	England	East Midlands	55 - 64	Female		NG13	First degree level qualification including undergraduate degrees, foundation degrees, graduate membership of a professional institute etc	£10,001 - £20,000	No	0	0	1	0	0	0	1	1	1	1	1	1	1	2	1	3	1	1	1	1	3	3	1	2	1	1	2	1	None identified	00:06:18
participant_1629	England	South East	65+	Female		CT12	Apprenticeship / Trade school	£10,001 - £20,000	No	0	0	1	0	0	0	3	1	1	2	2	1	2	1	1	1	3	1	1	1	1	2	2	1	3	2	1	1	None identified	00:02:41
participant_764	England	East Midlands	25 - 34	Female		NG9	None of the above	Less than £10,000	Yes	1	0	0	0	0	0	2	2	2	2	2	2	1	2	2	2	1	2	2	2	2	2	2	2	2	2	2	2	None identified	00:03:37
participant_76	England	Yorkshire and The Humber	45 - 54	Male		S12	High school/secondary school or equivalent	£10,001 - £20,000	No	0	0	0	0	0	1	1	1	1	1	3	1	3	1	3	3	3	3	3	1	3	3	3	3	1	3	3	3	None identified	00:04:46
participant_1569	England	London	35 - 44	Female		SE7	High school/secondary school or equivalent	£20,001 - £30,000	No	0	0	0	1	0	0	1	1	1	1	1	1	1	1	1	1	2	1	1	1	1	2	1	1	1	1	1	1	None identified	00:05:58
participant_1118	England	East Midlands	35 - 44	Female		LN6	High school/secondary school or equivalent	£40,001 - £60,000	Yes	1	0	0	0	0	0	1	1	1	1	1	1	1	3	2	1	2	2	1	1	2	2	2	1	1	2	1	1	None identified	00:05:56
participant_1384	England	West Midlands	55 - 64	Female		B75	High school/secondary school or equivalent	£40,001 - £60,000	Yes	1	0	1	0	1	0	1	1	1	1	1	1	1	1	2	2	2	2	1	1	2	2	2	3	1	2	1	1	None identified	00:07:57
participant_325	England	South West	65+	Female		BH8	High school/secondary school or equivalent	£10,001 - £20,000	No	0	1	0	0	1	0	2	1	1	1	2	2	2	1	2	2	2	2	1	1	1	2	2	2	3	2	2	1	None identified	00:05:49
participant_287	England	London	18 - 24	Female		N15	High school/secondary school or equivalent	£30,001 - £40,000	No	0	0	0	0	0	1	1	1	1	2	1	1	1	1	1	1	1	1	1	2	1	1	2	2	1	1	2	3	None identified	00:05:26
participant_604	Wales	Wales	35 - 44	Female		SA73	University higher degree (e.g. MSc, PhD)	£10,001 - £20,000	No	0	0	1	0	0	0	3	3	3	3	3	3	3	3	2	2	3	3	3	1	1	2	1	3	3	3	1	1	None identified	00:02:35
participant_433	England	Yorkshire and The Humber	35 - 44	Female		SL6	Apprenticeship / Trade school	Prefer not to say	Yes	1	0	0	0	0	0	2	2	1	3	3	3	3	3	2	1	2	1	1	2	1	1	2	1	1	2	3	1	None identified	00:03:20
participant_616	England	Yorkshire and The Humber	18 - 24	Female		S63	High school/secondary school or equivalent	£60,001 - £80,000	Yes	1	0	0	0	0	0	1	1	1	2	1	1	2	2	2	2	2	1	1	1	1	2	2	2	1	1	1	1	None identified	00:26:18
participant_452	England	North West	25 - 34	Female		CW9	Other school (inc. School leaving exam certificate or matriculation)	£20,001 - £30,000	Yes	1	0	0	0	0	0	1	1	1	1	1	1	2	1	2	2	2	2	1	1	1	2	2	2	1	2	1	1	None identified	00:03:42
participant_493	England	East Midlands	18 - 24	Female		LE4	First degree level qualification including undergraduate degrees, foundation degrees, graduate membership of a professional institute etc	£40,001 - £60,000	Yes	1	0	0	0	0	0	2	1	1	2	1	2	1	2	2	1	2	2	1	1	1	2	2	2	1	1	1	1	None identified	00:03:51
participant_97	England	North West	18 - 24	Female		M19	Apprenticeship / Trade school	£40,001 - £60,000	Yes	1	0	0	0	0	0	1	1	1	1	2	1	3	2	2	2	1	1	1	2	1	2	1	1	1	1	1	1	None identified	00:04:58
participant_491	England	Yorkshire and The Humber	35 - 44	Male		DN6	High school/secondary school or equivalent	£30,001 - £40,000	No	0	0	0	0	1	0	1	1	1	2	2	3	2	3	3	2	2	2	1	3	1	2	1	3	1	2	1	1	None identified	00:07:19
participant_1702	England	North West	45 - 54	Female		BB5	High school/secondary school or equivalent	£30,001 - £40,000	Yes	1	0	0	0	0	0	1	1	1	1	1	2	3	1	2	1	2	2	1	1	2	2	2	2	1	2	1	1	None identified	00:06:27
participant_1021	England	London	18 - 24	Female		SE28	First degree level qualification including undergraduate degrees, foundation degrees, graduate membership of a professional institute etc	£40,001 - £60,000	Yes	1	0	0	0	0	0	1	1	2	1	1	2	2	3	1	1	2	2	2	2	1	2	2	2	1	2	2	2	None identified	00:05:13
participant_843	England	North West	65+	Female		WA5	High school/secondary school or equivalent	£30,001 - £40,000	Yes	1	0	0	0	0	0	1	1	1	3	1	2	2	3	2	1	2	2	1	1	3	2	2	1	1	2	3	2	None identified	00:07:57
participant_984	England	North West	35 - 44	Male		CH1	Other school (inc. School leaving exam certificate or matriculation)	Less than £10,000	No	0	0	0	0	0	1	1	1	1	1	1	1	1	1	1	1	1	1	1	1	1	1	1	1	1	1	1	1	All True	00:03:20
participant_1588	England	East Midlands	65+	Male		LN12	High school/secondary school or equivalent	£20,001 - £30,000	Yes	1	0	0	0	0	0	1	1	1	1	1	1	1	1	1	1	1	3	1	1	1	1	1	1	1	1	1	1	None identified	00:05:29
participant_1590	England	East of England	55 - 64	Female		PE3	High school/secondary school or equivalent	£20,001 - £30,000	No	0	0	1	0	0	0	1	1	1	1	1	1	2	2	2	1	3	3	1	1	1	2	3	1	2	1	1	1	None identified	00:03:14
participant_439	England	Yorkshire and The Humber	25 - 34	Male		YO23	University higher degree (e.g. MSc, PhD)	£150,001 - £200,000	Yes	1	1	0	0	0	0	1	1	1	2	2	1	1	1	2	2	2	2	1	2	2	1	1	2	1	2	1	1	None identified	00:04:22
participant_1674	England	London	35 - 44	Female		N7	First degree level qualification including undergraduate degrees, foundation degrees, graduate membership of a professional institute etc	£20,001 - £30,000	Yes	1	0	0	0	0	0	1	1	3	1	1	1	1	1	1	1	1	2	1	1	1	2	2	1	1	1	3	1	None identified	00:07:20
participant_1229	England	South West	65+	Male		PL13	First degree level qualification including undergraduate degrees, foundation degrees, graduate membership of a professional institute etc	£40,001 - £60,000	No	0	0	1	0	1	0	1	1	1	1	2	1	2	2	1	2	2	2	1	1	1	2	1	1	1	1	1	1	None identified	00:08:02
participant_1192	England	Yorkshire and The Humber	55 - 64	Female		DN4	High school/secondary school or equivalent	£30,001 - £40,000	Yes	1	0	0	0	0	0	1	1	1	1	1	1	3	3	3	2	2	3	1	3	3	2	2	3	1	2	3	1	None identified	00:11:32
participant_385	England	South East	35 - 44	Female		PO2	High school/secondary school or equivalent	Less than £10,000	No	0	0	0	0	0	1	1	1	1	1	3	1	2	3	3	3	2	3	1	3	1	2	2	1	1	1	1	1	None identified	00:10:29
participant_549	England	South East	55 - 64	Female		OX12	University higher degree (e.g. MSc, PhD)	£30,001 - £40,000	No	0	1	1	0	0	0	1	1	1	3	1	1	2	3	3	1	2	3	1	1	3	2	2	1	1	1	3	1	None identified	00:05:13
participant_1209	England	London	18 - 24	Female		EN3	High school/secondary school or equivalent	£30,001 - £40,000	Yes	1	0	0	0	0	0	1	2	1	1	1	1	2	1	2	2	1	2	1	1	2	1	1	1	1	1	2	1	None identified	00:04:37
participant_1715	England	South West	45 - 54	Female		PL25	First degree level qualification including undergraduate degrees, foundation degrees, graduate membership of a professional institute etc	£10,001 - £20,000	No	0	1	0	0	0	0	1	1	1	1	2	1	3	1	1	1	2	3	1	1	1	2	2	1	1	1	1	1	None identified	00:06:39
participant_1566	England	East of England	35 - 44	Male		CM7	High school/secondary school or equivalent	£40,001 - £60,000	Yes	1	0	0	0	0	0	3	1	1	1	3	1	3	1	3	1	2	3	1	3	1	2	2	1	1	2	3	1	None identified	00:03:04
participant_542	England	London	35 - 44	Female		E13	University higher degree (e.g. MSc, PhD)	£20,001 - £30,000	Yes	1	0	0	0	0	0	1	1	1	1	1	1	1	1	1	1	3	1	1	1	1	1	2	1	1	1	2	3	None identified	00:03:48
participant_825	England	London	35 - 44	Male		TW11	First degree level qualification including undergraduate degrees, foundation degrees, graduate membership of a professional institute etc	£20,001 - £30,000	No	0	1	0	0	0	0	1	2	1	1	2	3	2	3	3	1	2	1	2	3	2	1	2	2	1	3	2	1	None identified	00:03:05
participant_642	England	Yorkshire and The Humber	55 - 64	Female		BD5	First degree level qualification including undergraduate degrees, foundation degrees, graduate membership of a professional institute etc	£20,001 - £30,000	Yes	1	0	0	0	0	0	1	1	1	3	3	1	3	1	3	1	2	3	1	1	1	3	3	1	1	2	3	3	None identified	00:04:06
participant_1653	England	London	25 - 34	Female		RM6	First degree level qualification including undergraduate degrees, foundation degrees, graduate membership of a professional institute etc	£20,001 - £30,000	Yes	1	1	1	0	1	0	1	1	2	2	1	3	2	3	2	2	2	3	1	3	3	2	2	1	3	2	1	1	None identified	00:04:46
participant_1425	England	East Midlands	65+	Male		NN16	High school/secondary school or equivalent	£20,001 - £30,000	Yes	1	0	0	0	0	0	1	1	1	1	3	1	2	1	2	1	2	2	1	2	3	2	2	1	1	2	1	1	None identified	00:05:31
participant_412	England	Yorkshire and The Humber	25 - 34	Female		S71	High school/secondary school or equivalent	Less than £10,000	Yes	1	0	0	0	0	0	3	3	3	3	3	3	3	3	3	3	3	3	3	3	3	3	3	3	3	3	3	3	All Don't Know	00:07:16
participant_1625	England	Yorkshire and The Humber	35 - 44	Female		LS8	First degree level qualification including undergraduate degrees, foundation degrees, graduate membership of a professional institute etc	£30,001 - £40,000	Yes	1	0	0	0	0	0	1	1	2	2	1	1	2	2	2	2	2	2	1	2	1	2	2	1	1	2	1	1	None identified	00:05:31
participant_111	England	North West	55 - 64	Female		M14	High school/secondary school or equivalent	£20,001 - £30,000	No	0	0	0	0	0	1	1	1	1	1	1	1	3	2	3	1	3	3	1	1	1	3	2	1	1	1	1	1	None identified	00:09:45
participant_478	England	South West	35 - 44	Male		TQ3	None of the above	£10,001 - £20,000	No	0	0	0	0	1	0	3	3	1	3	3	3	3	3	3	3	3	3	3	1	3	3	3	1	3	3	3	3	None identified	00:03:52
participant_379	England	West Midlands	35 - 44	Female		B20	University higher degree (e.g. MSc, PhD)	£80,001 - £100,000	No	0	0	0	0	0	1	1	1	1	2	1	1	1	1	1	1	2	1	1	1	3	2	3	2	1	1	1	1	None identified	00:03:48
participant_1359	England	North East	35 - 44	Male		NE10	Other school (inc. School leaving exam certificate or matriculation)	£30,001 - £40,000	Yes	1	0	0	0	0	0	1	2	2	2	1	1	2	1	1	2	2	2	1	2	2	2	2	1	2	2	1	1	None identified	00:05:43
participant_1093	England	South West	55 - 64	Female		BS22	Other school (inc. School leaving exam certificate or matriculation)	Less than £10,000	No	0	0	0	0	1	0	1	1	1	1	2	1	2	2	3	1	2	2	1	1	1	2	3	1	1	2	3	3	None identified	00:04:36
participant_1046	England	North West	18 - 24	Female		M43	High school/secondary school or equivalent	£30,001 - £40,000	Yes	1	0	0	0	0	0	1	1	1	1	2	1	2	2	2	2	2	1	1	3	2	2	2	2	1	3	1	1	None identified	00:04:49
participant_30	England	West Midlands	35 - 44	Female		ST6	High school/secondary school or equivalent	£20,001 - £30,000	No	0	0	0	0	0	1	1	1	1	1	1	1	2	1	2	1	3	1	1	1	2	1	2	1	1	1	1	1	None identified	00:03:16
participant_1034	England	North East	55 - 64	Female		DL3	None of the above	£80,001 - £100,000	No	0	0	0	0	0	1	1	1	1	1	1	1	1	1	2	1	1	1	1	1	3	2	1	2	1	3	1	1	None identified	00:09:35
participant_349	England	South East	35 - 44	Female		PO21	High school/secondary school or equivalent	£20,001 - £30,000	No	0	0	0	0	0	1	1	1	1	1	1	1	1	1	3	3	2	2	1	1	3	3	2	1	1	1	1	1	None identified	00:03:35
participant_1378	England	South West	65+	Female		BS40	High school/secondary school or equivalent	£20,001 - £30,000	No	0	0	1	0	0	0	1	1	1	1	1	1	2	2	2	1	2	2	1	1	2	2	2	1	1	1	1	1	None identified	00:06:21
participant_104	England	East Midlands	25 - 34	Female		S41	Apprenticeship / Trade school	£40,001 - £60,000	Yes	1	0	0	0	0	0	3	3	1	3	2	1	3	3	3	3	3	3	3	3	3	3	2	3	1	3	3	1	None identified	00:02:18
participant_1525	England	Yorkshire and The Humber	35 - 44	Female		YO16	High school/secondary school or equivalent	£30,001 - £40,000	Yes	1	0	0	0	0	0	1	1	1	1	3	1	3	1	2	1	2	2	1	1	1	2	2	1	1	2	1	1	None identified	00:03:01
participant_1635	England	North East	35 - 44	Male		NE66	University higher degree (e.g. MSc, PhD)	£40,001 - £60,000	Yes	1	0	0	0	0	0	1	1	1	1	2	2	1	1	2	2	2	2	1	2	2	2	2	1	2	2	1	1	None identified	00:10:36
participant_1232	England	London	55 - 64	Male		WD	High school/secondary school or equivalent	£60,001 - £80,000	No	0	0	0	0	0	1	1	1	1	1	3	1	3	3	2	3	2	3	3	1	1	2	2	3	1	3	3	1	None identified	00:05:09
participant_625	Wales	Wales	65+	Male		CH87	Apprenticeship / Trade school	£40,001 - £60,000	No	0	0	1	0	1	0	1	1	1	2	1	2	2	1	2	1	2	2	1	2	2	2	2	2	2	2	1	1	None identified	00:06:19
participant_66	England	West Midlands	55 - 64	Female		TF10	High school/secondary school or equivalent	£10,001 - £20,000	No	0	0	0	0	1	0	1	1	1	1	1	1	3	3	3	1	3	3	3	1	1	2	2	3	1	3	3	1	None identified	00:06:48
participant_1450	England	West Midlands	35 - 44	Female		HR2	Other school (inc. School leaving exam certificate or matriculation)	£20,001 - £30,000	No	0	1	0	0	0	0	2	1	1	2	1	1	1	2	1	3	2	3	1	3	2	3	1	2	3	1	3	2	None identified	00:04:07
participant_8	England	London	25 - 34	Female		M16	University higher degree (e.g. MSc, PhD)	£30,001 - £40,000	Yes	1	0	0	0	0	0	1	1	1	1	1	1	1	1	1	1	1	1	2	1	1	1	1	1	1	1	1	1	None identified	00:02:50
participant_785	England	North West	55 - 64	Male		M43	High school/secondary school or equivalent	£40,001 - £60,000	Yes	1	0	0	0	0	0	1	1	3	1	1	1	1	3	1	1	2	1	1	1	3	1	2	1	1	1	1	1	None identified	00:05:10
participant_585	England	North East	35 - 44	Female		NE24	University higher degree (e.g. MSc, PhD)	£20,001 - £30,000	Yes	1	0	0	0	0	0	1	1	1	1	1	1	1	1	1	1	1	1	1	1	1	1	1	1	1	1	1	1	All True	00:07:58
participant_38	England	East of England	35 - 44	Female		IP2	High school/secondary school or equivalent	£20,001 - £30,000	Yes	1	0	0	0	0	0	1	1	1	1	1	1	2	1	1	1	1	1	1	2	1	1	2	1	1	2	1	1	None identified	00:02:45
participant_1052	England	London	25 - 34	Female		E3	University higher degree (e.g. MSc, PhD)	£60,001 - £80,000	Yes	1	0	1	0	1	0	1	1	1	3	1	1	3	1	3	2	2	2	1	3	1	2	2	1	3	1	1	1	None identified	00:03:33
participant_511	England	East of England	55 - 64	Female		NR8	First degree level qualification including undergraduate degrees, foundation degrees, graduate membership of a professional institute etc	£20,001 - £30,000	Yes	1	0	0	0	0	0	1	1	1	1	2	1	2	1	2	1	2	2	1	1	2	2	2	1	1	2	1	1	None identified	00:04:26
participant_989	England	South East	35 - 44	Female		SL4	First degree level qualification including undergraduate degrees, foundation degrees, graduate membership of a professional institute etc	£80,001 - £100,000	Yes	1	0	1	0	1	0	1	1	1	1	1	1	2	2	2	2	2	3	1	3	1	2	2	1	1	2	1	1	None identified	00:04:11
participant_830	England	West Midlands	35 - 44	Female		B63	First degree level qualification including undergraduate degrees, foundation degrees, graduate membership of a professional institute etc	£60,001 - £80,000	No	0	0	0	0	0	1	1	3	1	3	3	3	1	1	3	1	3	3	1	3	3	3	3	3	3	3	3	3	None identified	00:11:44
participant_240	England	South East	55 - 64	Male		BN2	High school/secondary school or equivalent	£20,001 - £30,000	No	0	0	1	0	1	0	1	1	2	1	3	1	2	3	2	2	2	2	1	2	1	2	2	3	1	1	3	1	None identified	00:23:07
participant_526	Scotland	Scotland	45 - 54	Male		PA1	High school/secondary school or equivalent	£20,001 - £30,000	No	0	0	0	0	0	1	1	1	1	3	1	1	3	2	1	3	1	1	3	1	1	2	1	1	3	2	1	1	None identified	00:04:28
participant_423	England	West Midlands	45 - 54	Female		B44	High school/secondary school or equivalent	£30,001 - £40,000	No	0	0	0	0	1	0	1	1	1	3	1	3	3	3	3	1	1	3	3	1	3	2	3	3	3	3	1	3	None identified	00:11:30
participant_1426	Scotland	Scotland	55 - 64	Female		PA14	High school/secondary school or equivalent	£20,001 - £30,000	No	0	0	0	1	1	0	1	1	1	1	1	1	2	1	2	1	2	2	1	2	2	2	2	1	1	3	1	1	None identified	00:03:56
participant_863	Scotland	Scotland	25 - 34	Female		G1	University higher degree (e.g. MSc, PhD)	£20,001 - £30,000	No	0	0	1	0	1	0	1	1	1	1	1	1	3	3	1	3	3	3	1	1	1	3	3	3	1	1	1	3	None identified	00:03:32
participant_490	England	South East	45 - 54	Female		MK16	High school/secondary school or equivalent	£40,001 - £60,000	Yes	1	0	0	0	0	0	1	1	1	1	1	1	1	1	2	1	2	2	1	1	1	2	2	2	1	2	1	1	None identified	00:03:41
participant_783	England	South West	55 - 64	Male		PL15	High school/secondary school or equivalent	£10,001 - £20,000	Yes	1	0	0	0	0	0	1	1	1	1	2	3	1	2	2	1	2	2	1	1	1	2	2	1	1	2	1	1	None identified	00:04:51
participant_653	England	East Midlands	25 - 34	Female		NG6	Other school (inc. School leaving exam certificate or matriculation)	Less than £10,000	No	0	0	0	0	0	1	2	2	1	1	1	1	2	2	2	2	1	1	1	2	1	1	1	1	1	1	2	2	None identified	00:07:15
participant_602	England	London	35 - 44	Female		CT11	Other school (inc. School leaving exam certificate or matriculation)	£30,001 - £40,000	No	0	0	0	0	0	1	1	1	1	1	1	1	1	1	1	3	1	1	1	1	1	1	1	1	1	1	1	1	None identified	00:03:42
participant_1568	England	London	25 - 34	Female		TW8	First degree level qualification including undergraduate degrees, foundation degrees, graduate membership of a professional institute etc	£10,001 - £20,000	No	0	0	0	1	0	0	1	1	1	1	3	1	3	3	3	1	3	1	1	3	3	3	1	3	3	3	3	3	None identified	00:03:03
participant_1220	England	West Midlands	25 - 34	Female		E16	High school/secondary school or equivalent	£40,001 - £60,000	Yes	1	0	0	0	0	0	1	1	2	3	1	3	1	1	3	3	3	1	1	1	1	1	2	3	3	1	1	1	None identified	00:02:56
participant_925	Scotland	Scotland	25 - 34	Female		G1	University higher degree (e.g. MSc, PhD)	£40,001 - £60,000	Yes	1	0	0	0	0	0	1	1	1	2	1	1	2	2	2	1	1	1	1	1	2	2	1	3	2	2	2	1	None identified	00:05:56
participant_1709	England	South West	25 - 34	Female		BH23	High school/secondary school or equivalent	£10,001 - £20,000	Yes	1	0	0	0	0	0	1	1	1	1	1	1	1	2	2	1	2	2	1	1	1	2	2	2	1	2	2	1	None identified	00:03:30
participant_1385	England	South East	35 - 44	Male		PO38	Apprenticeship / Trade school	£20,001 - £30,000	Yes	1	0	0	0	0	0	1	2	1	3	1	1	2	1	3	2	1	3	1	1	3	2	3	3	1	2	1	1	None identified	00:04:12
participant_1442	England	East Midlands	65+	Male		PE21	High school/secondary school or equivalent	£10,001 - £20,000	Yes	1	0	1	1	1	0	1	1	3	1	1	1	2	1	2	3	2	1	1	1	1	2	2	3	2	2	2	3	None identified	00:08:57
participant_615	England	South East	65+	Female		TN22	High school/secondary school or equivalent	£10,001 - £20,000	No	0	1	1	0	1	0	1	1	1	2	1	1	2	1	2	1	2	2	1	2	2	2	2	1	1	1	1	1	None identified	00:04:39
participant_1482	England	London	25 - 34	Female		E11	University higher degree (e.g. MSc, PhD)	£20,001 - £30,000	Yes	1	0	0	0	0	0	2	2	2	2	2	2	2	1	2	2	2	1	2	2	1	2	1	1	2	2	2	1	None identified	00:05:12
participant_402	England	West Midlands	55 - 64	Male		CV1	High school/secondary school or equivalent	£40,001 - £60,000	No	0	0	0	0	0	1	1	3	3	3	3	3	3	1	2	1	2	3	1	3	1	2	2	1	1	3	3	1	None identified	00:05:33
participant_146	Wales	Wales	65+	Female		SA70	First degree level qualification including undergraduate degrees, foundation degrees, graduate membership of a professional institute etc	£40,001 - £60,000	Yes	1	0	1	0	1	0	2	1	1	2	2	1	2	2	2	1	2	2	1	2	1	2	2	1	1	2	1	1	None identified	00:12:26
participant_1472	England	South East	45 - 54	Female		RH17	First degree level qualification including undergraduate degrees, foundation degrees, graduate membership of a professional institute etc	£40,001 - £60,000	No	0	0	0	0	0	1	3	3	3	3	3	3	3	1	2	3	2	3	3	3	3	3	3	3	3	3	3	3	None identified	00:03:39
participant_239	England	North West	45 - 54	Female		WA10	High school/secondary school or equivalent	Less than £10,000	Yes	1	1	1	0	1	0	1	1	1	1	2	1	2	1	2	1	2	2	1	1	1	2	2	2	1	2	1	1	None identified	00:07:11
participant_196	England	South East	65+	Male		PO8	High school/secondary school or equivalent	£30,001 - £40,000	Yes	1	1	0	0	1	0	1	1	3	3	1	3	2	1	2	3	2	2	1	3	2	2	2	3	1	2	1	1	None identified	00:06:15
participant_349	England	North West	25 - 34	Female		OL4	Apprenticeship / Trade school	£60,001 - £80,000	No	0	0	1	0	1	0	1	1	1	1	1	1	2	1	3	2	1	1	1	2	2	1	2	1	1	2	1	1	None identified	00:04:32
participant_41	England	South East	65+	Male		TN27	University higher degree (e.g. MSc, PhD)	£20,001 - £30,000	No	0	0	1	0	1	0	3	1	3	2	1	3	1	2	2	1	2	3	1	1	1	3	2	3	1	1	1	1	None identified	00:11:09
participant_637	England	West Midlands	18 - 24	Female		WV14	University higher degree (e.g. MSc, PhD)	Less than £10,000	No	0	0	0	0	0	1	3	2	1	2	1	1	2	2	1	3	1	1	1	3	1	2	1	1	2	2	3	3	None identified	00:02:30
participant_36	England	South West	25 - 34	Female		PL12	University higher degree (e.g. MSc, PhD)	£80,001 - £100,000	Yes	1	0	0	0	0	0	1	1	3	3	2	2	2	2	2	2	2	2	2	3	2	2	2	3	1	2	3	2	None identified	00:05:10
participant_570	England	West Midlands	55 - 64	Female		CV11	High school/secondary school or equivalent	£20,001 - £30,000	No	0	0	0	0	0	1	1	1	1	1	1	1	2	1	2	2	2	2	1	1	1	2	2	1	1	2	1	1	None identified	00:05:18
participant_263	England	London	25 - 34	Male		LE4	Apprenticeship / Trade school	£60,001 - £80,000	Yes	1	0	0	0	0	0	1	1	1	1	1	1	1	1	1	1	1	1	1	1	1	1	1	2	1	1	1	1	None identified	00:07:45
participant_1310	England	London	18 - 24	Male		DA11	University higher degree (e.g. MSc, PhD)	£40,001 - £60,000	No	0	1	0	0	0	0	1	2	1	2	2	1	2	1	2	1	2	3	2	1	1	2	2	3	2	2	3	1	None identified	00:04:22
participant_575	England	Yorkshire and The Humber	45 - 54	Male		WF8	University higher degree (e.g. MSc, PhD)	£30,001 - £40,000	No	0	0	0	0	0	1	1	1	1	2	2	2	2	2	2	2	2	2	1	1	1	2	2	1	1	2	1	1	None identified	00:07:52
participant_1036	England	South West	45 - 54	Male		PL14	First degree level qualification including undergraduate degrees, foundation degrees, graduate membership of a professional institute etc	£30,001 - £40,000	Yes	1	0	0	0	0	0	1	1	1	1	2	3	2	3	3	2	2	2	1	2	2	2	2	3	3	2	3	1	None identified	00:04:51
participant_329	England	South East	65+	Male		BN43	High school/secondary school or equivalent	£20,001 - £30,000	Yes	1	0	0	0	0	0	1	1	1	2	2	3	1	2	2	2	2	1	1	2	1	3	2	3	1	1	2	1	None identified	00:05:10
participant_316	England	West Midlands	18 - 24	Male		PR2	University higher degree (e.g. MSc, PhD)	£100,001 - £150,000	Yes	1	0	0	0	0	0	1	2	1	1	2	2	1	2	1	2	2	1	1	2	2	2	1	1	1	1	2	1	None identified	00:07:55
participant_1337	England	London	25 - 34	Male		E15	High school/secondary school or equivalent	Less than £10,000	Yes	1	1	1	1	0	0	1	1	1	2	1	1	1	1	1	1	2	1	1	1	1	1	1	1	1	1	1	1	None identified	00:01:33
participant_731	England	North West	65+	Male		L6	High school/secondary school or equivalent	Less than £10,000	No	0	0	0	0	0	1	1	1	1	1	3	1	3	3	1	1	1	3	1	1	1	2	3	1	1	3	1	1	None identified	00:04:11
participant_806	Wales	Wales	18 - 24	Female		SA11	University higher degree (e.g. MSc, PhD)	£40,001 - £60,000	Yes	1	0	0	0	0	0	1	1	1	1	3	2	1	1	3	3	3	3	1	3	1	3	2	3	3	3	1	1	None identified	00:06:23
participant_1077	England	East of England	18 - 24	Male		SS14	High school/secondary school or equivalent	Less than £10,000	Yes	1	0	0	0	0	0	2	3	3	1	1	1	1	1	1	2	1	1	3	3	2	3	3	1	1	3	3	3	None identified	00:02:09
participant_816	England	London	25 - 34	Male		SE15	University higher degree (e.g. MSc, PhD)	£100,001 - £150,000	Yes	1	0	0	0	0	0	1	3	1	2	2	1	1	1	2	1	2	2	1	2	1	2	1	1	1	2	1	1	None identified	00:05:00
participant_330	England	North West	25 - 34	Male		M11	University higher degree (e.g. MSc, PhD)	£60,001 - £80,000	No	0	0	0	0	0	1	3	3	3	2	2	3	3	3	3	3	3	3	3	3	3	3	3	3	3	3	3	3	None identified	00:03:51
participant_345	Wales	Wales	65+	Male		LL29	High school/secondary school or equivalent	£40,001 - £60,000	No	0	0	0	0	0	1	3	3	3	3	3	3	3	3	3	3	3	3	3	3	3	3	3	3	3	3	3	3	All Don't Know	00:03:20
participant_775	England	West Midlands	65+	__other	sissy	WV8	High school/secondary school or equivalent	£10,001 - £20,000	No	0	0	1	0	1	0	1	1	3	3	1	1	1	2	2	2	2	2	1	1	1	2	1	1	1	2	1	1	None identified	00:04:57
participant_1667	England	South West	45 - 54	Male		TA21	First degree level qualification including undergraduate degrees, foundation degrees, graduate membership of a professional institute etc	£30,001 - £40,000	Yes	1	0	0	0	0	0	1	1	3	2	2	1	2	1	2	2	2	3	1	2	3	2	2	2	1	2	1	3	None identified	00:03:40
participant_1339	England	North West	18 - 24	Male		CH60	First degree level qualification including undergraduate degrees, foundation degrees, graduate membership of a professional institute etc	£40,001 - £60,000	Yes	1	0	0	0	0	0	1	2	1	2	2	1	3	2	2	2	2	2	1	3	1	2	1	3	1	1	1	2	None identified	00:02:57
participant_1547	England	South West	55 - 64	Male		BH2	Other school (inc. School leaving exam certificate or matriculation)	£20,001 - £30,000	No	0	0	0	0	0	1	1	1	1	1	2	1	2	3	3	1	3	3	1	1	1	2	2	1	1	1	1	1	None identified	00:04:37
participant_193	England	Yorkshire and The Humber	45 - 54	Male		YO16	None of the above	Less than £10,000	No	0	0	0	0	0	1	1	1	1	2	2	3	2	1	2	2	2	1	1	2	3	2	2	3	1	2	3	2	None identified	00:04:45
participant_1539	England	West Midlands	65+	Male		B47	High school/secondary school or equivalent	£10,001 - £20,000	No	0	0	1	0	0	0	1	1	1	3	3	3	3	3	3	3	2	2	1	1	3	2	3	3	3	1	3	3	None identified	00:05:00
participant_41	Wales	Wales	35 - 44	Female		SA12	First degree level qualification including undergraduate degrees, foundation degrees, graduate membership of a professional institute etc	£20,001 - £30,000	Yes	1	1	0	0	0	0	1	1	1	1	1	1	2	3	2	1	2	2	1	1	2	2	2	2	1	2	1	1	None identified	00:06:07
participant_996	England	North West	65+	Male		FY4	Apprenticeship / Trade school	£20,001 - £30,000	No	0	0	1	0	0	0	1	1	1	1	2	1	2	3	1	1	3	3	1	1	1	2	2	1	1	1	1	1	None identified	00:10:58
participant_1505	England	North West	45 - 54	Male		WN4	University higher degree (e.g. MSc, PhD)	£30,001 - £40,000	Yes	1	0	1	0	1	0	1	1	1	1	1	1	2	2	2	2	2	2	1	1	1	2	2	2	2	2	1	1	None identified	00:06:18
participant_1014	Wales	Wales	55 - 64	Female		CF71	First degree level qualification including undergraduate degrees, foundation degrees, graduate membership of a professional institute etc	£30,001 - £40,000	Yes	1	0	0	0	0	0	1	1	1	1	1	1	2	1	1	1	1	1	1	1	1	1	1	1	1	2	1	1	None identified	00:10:04
participant_1290	England	East Midlands	65+	Male		S21	High school/secondary school or equivalent	£30,001 - £40,000	No	0	0	1	0	0	0	1	1	1	1	1	1	1	1	2	1	2	1	1	1	1	2	1	1	1	2	1	1	None identified	00:09:07
participant_816	Scotland	Scotland	65+	Male		KA4	High school/secondary school or equivalent	£40,001 - £60,000	No	0	0	0	0	0	1	1	1	1	2	2	1	2	3	3	1	2	3	1	1	2	2	2	3	1	1	1	1	None identified	00:05:13
participant_1124	England	North West	45 - 54	Male		BL5	University higher degree (e.g. MSc, PhD)	£40,001 - £60,000	Yes	1	0	0	0	0	0	1	1	1	1	2	1	2	3	2	1	3	2	1	1	1	2	2	3	1	2	1	2	None identified	00:03:36
participant_340	England	North West	55 - 64	Male		L8	High school/secondary school or equivalent	£30,001 - £40,000	Yes	1	0	0	0	0	0	1	1	1	3	3	1	1	3	3	3	2	3	1	3	3	2	2	3	3	1	1	1	None identified	00:06:09
participant_1564	Scotland	Scotland	45 - 54	Male		EH20	University higher degree (e.g. MSc, PhD)	£30,001 - £40,000	No	0	0	0	0	0	1	1	1	1	1	3	1	3	3	3	1	2	3	1	1	1	3	2	3	3	1	3	3	None identified	00:04:23
participant_1728	England	North West	25 - 34	Male		M6	First degree level qualification including undergraduate degrees, foundation degrees, graduate membership of a professional institute etc	£40,001 - £60,000	No	0	0	0	0	0	1	1	1	1	2	3	3	2	3	2	1	2	2	1	3	1	3	2	3	2	1	3	3	None identified	00:06:08
participant_1294	Scotland	Scotland	45 - 54	Female		ML9	High school/secondary school or equivalent	Less than £10,000	Yes	1	0	0	0	0	0	1	1	1	1	2	1	2	3	2	1	2	1	1	1	1	2	2	2	1	2	1	1	None identified	00:04:29
participant_557	England	South West	55 - 64	Female		EX17	High school/secondary school or equivalent	£30,001 - £40,000	Yes	1	0	1	0	1	0	1	1	3	3	2	2	2	1	2	3	2	2	1	2	2	2	2	3	1	2	3	1	None identified	00:07:04
participant_1462	England	West Midlands	65+	Male		DY2	First degree level qualification including undergraduate degrees, foundation degrees, graduate membership of a professional institute etc	£20,001 - £30,000	Yes	1	1	1	0	1	0	1	1	1	1	1	2	2	2	2	2	2	2	1	2	1	2	2	1	3	2	1	1	None identified	00:07:19
participant_577	Scotland	Scotland	25 - 34	Male		G83	High school/secondary school or equivalent	£30,001 - £40,000	No	0	0	1	0	0	0	1	1	1	1	1	1	2	2	2	1	3	3	1	1	1	2	2	3	2	2	3	1	None identified	00:04:21
participant_1311	Scotland	Scotland	45 - 54	Male		KA26	First degree level qualification including undergraduate degrees, foundation degrees, graduate membership of a professional institute etc	£30,001 - £40,000	No	0	0	0	0	0	1	1	1	1	1	2	1	3	3	1	3	2	3	1	2	1	3	2	1	1	1	3	1	None identified	00:04:59
participant_957	Scotland	Scotland	35 - 44	Female		G52	First degree level qualification including undergraduate degrees, foundation degrees, graduate membership of a professional institute etc	£10,001 - £20,000	No	0	0	1	0	1	0	1	1	1	1	1	1	2	1	3	3	1	1	1	3	1	2	2	1	1	2	1	1	None identified	00:07:16
participant_562	Scotland	Scotland	45 - 54	Female		KA13	First degree level qualification including undergraduate degrees, foundation degrees, graduate membership of a professional institute etc	£10,001 - £20,000	No	0	0	1	0	1	0	1	1	1	1	2	1	2	2	1	1	1	3	1	1	2	2	1	1	1	1	1	3	None identified	00:04:00
participant_1235	Northern Ireland	Northern Ireland	45 - 54	Male		BT40	High school/secondary school or equivalent	£10,001 - £20,000	Yes	1	0	0	0	0	0	1	1	1	1	2	1	2	1	2	1	2	1	1	1	1	2	2	1	1	1	1	1	None identified	00:07:02
participant_514	England	South West	45 - 54	Male		PL25	First degree level qualification including undergraduate degrees, foundation degrees, graduate membership of a professional institute etc	£20,001 - £30,000	No	0	0	0	0	1	0	1	1	1	3	1	1	2	1	2	3	3	2	1	1	1	2	3	3	1	3	1	1	None identified	00:02:21
participant_721	Scotland	Scotland	45 - 54	Male		DD3	University higher degree (e.g. MSc, PhD)	£20,001 - £30,000	Yes	1	0	0	0	0	0	3	2	2	2	2	3	3	1	1	1	3	2	3	2	3	1	2	1	3	3	3	3	None identified	00:01:55
participant_1453	Northern Ireland	Northern Ireland	65+	Male		BT23	University higher degree (e.g. MSc, PhD)	£60,001 - £80,000	Yes	1	0	0	0	0	0	1	1	2	2	3	3	1	1	3	1	2	2	1	3	2	2	2	3	3	2	3	3	None identified	00:06:50
participant_397	England	South East	65+	Male		ME15	High school/secondary school or equivalent	£20,001 - £30,000	Yes	1	0	0	0	0	0	1	1	1	1	1	1	2	1	2	1	2	1	1	1	1	2	2	2	1	2	2	1	None identified	00:08:41
participant_578	Scotland	Scotland	35 - 44	Female		PA1	First degree level qualification including undergraduate degrees, foundation degrees, graduate membership of a professional institute etc	£40,001 - £60,000	No	0	1	0	0	0	0	1	1	1	1	1	1	1	3	3	2	1	1	1	1	1	2	2	3	1	2	3	3	None identified	00:06:13
participant_453	Wales	Wales	18 - 24	Female		SA1	Prefer not to say	Prefer not to say	Yes	1	0	0	0	1	0	1	1	1	3	2	3	2	2	2	3	3	3	1	3	3	3	3	3	1	2	3	1	None identified	00:03:46
participant_66	England	London	65+	Male		RM14	University higher degree (e.g. MSc, PhD)	£40,001 - £60,000	No	0	0	0	0	0	1	1	1	1	1	3	1	2	1	3	3	3	3	1	1	2	2	2	3	1	1	1	1	None identified	00:08:58
participant_1329	Scotland	Scotland	35 - 44	Male		EH14	University higher degree (e.g. MSc, PhD)	£40,001 - £60,000	No	0	0	1	0	0	0	1	1	1	1	3	1	2	2	2	1	2	1	1	1	1	2	2	1	1	2	1	1	None identified	00:04:00
participant_276	Scotland	Scotland	65+	Male		DD3	University higher degree (e.g. MSc, PhD)	£60,001 - £80,000	Yes	1	0	1	0	0	0	1	3	3	3	3	3	2	2	2	2	2	2	1	1	1	2	2	3	3	2	3	3	None identified	00:06:26
participant_766	England	North West	55 - 64	Male		OL7	First degree level qualification including undergraduate degrees, foundation degrees, graduate membership of a professional institute etc	£30,001 - £40,000	Yes	1	0	0	0	0	0	1	3	1	1	2	1	2	2	3	1	2	2	1	1	1	1	2	3	1	2	3	1	None identified	00:06:40
participant_499	Scotland	Scotland	55 - 64	Female		FK10	University higher degree (e.g. MSc, PhD)	£40,001 - £60,000	Yes	1	0	0	0	0	0	1	1	1	1	1	1	3	2	3	1	3	1	1	1	3	2	2	3	1	1	1	1	None identified	00:03:07
participant_1214	England	London	55 - 64	Male		N5	High school/secondary school or equivalent	£100,001 - £150,000	Yes	1	0	0	0	0	0	1	1	3	3	2	1	2	1	3	2	2	2	1	1	3	2	2	3	3	3	1	3	None identified	00:05:54
participant_829	Wales	Wales	45 - 54	Male		CF14	High school/secondary school or equivalent	£40,001 - £60,000	No	0	1	1	1	1	0	1	1	2	1	1	1	2	2	2	1	2	1	1	1	1	2	2	1	1	2	1	1	None identified	00:04:08
participant_1445	Scotland	Scotland	65+	Male		DD10	First degree level qualification including undergraduate degrees, foundation degrees, graduate membership of a professional institute etc	£40,001 - £60,000	No	0	1	0	0	0	0	1	1	1	2	2	1	2	2	2	3	2	2	1	3	2	2	1	3	2	2	1	1	None identified	00:05:50
participant_174	England	North West	25 - 34	Male		M2	University higher degree (e.g. MSc, PhD)	£60,001 - £80,000	No	0	0	0	0	0	1	3	3	3	3	3	3	3	3	3	3	3	3	3	3	3	3	3	3	3	3	3	3	All Don't Know	00:01:44
participant_452	England	South West	35 - 44	Male		SP6	Other school (inc. School leaving exam certificate or matriculation)	£20,001 - £30,000	Yes	1	0	0	0	0	0	1	1	1	3	1	3	2	1	3	3	1	2	1	3	1	2	3	3	1	2	1	1	None identified	00:03:35
participant_1278	Wales	Wales	65+	Female		CF72	First degree level qualification including undergraduate degrees, foundation degrees, graduate membership of a professional institute etc	£30,001 - £40,000	No	0	0	1	0	1	0	1	1	1	1	2	1	2	2	2	1	2	1	1	1	1	2	2	1	1	2	1	1	None identified	00:04:27
participant_1035	England	North West	25 - 34	Male		CH45	First degree level qualification including undergraduate degrees, foundation degrees, graduate membership of a professional institute etc	£10,001 - £20,000	No	0	0	0	0	1	0	1	1	1	1	3	1	2	3	1	3	2	3	1	1	1	2	2	3	1	1	3	3	None identified	00:04:20
participant_793	England	North West	65+	Male		ST1	University higher degree (e.g. MSc, PhD)	£20,001 - £30,000	No	0	0	0	0	0	1	1	1	1	1	3	3	3	2	3	1	2	3	1	1	3	2	2	1	1	2	3	1	None identified	00:04:42
participant_481	Scotland	Scotland	55 - 64	Male		EH33	High school/secondary school or equivalent	£20,001 - £30,000	No	0	0	0	0	1	0	1	1	1	2	1	1	2	1	2	1	2	2	1	1	1	2	2	2	1	1	2	2	None identified	00:06:54
participant_1007	England	South West	55 - 64	Male		TQ13	High school/secondary school or equivalent	£40,001 - £60,000	Yes	1	0	1	0	1	0	1	1	1	2	2	2	2	1	2	2	2	3	1	1	1	2	2	1	1	2	3	1	None identified	00:06:41
participant_1467	Wales	Wales	35 - 44	Female		NP23	None of the above	Less than £10,000	No	0	0	0	0	1	0	3	3	3	3	3	3	3	3	3	3	3	3	3	3	3	3	3	3	3	3	3	3	All Don't Know	00:03:21
participant_330	England	South West	45 - 54	Male		BA12	High school/secondary school or equivalent	£30,001 - £40,000	No	0	0	0	0	0	1	1	1	3	3	3	3	3	3	3	3	3	3	3	3	3	3	3	3	3	1	3	3	None identified	00:08:42
participant_490	England	South West	35 - 44	Male		BS15	High school/secondary school or equivalent	Less than £10,000	Yes	1	0	0	0	0	0	1	1	1	1	1	1	2	2	2	3	2	1	1	1	1	2	2	1	1	1	1	1	None identified	00:06:43
participant_352	England	North West	65+	Male		OL11	Apprenticeship / Trade school	£40,001 - £60,000	No	0	0	0	0	0	1	3	3	3	3	3	3	3	3	3	3	3	3	3	3	3	3	3	3	3	3	3	3	All Don't Know	00:02:52
participant_284	England	South East	25 - 34	Male		DA16	High school/secondary school or equivalent	£40,001 - £60,000	No	0	0	1	0	0	0	1	1	1	1	1	1	1	2	2	1	1	1	1	1	2	1	1	1	1	1	1	1	None identified	00:06:04
participant_1420	England	South East	55 - 64	Male		BH24	High school/secondary school or equivalent	£40,001 - £60,000	No	0	0	1	0	0	0	1	1	1	1	1	1	2	3	2	3	2	3	1	1	1	2	2	1	1	1	1	1	None identified	00:10:07
participant_787	Scotland	Scotland	25 - 34	Female		EH4	University higher degree (e.g. MSc, PhD)	£20,001 - £30,000	No	0	0	0	0	1	0	1	3	1	1	1	1	3	3	3	1	1	1	1	1	3	1	3	1	1	1	3	1	None identified	00:06:56
participant_1628	England	South East	55 - 64	Male		SL0	First degree level qualification including undergraduate degrees, foundation degrees, graduate membership of a professional institute etc	£80,001 - £100,000	Yes	1	0	0	0	0	0	1	1	2	1	1	1	1	1	2	1	1	1	1	1	1	1	1	1	1	1	1	1	None identified	00:04:14
participant_1418	Wales	Wales	35 - 44	Female		CF45	University higher degree (e.g. MSc, PhD)	£30,001 - £40,000	Yes	1	0	0	0	1	0	1	1	2	1	1	1	2	1	2	2	2	2	1	1	1	2	2	2	1	2	1	1	None identified	00:03:20
participant_1386	Wales	Wales	65+	__other	Invalid response - indicated male	SA2	First degree level qualification including undergraduate degrees, foundation degrees, graduate membership of a professional institute etc	£20,001 - £30,000	Yes	1	1	1	0	1	0	1	1	1	2	2	1	2	2	2	2	2	2	1	1	2	2	2	1	1	2	1	1	None identified	00:06:06
participant_1221	Scotland	Scotland	45 - 54	Female		G81	Other school (inc. School leaving exam certificate or matriculation)	£30,001 - £40,000	Yes	1	0	0	0	0	0	1	1	1	1	2	1	1	2	2	1	2	2	1	1	1	1	2	1	1	2	1	1	None identified	00:04:15
participant_123	England	East of England	45 - 54	Male		SS3	High school/secondary school or equivalent	£40,001 - £60,000	No	0	0	0	0	0	1	1	1	1	1	2	3	2	3	3	2	3	1	1	3	1	2	2	3	1	2	1	3	None identified	00:05:28
participant_310	Scotland	Scotland	65+	Male		PH10	First degree level qualification including undergraduate degrees, foundation degrees, graduate membership of a professional institute etc	£100,001 - £150,000	Yes	1	0	0	0	0	0	1	1	1	2	3	1	2	1	3	2	2	2	1	3	2	2	2	3	1	2	1	3	None identified	00:03:19
participant_1162	Scotland	Scotland	25 - 34	Female		EH6	First degree level qualification including undergraduate degrees, foundation degrees, graduate membership of a professional institute etc	£30,001 - £40,000	Yes	1	0	0	0	0	0	1	1	2	1	2	1	1	1	1	2	2	2	1	2	1	1	2	1	2	1	1	1	None identified	00:07:22
participant_376	Scotland	Scotland	25 - 34	Female		EH3	First degree level qualification including undergraduate degrees, foundation degrees, graduate membership of a professional institute etc	Prefer not to say	No	0	1	1	1	1	0	1	2	1	1	1	1	2	2	2	2	3	2	1	2	1	2	2	2	1	1	2	1	None identified	00:06:42
participant_442	England	London	35 - 44	Male		SW2	High school/secondary school or equivalent	£20,001 - £30,000	No	0	0	0	0	1	0	2	2	3	3	1	1	1	2	1	2	3	3	1	3	1	2	1	3	2	2	3	3	None identified	00:05:44
participant_850	England	North West	65+	Male		M44	Apprenticeship / Trade school	£30,001 - £40,000	No	0	0	1	0	1	0	1	1	1	2	1	1	2	1	1	1	1	1	1	1	1	2	3	3	3	1	1	1	None identified	00:10:08
participant_1498	England	South East	55 - 64	Male		MK2	First degree level qualification including undergraduate degrees, foundation degrees, graduate membership of a professional institute etc	£60,001 - £80,000	No	0	0	1	0	1	0	1	1	1	1	1	1	1	1	1	1	2	2	1	1	1	2	2	1	1	1	1	1	None identified	00:07:42
participant_21	Scotland	Scotland	65+	Female		AB10	High school/secondary school or equivalent	£20,001 - £30,000	No	0	0	0	0	1	0	1	1	1	1	1	1	2	1	2	3	2	3	1	1	3	2	2	3	2	1	3	3	None identified	00:05:53
participant_67	England	North West	65+	Male		CA25	High school/secondary school or equivalent	£10,001 - £20,000	Yes	1	0	0	0	0	0	1	1	1	1	3	1	1	3	1	3	2	1	1	1	1	3	3	1	1	3	1	1	None identified	00:06:49
participant_52	England	London	25 - 34	Male		MK4	High school/secondary school or equivalent	£10,001 - £20,000	No	0	1	0	0	0	0	1	1	1	1	1	1	1	1	1	1	1	1	1	1	1	1	1	1	1	1	1	1	All True	00:03:57
participant_814	Northern Ireland	Northern Ireland	45 - 54	Female		BT16	First degree level qualification including undergraduate degrees, foundation degrees, graduate membership of a professional institute etc	Less than £10,000	No	0	0	0	0	0	1	1	1	1	3	1	3	3	1	2	2	2	3	1	2	3	2	2	1	1	1	3	3	None identified	00:05:17
participant_1003	Wales	Wales	55 - 64	Female		LL60	First degree level qualification including undergraduate degrees, foundation degrees, graduate membership of a professional institute etc	£10,001 - £20,000	No	0	0	0	0	1	0	1	1	1	1	2	1	2	1	1	2	2	2	1	1	1	2	2	1	1	1	1	1	None identified	00:10:44
participant_457	Scotland	Scotland	65+	Female		ML3	None of the above	£10,001 - £20,000	No	0	0	1	0	0	0	1	1	1	1	1	1	3	2	2	2	1	3	1	1	1	3	2	2	1	2	1	1	None identified	00:05:21
participant_274	Wales	Wales	65+	Female		SA4	High school/secondary school or equivalent	£40,001 - £60,000	No	0	0	1	0	0	0	1	1	1	1	3	1	2	3	2	1	2	3	1	1	3	2	2	1	1	1	3	1	None identified	00:05:01
participant_1252	Scotland	Scotland	65+	Male		DG16	High school/secondary school or equivalent	£30,001 - £40,000	No	0	0	0	0	0	1	1	1	1	1	2	1	2	1	2	1	2	2	1	1	1	2	2	1	1	2	1	1	None identified	00:05:37
participant_451	Scotland	Scotland	45 - 54	Male		G21	High school/secondary school or equivalent	Less than £10,000	No	0	0	1	0	0	0	1	1	1	1	1	3	1	1	3	1	3	3	1	1	1	1	3	3	1	2	3	3	None identified	00:04:55
participant_363	Scotland	Scotland	25 - 34	Female		PA2	Other school (inc. School leaving exam certificate or matriculation)	£20,001 - £30,000	Yes	1	1	0	0	0	0	3	1	1	1	3	1	1	1	2	1	1	3	1	2	1	1	2	1	1	2	3	1	None identified	00:04:19
participant_596	Scotland	Scotland	55 - 64	Male		FK10	Apprenticeship / Trade school	£40,001 - £60,000	Yes	1	0	0	0	0	0	1	1	1	2	1	2	2	2	3	1	2	3	1	1	3	2	2	2	1	2	3	1	None identified	00:05:52
participant_1474	Northern Ireland	Northern Ireland	35 - 44	Female		BT34	High school/secondary school or equivalent	£20,001 - £30,000	No	0	0	0	0	1	0	1	1	3	2	2	1	2	2	1	2	2	2	2	3	1	2	2	3	1	1	1	2	None identified	00:05:50
participant_288	Northern Ireland	Northern Ireland	55 - 64	Male		BT22	Apprenticeship / Trade school	£80,001 - £100,000	No	0	0	0	0	1	0	1	1	1	2	1	1	2	1	1	2	2	2	1	2	1	2	2	1	1	1	1	1	None identified	00:06:45
participant_476	Northern Ireland	Northern Ireland	55 - 64	Male		BT66	First degree level qualification including undergraduate degrees, foundation degrees, graduate membership of a professional institute etc	£20,001 - £30,000	No	0	0	0	0	0	1	3	3	3	3	2	3	1	3	3	2	1	1	3	3	1	3	3	2	3	2	3	3	None identified	00:12:12
participant_405	Scotland	Scotland	65+	Female		DD7	First degree level qualification including undergraduate degrees, foundation degrees, graduate membership of a professional institute etc	£10,001 - £20,000	No	0	0	1	0	0	0	1	1	1	1	1	1	2	1	2	2	2	2	1	2	3	2	2	1	1	2	1	1	None identified	00:06:02
participant_1117	Scotland	Scotland	55 - 64	Female		G20	First degree level qualification including undergraduate degrees, foundation degrees, graduate membership of a professional institute etc	£60,001 - £80,000	Yes	1	0	0	0	0	0	1	1	2	2	2	1	2	3	2	3	3	2	1	1	1	2	2	3	3	2	3	3	None identified	00:05:30
participant_312	Wales	Wales	65+	Male		SA31	First degree level qualification including undergraduate degrees, foundation degrees, graduate membership of a professional institute etc	£60,001 - £80,000	No	0	0	1	0	0	0	1	1	3	1	1	1	2	2	2	1	2	3	1	1	3	2	2	1	3	2	3	1	None identified	00:07:00
participant_419	Wales	Wales	45 - 54	Male		CF40	High school/secondary school or equivalent	£30,001 - £40,000	No	0	0	1	1	0	0	1	1	1	3	2	1	3	1	3	3	3	3	1	1	1	2	3	1	2	1	1	1	None identified	00:17:38
participant_167	Scotland	Scotland	18 - 24	Male		KY5	University higher degree (e.g. MSc, PhD)	£20,001 - £30,000	Yes	1	0	0	0	0	0	1	2	3	2	2	1	3	1	1	3	1	3	1	1	1	3	3	2	3	1	1	2	None identified	00:06:47
participant_1676	Wales	Wales	55 - 64	Male		CF14	High school/secondary school or equivalent	£20,001 - £30,000	No	0	1	1	0	1	0	1	1	1	1	2	1	2	1	2	1	2	2	1	1	1	2	1	2	2	2	1	1	None identified	00:05:36
participant_1580	Scotland	Scotland	35 - 44	Female		EH47	University higher degree (e.g. MSc, PhD)	£80,001 - £100,000	No	0	0	0	0	0	1	1	1	1	1	2	1	2	1	1	2	2	2	1	1	1	2	2	1	1	2	1	1	None identified	00:04:16
participant_1657	England	North West	35 - 44	Male		BB5	High school/secondary school or equivalent	£20,001 - £30,000	Yes	1	0	0	0	0	0	1	1	3	3	2	2	2	1	2	3	3	2	1	3	3	3	3	3	1	3	3	3	None identified	00:03:11
participant_1591	Wales	Wales	55 - 64	Male		SA43	High school/secondary school or equivalent	Less than £10,000	No	0	0	0	0	1	0	1	1	1	1	3	1	1	2	1	3	3	1	1	1	3	2	1	1	1	1	1	1	None identified	00:04:51
participant_714	England	North West	55 - 64	Male		WN8	Apprenticeship / Trade school	£20,001 - £30,000	No	0	0	0	1	1	0	1	1	1	1	1	1	2	1	3	3	3	3	1	1	3	2	3	1	1	1	1	1	None identified	00:11:01
participant_1475	Scotland	Scotland	65+	Male		KY11	University higher degree (e.g. MSc, PhD)	£60,001 - £80,000	No	0	0	0	0	0	1	1	1	1	2	2	1	2	1	2	3	2	3	1	2	2	2	2	1	1	2	1	1	None identified	00:04:12
participant_541	Northern Ireland	Northern Ireland	35 - 44	Male		BT19	High school/secondary school or equivalent	£30,001 - £40,000	Yes	1	0	0	0	0	0	2	3	1	1	3	3	2	1	3	3	2	3	1	1	1	3	3	3	1	1	3	3	None identified	00:03:52
participant_1081	England	London	65+	Male		SE8	High school/secondary school or equivalent	£30,001 - £40,000	Yes	1	0	0	0	0	0	1	1	1	1	1	1	2	2	2	2	2	2	1	1	1	2	2	1	1	2	1	1	None identified	00:10:57
participant_346	Wales	Wales	65+	Female		SY25	Apprenticeship / Trade school	£10,001 - £20,000	No	0	0	0	0	0	1	1	1	1	1	1	2	2	1	3	1	3	1	1	3	3	2	2	3	1	2	1	1	None identified	00:06:05
participant_535	England	London	25 - 34	Male		UB10	University higher degree (e.g. MSc, PhD)	£60,001 - £80,000	Yes	1	0	0	0	0	0	1	1	1	1	2	1	2	2	3	3	3	3	1	1	2	3	1	3	1	2	2	1	None identified	00:03:42
participant_554	Wales	Wales	25 - 34	Female		LL57	University higher degree (e.g. MSc, PhD)	£20,001 - £30,000	Yes	1	1	1	0	1	0	1	1	1	1	3	1	2	2	2	2	2	2	1	2	2	2	2	1	1	1	1	1	None identified	00:04:57
participant_87	Wales	Wales	45 - 54	Female		NP20	Apprenticeship / Trade school	£40,001 - £60,000	Yes	1	0	0	0	0	0	1	1	1	1	1	1	3	1	2	3	2	2	1	1	1	2	2	1	1	2	2	1	None identified	00:07:26
participant_1199	England	North West	65+	Male		WN7	High school/secondary school or equivalent	£20,001 - £30,000	No	0	0	1	0	0	0	1	1	1	1	3	1	3	2	2	3	3	3	3	3	1	3	3	3	1	3	1	1	None identified	00:05:15
participant_1258	England	London	55 - 64	Male		E12	High school/secondary school or equivalent	£20,001 - £30,000	No	0	0	1	0	0	0	1	1	1	1	1	1	1	1	2	1	2	2	1	1	1	2	2	1	2	2	1	1	None identified	00:05:13
participant_1613	Scotland	Scotland	45 - 54	Female		G51	High school/secondary school or equivalent	£40,001 - £60,000	Yes	1	1	1	0	1	0	1	1	3	2	3	1	3	2	3	2	2	3	1	1	3	2	2	3	3	2	3	1	None identified	00:14:10
participant_458	Northern Ireland	Northern Ireland	18 - 24	Male		BT38	Apprenticeship / Trade school	£10,001 - £20,000	Yes	1	0	0	0	0	0	1	1	1	3	3	3	2	3	3	3	1	1	3	1	3	1	2	3	1	3	3	1	None identified	00:03:27
participant_1714	Scotland	Scotland	18 - 24	Male		AB12	First degree level qualification including undergraduate degrees, foundation degrees, graduate membership of a professional institute etc	£30,001 - £40,000	No	0	0	1	0	0	0	1	1	1	2	3	1	2	1	1	2	1	2	1	1	1	1	1	2	1	2	2	1	None identified	00:08:28
participant_1494	Scotland	Scotland	65+	Male		DD8	High school/secondary school or equivalent	£80,001 - £100,000	Yes	1	0	0	0	0	0	1	1	1	1	1	1	2	2	2	1	2	1	1	1	1	2	2	1	1	2	1	1	None identified	00:07:11
participant_1009	Scotland	Scotland	25 - 34	Female		KY2	University higher degree (e.g. MSc, PhD)	£40,001 - £60,000	Yes	1	0	0	0	0	0	1	1	1	1	2	1	2	1	2	1	2	2	1	1	1	2	2	1	1	2	1	1	None identified	00:03:44
participant_1187	England	West Midlands	65+	Male		CV10	Apprenticeship / Trade school	£40,001 - £60,000	No	0	0	0	0	1	0	1	1	1	1	2	1	1	2	2	1	2	2	1	1	1	2	1	1	1	2	2	1	None identified	00:04:13
participant_104	England	London	45 - 54	Male		SE6	First degree level qualification including undergraduate degrees, foundation degrees, graduate membership of a professional institute etc	£100,001 - £150,000	Yes	1	1	1	0	0	0	1	1	1	1	1	1	2	1	2	2	2	2	1	1	1	1	2	1	1	2	1	1	None identified	00:08:17
participant_1252	Northern Ireland	Northern Ireland	65+	Male		BT20	Other school (inc. School leaving exam certificate or matriculation)	£20,001 - £30,000	No	0	0	0	0	0	1	3	1	1	3	1	3	3	3	3	3	3	3	1	1	1	2	3	1	1	1	3	1	None identified	00:04:00
participant_884	Scotland	Scotland	65+	Male		KA1	None of the above	£10,001 - £20,000	No	0	0	0	0	1	0	1	1	1	1	1	1	2	1	2	1	2	2	1	1	1	2	2	1	1	2	1	1	None identified	00:06:50
participant_343	England	North West	45 - 54	Female		WA10	High school/secondary school or equivalent	£60,001 - £80,000	No	0	0	1	0	0	0	1	3	1	1	1	3	3	3	3	3	3	1	3	1	3	3	2	3	3	3	1	3	None identified	00:03:20
participant_342	Scotland	Scotland	65+	Female		DD5	First degree level qualification including undergraduate degrees, foundation degrees, graduate membership of a professional institute etc	Prefer not to say	No	0	0	0	0	1	0	1	1	1	1	1	1	2	3	2	1	2	2	1	1	1	2	2	2	1	1	1	1	None identified	00:13:40
participant_1641	Wales	Wales	35 - 44	Male		CF14	University higher degree (e.g. MSc, PhD)	£60,001 - £80,000	Yes	1	0	0	0	0	0	1	1	1	1	1	1	2	1	2	3	2	1	1	1	1	2	2	3	1	2	1	1	None identified	00:04:25
participant_61	England	London	25 - 34	Male		W6	High school/secondary school or equivalent	£20,001 - £30,000	No	0	0	0	0	0	1	1	3	1	1	2	2	2	1	2	1	3	3	1	1	2	3	2	1	3	1	2	1	None identified	00:03:55
participant_606	England	North West	55 - 64	Male		PR2	High school/secondary school or equivalent	£20,001 - £30,000	No	0	0	0	0	0	1	1	1	1	3	1	3	2	3	3	3	2	1	1	1	3	2	2	2	1	1	3	1	None identified	00:05:43
participant_777	Scotland	Scotland	55 - 64	Male		G84	High school/secondary school or equivalent	£30,001 - £40,000	No	0	0	1	0	1	0	1	3	1	1	1	3	3	1	3	1	3	3	1	1	1	2	2	3	1	3	3	3	None identified	00:05:06
participant_5	Scotland	Scotland	65+	Male		EH54	High school/secondary school or equivalent	£30,001 - £40,000	No	0	1	0	0	0	0	1	1	3	3	2	1	3	3	1	1	1	3	1	1	3	3	3	1	1	2	1	1	None identified	00:05:53
participant_467	England	South East	65+	Male		KT13	Apprenticeship / Trade school	£40,001 - £60,000	No	0	0	0	0	0	1	3	1	1	3	2	3	3	3	3	1	3	1	1	2	1	3	3	3	3	1	3	3	None identified	00:07:29
participant_1041	England	London	65+	Male		W5	University higher degree (e.g. MSc, PhD)	£40,001 - £60,000	Yes	1	0	0	0	0	0	1	1	1	1	1	1	2	1	1	1	2	1	1	1	1	2	2	1	3	2	2	1	None identified	00:06:40
participant_616	England	Yorkshire and The Humber	25 - 34	Male		DN15	First degree level qualification including undergraduate degrees, foundation degrees, graduate membership of a professional institute etc	£20,001 - £30,000	No	0	0	0	0	1	0	1	1	1	1	2	1	2	2	1	1	2	2	1	3	3	2	3	1	1	2	3	2	None identified	00:09:05
participant_1583	Scotland	Scotland	35 - 44	Female		G67	First degree level qualification including undergraduate degrees, foundation degrees, graduate membership of a professional institute etc	£20,001 - £30,000	No	0	0	0	1	0	1	1	1	1	1	1	1	1	1	1	3	3	3	1	2	1	2	2	3	1	2	1	1	None identified	00:04:50
participant_821	Scotland	Scotland	65+	Male		FK1	High school/secondary school or equivalent	£40,001 - £60,000	No	0	0	1	0	0	0	2	1	1	2	1	3	2	1	3	3	2	3	1	3	1	3	2	2	1	2	3	1	None identified	00:18:46
participant_1516	Wales	Wales	45 - 54	Female		CF81	First degree level qualification including undergraduate degrees, foundation degrees, graduate membership of a professional institute etc	£20,001 - £30,000	Yes	1	0	0	0	0	0	1	1	1	1	1	1	2	1	2	1	2	1	1	1	1	2	2	3	1	2	1	1	None identified	00:04:02
participant_559	Scotland	Scotland	65+	Male		G12	First degree level qualification including undergraduate degrees, foundation degrees, graduate membership of a professional institute etc	£30,001 - £40,000	No	0	0	0	0	0	1	3	1	1	2	2	1	3	1	3	3	2	2	1	2	1	2	3	3	1	2	3	2	None identified	00:04:34
participant_1066	England	South East	35 - 44	Male		RG10	First degree level qualification including undergraduate degrees, foundation degrees, graduate membership of a professional institute etc	£30,001 - £40,000	No	0	0	0	0	0	1	1	1	1	3	1	1	1	1	1	3	2	3	1	1	1	2	2	1	3	2	1	1	None identified	00:04:54
participant_1526	Scotland	Scotland	25 - 34	Female		G77	First degree level qualification including undergraduate degrees, foundation degrees, graduate membership of a professional institute etc	£20,001 - £30,000	No	0	1	0	1	1	0	1	1	1	3	1	1	2	1	3	1	2	1	1	1	1	2	2	3	1	2	1	1	None identified	00:03:57
participant_652	Scotland	Scotland	25 - 34	Female		ML4	First degree level qualification including undergraduate degrees, foundation degrees, graduate membership of a professional institute etc	£80,001 - £100,000	Yes	1	0	0	0	0	0	1	1	1	1	1	2	2	2	2	1	2	3	1	1	1	1	2	1	1	1	1	1	None identified	00:05:43
participant_1256	Wales	Wales	35 - 44	Female		SA3	University higher degree (e.g. MSc, PhD)	£30,001 - £40,000	No	0	0	0	0	0	1	1	1	2	2	2	1	2	1	2	2	2	3	1	2	1	2	2	2	3	2	2	1	None identified	00:13:36
participant_1652	Scotland	Scotland	65+	Male		DD2	Apprenticeship / Trade school	£80,001 - £100,000	No	0	0	1	0	0	0	1	1	1	3	1	1	3	3	3	3	3	1	3	3	3	3	2	3	1	2	1	3	None identified	00:04:30
participant_1679	Scotland	Scotland	45 - 54	Female		PH22	High school/secondary school or equivalent	Prefer not to say	Yes	1	0	0	0	0	0	1	1	1	1	1	1	1	1	1	1	1	1	1	1	1	1	1	1	1	1	1	1	All True	00:04:07
participant_1531	Scotland	Scotland	25 - 34	Female		EH6	University higher degree (e.g. MSc, PhD)	£30,001 - £40,000	Yes	1	0	0	0	0	0	3	1	1	3	3	1	3	3	2	1	2	1	1	1	1	3	1	1	1	1	3	1	None identified	00:08:33
participant_1433	Scotland	Scotland	25 - 34	Female		ML6	First degree level qualification including undergraduate degrees, foundation degrees, graduate membership of a professional institute etc	£40,001 - £60,000	Yes	1	0	0	0	0	0	1	1	1	2	2	1	2	3	2	3	2	2	1	3	1	2	2	2	1	2	1	3	None identified	00:07:16
participant_1029	Scotland	Scotland	35 - 44	Female		KY8	High school/secondary school or equivalent	£40,001 - £60,000	No	0	0	0	0	1	0	1	1	3	2	2	3	3	1	2	3	2	3	3	3	1	3	2	3	3	2	3	1	None identified	00:05:44
participant_1374	Wales	Wales	45 - 54	Female		NP11	High school/secondary school or equivalent	£10,001 - £20,000	Yes	1	0	0	0	0	0	1	2	1	1	2	1	1	2	2	2	2	2	1	1	2	2	2	3	1	1	1	1	None identified	00:03:21
participant_1467	Northern Ireland	Northern Ireland	55 - 64	Male		BT23	First degree level qualification including undergraduate degrees, foundation degrees, graduate membership of a professional institute etc	£10,001 - £20,000	No	0	0	1	0	0	0	1	1	1	3	2	3	2	1	2	1	2	3	1	3	1	2	2	1	1	2	1	1	None identified	00:06:04
participant_22	England	South West	25 - 34	Male		TA10	First degree level qualification including undergraduate degrees, foundation degrees, graduate membership of a professional institute etc	£40,001 - £60,000	Yes	1	0	0	0	0	0	1	1	1	1	1	1	2	1	1	3	2	2	2	2	1	2	2	2	2	2	2	1	None identified	00:05:10
participant_1719	England	London	35 - 44	Male		RM9	First degree level qualification including undergraduate degrees, foundation degrees, graduate membership of a professional institute etc	£30,001 - £40,000	No	0	1	0	1	0	0	1	1	1	1	2	1	1	2	1	1	1	1	2	1	2	2	2	2	1	1	2	1	None identified	00:07:18
participant_49	England	London	35 - 44	Male		TW11	Apprenticeship / Trade school	£60,001 - £80,000	Yes	1	1	0	0	0	0	1	1	1	1	1	1	3	1	3	1	2	3	1	3	3	2	2	1	1	1	3	1	None identified	00:08:53
participant_1400	England	South East	18 - 24	Male		HP19	None of the above	£10,001 - £20,000	No	0	0	0	1	0	0	1	1	1	1	1	1	1	1	3	1	3	3	1	3	1	3	3	3	1	3	2	1	None identified	00:09:59
participant_1641	England	Yorkshire and The Humber	35 - 44	Male		HU8	High school/secondary school or equivalent	£20,001 - £30,000	Yes	1	0	0	0	0	0	1	1	1	1	2	1	2	3	3	1	2	3	1	3	3	2	2	3	1	2	1	3	None identified	00:06:05
participant_1194	Scotland	Scotland	55 - 64	Male		EH4	High school/secondary school or equivalent	£40,001 - £60,000	Yes	1	0	0	0	0	0	1	1	3	3	1	1	2	3	2	1	2	2	1	3	1	2	2	2	1	2	1	1	None identified	00:04:08
participant_716	Scotland	Scotland	65+	Male		ZE3	First degree level qualification including undergraduate degrees, foundation degrees, graduate membership of a professional institute etc	£30,001 - £40,000	No	0	0	1	0	0	0	1	1	1	1	2	1	2	1	1	1	2	2	1	2	1	2	2	1	1	2	1	3	None identified	00:04:40
participant_367	Scotland	Scotland	55 - 64	Female		G84	First degree level qualification including undergraduate degrees, foundation degrees, graduate membership of a professional institute etc	£20,001 - £30,000	Yes	1	0	0	0	1	0	1	1	3	1	2	1	2	2	2	2	2	3	1	1	1	2	2	1	1	2	1	1	None identified	00:05:41
participant_1205	Scotland	Scotland	65+	Male		EH13	University higher degree (e.g. MSc, PhD)	£40,001 - £60,000	No	0	0	0	0	0	1	3	3	3	3	3	3	3	3	3	3	3	3	3	3	3	2	3	3	3	3	3	3	None identified	00:04:21
participant_283	Wales	Wales	35 - 44	Female		CF44	First degree level qualification including undergraduate degrees, foundation degrees, graduate membership of a professional institute etc	£60,001 - £80,000	Yes	1	0	0	0	1	0	2	1	1	1	2	1	2	1	3	3	3	1	1	1	2	2	2	1	1	2	1	1	None identified	00:05:38
participant_297	England	East Midlands	35 - 44	Male		NG7	Apprenticeship / Trade school	£30,001 - £40,000	Yes	1	0	0	0	0	0	1	1	2	1	1	1	2	1	2	2	2	2	1	2	1	2	2	1	1	2	1	1	None identified	00:04:47
participant_87	England	South East	55 - 64	Male		HP22	Apprenticeship / Trade school	£10,001 - £20,000	No	0	0	1	0	1	0	1	1	1	3	1	3	2	1	3	1	2	3	1	1	3	2	3	1	1	1	1	3	None identified	00:07:36
participant_1319	England	South East	35 - 44	Male		RG21	Apprenticeship / Trade school	£40,001 - £60,000	No	0	0	1	0	1	0	1	1	1	1	2	1	1	3	3	1	2	1	1	1	1	2	2	1	1	3	2	1	None identified	00:06:25
participant_1677	England	East of England	65+	Male		NR12	First degree level qualification including undergraduate degrees, foundation degrees, graduate membership of a professional institute etc	£20,001 - £30,000	No	0	0	0	0	0	1	1	1	1	1	3	1	2	1	2	3	3	1	1	1	1	2	2	1	1	1	1	1	None identified	00:05:18
participant_105	Scotland	Scotland	45 - 54	Male		G69	Apprenticeship / Trade school	£40,001 - £60,000	Yes	1	0	0	0	0	0	1	1	1	1	1	1	1	1	2	1	1	1	1	1	1	1	1	1	1	1	1	1	None identified	00:05:37
participant_177	England	East of England	45 - 54	Male		CB6	High school/secondary school or equivalent	£20,001 - £30,000	No	0	0	0	0	1	0	1	1	2	1	2	2	2	1	2	2	2	2	1	1	2	2	2	1	2	2	1	2	None identified	00:13:18
participant_105	Scotland	Scotland	55 - 64	Female		DG1	First degree level qualification including undergraduate degrees, foundation degrees, graduate membership of a professional institute etc	Less than £10,000	No	0	0	0	1	0	0	3	1	2	3	1	2	2	2	3	3	2	3	1	2	1	1	2	3	1	3	3	3	None identified	00:08:46
participant_801	England	South East	55 - 64	Male		GU21	First degree level qualification including undergraduate degrees, foundation degrees, graduate membership of a professional institute etc	£80,001 - £100,000	Yes	1	0	0	0	0	0	1	1	1	3	1	1	3	2	2	3	2	3	3	1	3	3	2	3	1	2	3	1	None identified	00:04:20
participant_862	Wales	Wales	35 - 44	Female		CF62	University higher degree (e.g. MSc, PhD)	£40,001 - £60,000	Yes	1	0	0	0	1	0	1	1	1	1	1	1	2	1	2	1	2	3	1	3	1	3	2	1	1	2	2	1	None identified	00:04:05
participant_1086	Scotland	Scotland	55 - 64	Female		PA19	High school/secondary school or equivalent	£20,001 - £30,000	No	0	0	0	0	0	1	1	1	1	1	1	1	2	1	2	3	3	3	1	1	3	2	2	1	1	2	1	1	None identified	00:10:39
participant_1336	Wales	Wales	55 - 64	Male		NP20	High school/secondary school or equivalent	£20,001 - £30,000	No	0	0	0	0	1	0	1	1	3	2	2	1	3	1	3	3	3	3	1	1	1	2	1	1	2	2	1	1	None identified	00:04:44
participant_540	Scotland	Scotland	45 - 54	Female		KY2	First degree level qualification including undergraduate degrees, foundation degrees, graduate membership of a professional institute etc	£20,001 - £30,000	No	0	0	0	0	0	1	1	3	1	1	3	1	1	1	3	1	1	2	1	1	1	3	1	1	3	3	3	1	None identified	00:05:16
participant_365	Scotland	Scotland	55 - 64	Male		TD1	High school/secondary school or equivalent	£40,001 - £60,000	Yes	1	0	0	0	0	0	1	1	1	1	1	1	2	1	2	1	2	2	1	1	1	2	2	1	1	2	1	1	None identified	00:04:25
participant_922	Scotland	Scotland	55 - 64	Female		FK2	First degree level qualification including undergraduate degrees, foundation degrees, graduate membership of a professional institute etc	Less than £10,000	No	0	0	0	0	0	1	1	1	3	2	1	1	2	1	2	3	2	3	3	2	3	2	2	2	1	2	1	1	None identified	00:25:01
participant_948	England	Yorkshire and The Humber	55 - 64	Male		LS25	University higher degree (e.g. MSc, PhD)	£30,001 - £40,000	No	0	0	1	0	0	0	1	1	3	1	1	1	3	1	3	1	2	3	1	1	2	3	2	3	1	2	1	1	None identified	00:07:18
participant_1637	Wales	Wales	25 - 34	Male		CF24	University higher degree (e.g. MSc, PhD)	£30,001 - £40,000	No	0	0	0	0	0	1	1	2	2	2	3	3	2	3	1	2	3	3	1	2	2	3	2	1	2	2	3	3	None identified	00:14:57
participant_424	Scotland	Scotland	65+	Female		IV36	None of the above	£10,001 - £20,000	Yes	1	0	1	0	0	0	1	1	1	1	1	1	1	2	3	1	2	3	1	1	1	2	2	1	1	2	2	3	None identified	00:05:15
participant_874	England	London	35 - 44	Male		SE6	High school/secondary school or equivalent	£10,001 - £20,000	No	0	0	0	0	1	0	3	1	1	1	3	1	3	3	3	1	3	2	3	3	3	3	2	1	3	2	2	1	None identified	00:03:52
participant_5	Scotland	Scotland	35 - 44	Male		EH6	University higher degree (e.g. MSc, PhD)	£20,001 - £30,000	No	0	0	0	1	1	0	1	1	2	2	2	1	2	1	2	1	2	1	1	1	1	2	2	1	1	2	1	1	None identified	00:05:02
participant_128	Wales	Wales	55 - 64	Female		LL18	First degree level qualification including undergraduate degrees, foundation degrees, graduate membership of a professional institute etc	£20,001 - £30,000	Yes	1	0	0	0	0	0	1	1	1	1	1	1	2	2	1	1	2	1	1	1	2	2	2	1	1	2	1	1	None identified	00:06:17
participant_1577	Wales	Wales	55 - 64	Male		CF83	High school/secondary school or equivalent	£40,001 - £60,000	No	0	0	1	0	0	0	1	1	1	3	2	1	2	1	2	1	2	2	1	1	1	2	2	1	1	3	1	1	None identified	00:04:43
participant_1243	England	North West	65+	Male		CW8	Apprenticeship / Trade school	£10,001 - £20,000	Yes	1	0	0	0	0	0	1	1	1	1	1	1	2	1	2	1	2	1	1	1	1	2	1	2	1	2	1	1	None identified	00:04:06
participant_1053	England	North West	65+	Male		CH63	Apprenticeship / Trade school	£30,001 - £40,000	Yes	1	0	0	0	0	0	1	1	1	2	1	3	1	1	2	1	2	2	1	2	2	2	2	1	3	1	3	1	None identified	00:06:56
participant_663	England	North West	25 - 34	Male		L36	University higher degree (e.g. MSc, PhD)	£150,001 - £200,000	Yes	1	0	0	0	0	0	1	1	1	1	1	1	1	1	1	1	1	1	1	1	1	1	1	1	1	1	1	1	All True	00:08:57
participant_423	Northern Ireland	Northern Ireland	35 - 44	Female		BT15	First degree level qualification including undergraduate degrees, foundation degrees, graduate membership of a professional institute etc	£10,001 - £20,000	No	0	0	0	0	1	0	1	3	1	3	3	1	3	3	1	3	3	3	1	3	1	1	3	1	3	3	1	1	None identified	00:07:01
participant_1447	Scotland	Scotland	35 - 44	Female		KY7	First degree level qualification including undergraduate degrees, foundation degrees, graduate membership of a professional institute etc	£40,001 - £60,000	Yes	1	0	0	0	0	0	2	1	1	1	3	1	1	1	2	2	1	1	1	1	1	2	2	3	3	2	1	1	None identified	00:03:52
participant_709	England	Yorkshire and The Humber	55 - 64	Male		HD7	University higher degree (e.g. MSc, PhD)	£40,001 - £60,000	No	0	0	1	0	1	0	1	1	1	1	1	3	2	1	1	2	2	2	1	1	1	3	2	2	1	2	3	3	None identified	00:04:57
participant_650	England	North West	25 - 34	Male		L6	University higher degree (e.g. MSc, PhD)	£40,001 - £60,000	Yes	1	0	0	0	0	0	3	1	3	3	1	2	2	2	2	1	1	1	2	2	2	3	1	3	1	1	1	1	None identified	00:04:12
participant_1063	Scotland	Scotland	45 - 54	Female		KY11	First degree level qualification including undergraduate degrees, foundation degrees, graduate membership of a professional institute etc	£60,001 - £80,000	Yes	1	0	0	0	0	0	1	2	1	2	2	1	2	2	3	1	1	1	1	1	3	2	1	2	1	2	1	3	None identified	00:14:29
participant_1295	Scotland	Scotland	65+	Male		G72	Apprenticeship / Trade school	£10,001 - £20,000	No	0	0	1	0	1	0	1	1	1	2	1	1	1	2	1	3	2	2	1	2	2	2	1	1	1	1	1	1	None identified	00:15:54
participant_1074	Scotland	Scotland	65+	Female		G22	High school/secondary school or equivalent	£10,001 - £20,000	Yes	1	0	0	0	0	0	1	1	1	1	1	1	1	3	1	1	1	1	1	1	1	1	2	1	1	1	1	1	None identified	00:07:40
participant_123	England	West Midlands	55 - 64	Male		SY11	High school/secondary school or equivalent	£60,001 - £80,000	No	0	1	0	0	1	0	1	1	1	1	2	1	2	1	2	3	2	3	3	1	1	2	2	3	1	2	1	2	None identified	00:04:02
participant_1148	Scotland	Scotland	55 - 64	Male		G71	University higher degree (e.g. MSc, PhD)	£80,001 - £100,000	Yes	1	0	0	0	0	0	1	1	1	2	2	1	2	2	2	1	2	2	1	1	2	2	2	1	1	2	2	1	None identified	00:06:27
participant_1140	Northern Ireland	Northern Ireland	25 - 34	Female		BT12	First degree level qualification including undergraduate degrees, foundation degrees, graduate membership of a professional institute etc	Less than £10,000	No	0	1	0	0	0	0	2	1	2	3	2	1	2	1	2	1	3	3	1	2	3	1	2	1	1	1	3	1	None identified	00:04:19
participant_664	Scotland	Scotland	35 - 44	Female		EH48	First degree level qualification including undergraduate degrees, foundation degrees, graduate membership of a professional institute etc	£60,001 - £80,000	No	0	0	1	0	0	0	1	1	1	1	1	1	2	2	2	1	3	3	1	1	1	2	2	3	1	2	1	1	None identified	00:10:42
participant_273	Wales	Wales	25 - 34	Female		CF37	University higher degree (e.g. MSc, PhD)	Less than £10,000	No	0	0	0	0	0	1	1	1	3	3	3	1	3	3	3	3	3	3	3	3	3	3	2	3	3	3	1	1	None identified	00:02:26
participant_1689	Wales	Wales	45 - 54	Female		LL57	First degree level qualification including undergraduate degrees, foundation degrees, graduate membership of a professional institute etc	£80,001 - £100,000	Yes	1	0	0	0	0	0	1	1	1	1	1	1	2	2	2	1	2	2	1	1	2	2	2	2	1	2	1	1	None identified	00:04:54
participant_51	England	Yorkshire and The Humber	65+	Male		S12	Apprenticeship / Trade school	£40,001 - £60,000	No	0	0	0	0	1	0	1	1	1	1	1	1	3	2	3	1	2	3	1	1	3	2	2	1	1	3	3	1	None identified	00:05:04
participant_1394	Wales	Wales	18 - 24	Male		CF38	University higher degree (e.g. MSc, PhD)	£60,001 - £80,000	No	0	0	0	0	0	1	3	3	3	3	3	3	3	3	3	3	3	3	3	3	3	3	3	3	3	3	3	3	All Don't Know	00:04:37
participant_807	Wales	Wales	55 - 64	Female		CF31	None of the above	£20,001 - £30,000	No	0	0	0	0	0	1	1	3	1	1	1	1	3	1	1	1	1	1	3	1	3	3	3	1	1	1	1	3	None identified	00:41:57
participant_950	Wales	Wales	45 - 54	Female		LL11	High school/secondary school or equivalent	£20,001 - £30,000	Yes	1	0	0	0	0	0	1	1	1	1	1	1	2	1	2	1	2	2	1	1	1	2	2	1	1	2	1	1	None identified	00:05:40
participant_814	Scotland	Scotland	55 - 64	Male		ML8	High school/secondary school or equivalent	£30,001 - £40,000	No	0	0	0	0	0	1	1	1	1	1	1	1	2	2	1	1	3	1	1	1	1	2	2	3	3	1	1	3	None identified	00:06:47
participant_20	England	London	18 - 24	Male		GL50	University higher degree (e.g. MSc, PhD)	£40,001 - £60,000	Yes	1	0	0	0	0	0	1	1	1	1	1	1	1	1	3	1	1	1	1	1	1	1	1	1	1	1	1	1	None identified	00:03:02
participant_5	Scotland	Scotland	45 - 54	Female		ML2	High school/secondary school or equivalent	£20,001 - £30,000	Yes	1	0	0	0	1	0	1	1	1	1	3	3	3	3	2	2	2	3	1	1	1	2	2	1	1	2	2	3	None identified	00:15:40
participant_1018	Wales	Wales	65+	Female		SY16	Other school (inc. School leaving exam certificate or matriculation)	£10,001 - £20,000	No	0	0	1	0	1	0	1	1	1	1	2	1	2	1	2	1	2	2	1	1	2	2	2	1	1	1	1	1	None identified	00:04:57
participant_105	England	West Midlands	18 - 24	Male		WS2	University higher degree (e.g. MSc, PhD)	£30,001 - £40,000	Yes	1	0	0	0	0	0	1	1	1	2	2	2	1	1	3	2	2	1	1	1	2	2	1	2	2	2	1	3	None identified	00:05:18
participant_50	Scotland	Scotland	65+	Female		DG9	First degree level qualification including undergraduate degrees, foundation degrees, graduate membership of a professional institute etc	£20,001 - £30,000	No	0	0	0	0	0	1	1	1	3	3	1	1	2	1	1	1	3	3	1	1	1	2	3	3	3	3	1	3	None identified	00:03:47
participant_397	Wales	Wales	55 - 64	Male		CF33	High school/secondary school or equivalent	£40,001 - £60,000	No	0	0	1	0	0	0	1	1	2	2	1	1	2	1	2	2	2	2	1	1	1	2	2	1	2	2	1	1	None identified	00:07:52
participant_182	Scotland	Scotland	55 - 64	Female		PA4	High school/secondary school or equivalent	£20,001 - £30,000	No	0	0	1	0	0	0	1	1	1	1	1	2	1	1	2	3	2	3	1	1	2	2	2	3	2	2	2	1	None identified	00:06:32
participant_571	Wales	Wales	55 - 64	Male		NP4	First degree level qualification including undergraduate degrees, foundation degrees, graduate membership of a professional institute etc	£40,001 - £60,000	No	0	0	1	0	0	0	1	1	1	1	1	1	2	1	2	3	3	3	1	1	1	2	2	1	1	1	1	1	None identified	00:04:46
participant_1439	England	North West	45 - 54	Male		WA12	High school/secondary school or equivalent	£10,001 - £20,000	Yes	1	0	0	0	0	0	1	1	1	1	2	2	1	1	2	1	2	1	1	1	1	1	2	2	1	2	2	1	None identified	00:07:31
participant_1312	Scotland	Scotland	65+	Female		IV3	Other school (inc. School leaving exam certificate or matriculation)	£20,001 - £30,000	No	0	0	0	0	1	0	1	1	1	1	1	1	2	1	1	1	1	1	1	1	1	2	2	1	1	2	1	1	None identified	00:07:56
participant_1038	Wales	Wales	65+	Male		CF42	None of the above	£10,001 - £20,000	No	0	0	0	0	0	1	1	1	1	3	1	1	3	3	3	2	1	1	3	1	3	2	3	3	1	2	1	1	None identified	00:10:27
participant_1194	Scotland	Scotland	55 - 64	Male		DD11	High school/secondary school or equivalent	£30,001 - £40,000	Yes	1	0	1	1	0	0	1	1	1	3	1	1	3	1	2	3	3	2	1	3	3	2	2	1	1	2	3	1	None identified	00:06:24
participant_1684	Wales	Wales	18 - 24	Female		LL15	First degree level qualification including undergraduate degrees, foundation degrees, graduate membership of a professional institute etc	£40,001 - £60,000	No	0	0	0	1	1	0	1	1	1	1	2	1	2	1	2	2	2	3	1	2	1	2	3	1	1	3	1	1	None identified	00:08:51
participant_128	Wales	Wales	65+	Female		LL29	University higher degree (e.g. MSc, PhD)	£40,001 - £60,000	Yes	1	0	1	1	1	0	1	1	1	1	2	1	1	1	2	3	2	3	1	1	1	2	2	1	2	1	1	1	None identified	00:10:23
participant_666	Scotland	Scotland	45 - 54	Female		DD11	First degree level qualification including undergraduate degrees, foundation degrees, graduate membership of a professional institute etc	£20,001 - £30,000	Yes	1	0	0	0	0	0	2	1	1	1	2	1	1	1	2	1	2	1	1	1	1	1	2	1	1	1	1	1	None identified	00:15:39
participant_1324	England	London	45 - 54	Male		SW6	University higher degree (e.g. MSc, PhD)	£100,001 - £150,000	No	0	0	1	0	1	0	1	1	1	1	1	1	1	1	1	1	1	1	1	1	1	1	1	1	1	1	1	1	All True	00:07:04
participant_5	Wales	Wales	55 - 64	Male		SA32	Apprenticeship / Trade school	£30,001 - £40,000	Yes	1	0	0	0	0	0	1	1	1	1	1	1	1	2	2	3	2	2	1	1	1	1	2	1	1	2	1	1	None identified	00:04:24
participant_227	England	London	18 - 24	Male		DA8	First degree level qualification including undergraduate degrees, foundation degrees, graduate membership of a professional institute etc	£30,001 - £40,000	No	0	0	0	0	0	1	1	1	1	1	1	2	1	1	2	2	2	2	1	2	1	1	1	1	1	1	1	1	None identified	00:04:25
participant_337	Wales	Wales	45 - 54	Female		NP13	First degree level qualification including undergraduate degrees, foundation degrees, graduate membership of a professional institute etc	Less than £10,000	Yes	1	0	1	0	1	0	1	1	1	1	3	1	2	1	2	3	2	3	1	3	1	2	2	1	1	2	1	1	None identified	00:04:59
participant_207	Wales	Wales	65+	Female		CH8	High school/secondary school or equivalent	£20,001 - £30,000	No	0	0	0	0	1	0	1	1	1	3	3	3	2	1	2	1	2	1	1	1	3	3	2	3	1	2	1	2	None identified	00:10:16
participant_1622	Wales	Wales	65+	Male		SA41	Apprenticeship / Trade school	£20,001 - £30,000	No	0	0	1	0	0	0	1	1	1	1	1	1	2	1	2	2	2	2	1	1	1	2	2	1	1	2	3	1	None identified	00:10:04
participant_573	Scotland	Scotland	25 - 34	Female		EH14	University higher degree (e.g. MSc, PhD)	Prefer not to say	No	0	0	0	0	0	1	1	1	1	1	1	1	1	1	2	1	1	1	1	1	1	1	1	1	1	1	3	1	None identified	00:05:32
participant_1636	England	East of England	35 - 44	Male		IP5	High school/secondary school or equivalent	£40,001 - £60,000	No	0	0	0	0	0	1	3	3	3	3	3	3	3	3	3	3	1	3	3	3	3	3	3	3	3	3	3	3	None identified	00:06:24
participant_747	Scotland	Scotland	35 - 44	Female		G46	First degree level qualification including undergraduate degrees, foundation degrees, graduate membership of a professional institute etc	£30,001 - £40,000	No	0	0	0	0	0	1	1	1	3	3	2	3	2	1	3	3	2	2	1	3	3	2	3	3	3	2	3	3	None identified	00:07:38
participant_1604	Scotland	Scotland	35 - 44	Male		ML1	First degree level qualification including undergraduate degrees, foundation degrees, graduate membership of a professional institute etc	£40,001 - £60,000	Yes	1	0	0	0	0	0	2	1	1	1	2	2	1	2	2	2	2	2	1	2	2	2	2	1	1	2	2	1	None identified	00:18:31
participant_750	Scotland	Scotland	55 - 64	Female		KA3	First degree level qualification including undergraduate degrees, foundation degrees, graduate membership of a professional institute etc	£40,001 - £60,000	No	0	0	1	0	0	0	1	1	1	2	1	2	2	3	2	1	2	1	1	1	2	2	2	2	1	2	1	1	None identified	00:05:43
participant_783	Scotland	Scotland	35 - 44	Female		KY11	First degree level qualification including undergraduate degrees, foundation degrees, graduate membership of a professional institute etc	£100,001 - £150,000	Yes	1	0	0	0	0	0	1	1	1	1	1	1	2	1	2	2	1	2	1	1	1	2	2	1	1	2	3	1	None identified	00:06:56
participant_433	England	West Midlands	65+	Male		CV7	High school/secondary school or equivalent	£10,001 - £20,000	Yes	1	0	0	0	0	0	1	1	1	1	1	1	2	2	2	1	2	2	1	1	1	2	2	1	1	2	1	1	None identified	00:05:49
participant_1697	England	South East	45 - 54	Male		RG7	University higher degree (e.g. MSc, PhD)	£60,001 - £80,000	No	0	0	1	0	0	0	3	3	3	3	3	3	3	3	3	3	3	3	3	3	3	3	3	3	3	3	3	3	All Don't Know	00:03:11
participant_991	England	East of England	45 - 54	Male		IG1	University higher degree (e.g. MSc, PhD)	£60,001 - £80,000	Yes	1	0	0	0	0	0	1	2	1	2	1	1	1	2	1	2	2	2	1	1	2	1	1	1	1	1	1	2	None identified	00:04:05
participant_1386	England	Yorkshire and The Humber	45 - 54	Male		LS17	First degree level qualification including undergraduate degrees, foundation degrees, graduate membership of a professional institute etc	£60,001 - £80,000	No	0	0	1	0	0	0	1	1	1	1	1	1	1	3	3	1	2	3	1	1	1	3	3	1	1	2	1	1	None identified	00:04:32
participant_860	Northern Ireland	Northern Ireland	65+	Male		BT74	University higher degree (e.g. MSc, PhD)	£60,001 - £80,000	Yes	1	0	0	0	0	0	1	1	1	1	1	3	2	3	3	1	3	1	1	1	1	2	1	1	1	1	1	1	None identified	00:05:13
participant_120	Northern Ireland	Northern Ireland	35 - 44	Female		BT19	Apprenticeship / Trade school	£40,001 - £60,000	No	0	0	1	0	0	0	3	3	3	3	1	1	3	3	3	3	3	1	2	3	3	3	3	3	3	1	3	3	None identified	00:03:48
participant_1399	Wales	Wales	45 - 54	Female		CF33	High school/secondary school or equivalent	£60,001 - £80,000	Yes	1	0	0	0	1	0	1	1	2	1	1	1	2	1	2	2	2	2	3	2	1	2	2	1	3	2	1	1	None identified	00:05:14
participant_286	Northern Ireland	Northern Ireland	65+	Male		BT22	High school/secondary school or equivalent	£20,001 - £30,000	Yes	1	0	0	0	0	0	1	1	3	1	1	1	3	2	2	3	2	3	1	1	3	2	1	1	1	1	1	3	None identified	00:04:45
participant_1568	Scotland	Scotland	65+	Male		G44	Apprenticeship / Trade school	£40,001 - £60,000	Yes	1	0	0	0	0	0	1	1	1	1	2	2	2	1	2	1	2	2	1	1	1	2	2	2	2	2	3	1	None identified	00:05:25
participant_486	Scotland	Scotland	55 - 64	Female		EH21	High school/secondary school or equivalent	£80,001 - £100,000	Yes	1	0	0	0	0	0	1	1	1	1	2	1	2	2	2	1	3	1	1	1	2	2	2	1	3	2	1	1	None identified	00:05:34
participant_643	Scotland	Scotland	35 - 44	Female		IV2	Apprenticeship / Trade school	£40,001 - £60,000	Yes	1	0	0	0	1	0	1	1	3	3	1	1	2	3	2	3	2	3	1	3	1	2	2	2	1	2	1	3	None identified	00:06:12
participant_391	Northern Ireland	Northern Ireland	35 - 44	Female		BT40	First degree level qualification including undergraduate degrees, foundation degrees, graduate membership of a professional institute etc	£20,001 - £30,000	Yes	1	0	0	0	0	0	1	1	1	3	2	3	2	1	3	1	2	2	1	2	2	2	2	3	1	1	3	1	None identified	00:04:18
participant_605	England	East of England	45 - 54	Male		MK40	Other school (inc. School leaving exam certificate or matriculation)	£20,001 - £30,000	Yes	1	0	0	0	0	0	1	1	1	3	2	1	2	1	2	1	2	1	1	1	3	2	3	1	1	2	1	1	None identified	00:04:33
participant_1465	England	South East	65+	Male		BN8	Apprenticeship / Trade school	£40,001 - £60,000	Yes	1	0	0	0	0	0	1	1	3	3	1	1	2	2	3	3	2	1	1	1	1	2	2	2	1	2	1	2	None identified	00:06:13
participant_1479	England	North West	25 - 34	Male		BL3	High school/secondary school or equivalent	Less than £10,000	No	0	1	0	0	0	0	1	1	1	1	1	1	2	1	2	1	2	1	1	1	1	2	2	3	2	2	1	1	None identified	00:03:40
participant_299	England	London	18 - 24	Male		N18	University higher degree (e.g. MSc, PhD)	£40,001 - £60,000	No	0	0	0	0	0	1	2	2	1	2	1	1	1	1	2	1	1	1	1	2	1	2	1	2	1	1	1	2	None identified	00:02:50
participant_710	England	South East	45 - 54	Male		SL7	High school/secondary school or equivalent	£20,001 - £30,000	No	0	0	0	0	0	1	1	1	1	1	1	1	2	1	1	3	1	1	1	3	2	2	1	3	3	1	3	1	None identified	00:04:22
participant_1548	England	North West	55 - 64	Male		M34	High school/secondary school or equivalent	£40,001 - £60,000	No	0	0	0	0	1	0	1	1	1	1	1	1	3	1	3	3	3	1	1	1	3	3	1	3	3	1	1	1	None identified	00:04:27
participant_525	Scotland	Scotland	65+	Male		AB41	First degree level qualification including undergraduate degrees, foundation degrees, graduate membership of a professional institute etc	£30,001 - £40,000	Yes	1	0	0	0	1	0	1	1	1	3	1	1	2	1	1	1	2	1	1	3	3	2	2	3	3	2	1	1	None identified	00:09:06
participant_1371	England	East of England	45 - 54	Male		LU1	High school/secondary school or equivalent	Less than £10,000	No	0	0	1	0	0	0	1	3	1	2	3	1	3	2	3	3	2	2	1	3	1	2	2	1	1	2	1	1	None identified	00:06:11
participant_1517	Wales	Wales	65+	Male		NP25	University higher degree (e.g. MSc, PhD)	£40,001 - £60,000	No	0	0	0	0	0	1	1	1	2	3	2	1	2	2	3	2	2	3	1	2	1	2	3	1	1	2	1	1	None identified	00:04:41
participant_786	Scotland	Scotland	45 - 54	Male		KA26	First degree level qualification including undergraduate degrees, foundation degrees, graduate membership of a professional institute etc	£30,001 - £40,000	Yes	1	0	1	0	0	0	1	1	1	3	2	3	3	3	2	1	2	3	1	1	1	2	2	1	1	2	1	1	None identified	00:11:10
participant_439	England	South East	65+	Male		GU34	First degree level qualification including undergraduate degrees, foundation degrees, graduate membership of a professional institute etc	£60,001 - £80,000	No	0	1	0	0	0	0	1	1	3	3	2	1	2	1	1	1	2	3	1	1	3	2	3	1	3	2	2	3	None identified	00:08:00
participant_62	Scotland	Scotland	65+	Female		KA21	High school/secondary school or equivalent	£10,001 - £20,000	Yes	1	0	0	0	0	0	1	1	1	1	2	2	3	3	2	1	2	2	1	1	3	2	2	1	1	2	1	1	None identified	00:05:48
participant_534	Scotland	Scotland	18 - 24	Male		AB42	University higher degree (e.g. MSc, PhD)	£40,001 - £60,000	Yes	1	1	0	0	1	0	1	1	1	2	2	1	2	1	2	2	2	2	1	1	1	2	2	1	1	2	1	1	None identified	00:04:00
participant_1265	England	South East	45 - 54	Male		CT6	Other school (inc. School leaving exam certificate or matriculation)	£20,001 - £30,000	No	0	1	0	1	0	0	1	1	1	2	1	1	1	1	2	1	2	2	1	1	1	2	2	1	1	2	1	1	None identified	00:04:34
participant_1353	England	West Midlands	45 - 54	Male		ST5	High school/secondary school or equivalent	£100,001 - £150,000	Yes	1	0	0	0	0	0	1	1	3	2	2	1	3	2	2	2	2	2	2	2	1	2	2	2	1	2	2	1	None identified	00:05:51
participant_1289	England	South West	65+	Male		GL2	Apprenticeship / Trade school	£10,001 - £20,000	No	0	0	1	0	0	0	1	1	1	1	1	1	1	1	1	2	2	1	1	1	1	2	1	1	1	2	1	1	None identified	00:04:13
participant_901	Northern Ireland	Northern Ireland	45 - 54	Male		BT44	High school/secondary school or equivalent	Less than £10,000	Yes	1	0	0	0	0	0	1	1	1	1	3	1	3	1	3	1	3	3	1	2	3	2	2	1	1	1	3	1	None identified	00:05:46
participant_1252	Scotland	Scotland	35 - 44	Female		IV3	High school/secondary school or equivalent	£20,001 - £30,000	Yes	1	0	0	0	0	0	1	1	1	1	1	1	3	1	2	3	1	3	3	1	2	2	2	1	3	2	1	1	None identified	00:05:34
participant_667	England	South East	45 - 54	Male		HP6	First degree level qualification including undergraduate degrees, foundation degrees, graduate membership of a professional institute etc	£30,001 - £40,000	No	0	0	0	1	0	0	1	1	1	1	3	1	2	2	3	2	1	3	1	1	1	2	2	1	3	1	2	1	None identified	00:25:53
participant_1492	Scotland	Scotland	25 - 34	Female		EH10	First degree level qualification including undergraduate degrees, foundation degrees, graduate membership of a professional institute etc	£40,001 - £60,000	No	0	0	0	1	1	0	1	1	1	2	2	1	2	2	2	2	2	2	1	1	1	2	2	1	1	2	1	1	None identified	00:08:19
participant_849	England	East Midlands	18 - 24	Female		NG11	University higher degree (e.g. MSc, PhD)	£60,001 - £80,000	Yes	1	0	0	0	0	0	1	3	1	2	1	1	1	2	2	2	2	2	1	1	1	2	2	3	1	2	1	3	None identified	00:06:14
participant_383	England	West Midlands	65+	Male		WR5	High school/secondary school or equivalent	£30,001 - £40,000	No	0	0	0	0	0	1	1	1	1	1	1	3	2	2	1	1	2	2	1	1	1	1	3	1	1	1	1	3	None identified	00:07:51
participant_437	Scotland	Scotland	55 - 64	Female		AB24	First degree level qualification including undergraduate degrees, foundation degrees, graduate membership of a professional institute etc	£60,001 - £80,000	Yes	1	0	1	0	1	0	1	1	1	2	2	1	2	1	2	3	2	2	1	2	2	2	2	1	3	2	1	1	None identified	00:09:43
participant_592	England	East of England	45 - 54	Male		SS6	First degree level qualification including undergraduate degrees, foundation degrees, graduate membership of a professional institute etc	£60,001 - £80,000	No	0	0	0	0	0	1	1	1	1	3	1	1	1	2	3	3	2	3	1	3	1	2	2	3	1	2	1	3	None identified	00:04:00
participant_1152	England	West Midlands	55 - 64	Female		B91	High school/secondary school or equivalent	£10,001 - £20,000	No	0	0	0	0	0	1	1	1	1	1	2	1	3	3	2	3	3	3	3	2	3	2	3	3	1	1	1	1	None identified	00:08:29
participant_1174	Northern Ireland	Northern Ireland	35 - 44	Male		BT20	University higher degree (e.g. MSc, PhD)	£30,001 - £40,000	Yes	1	0	0	0	0	0	3	1	3	1	1	3	3	3	3	3	2	3	3	3	3	3	3	3	3	1	3	3	None identified	00:03:47
participant_192	England	Yorkshire and The Humber	65+	Male		HG5	High school/secondary school or equivalent	£40,001 - £60,000	Yes	1	0	0	0	0	0	1	1	1	1	2	1	2	2	1	1	2	3	1	3	1	2	2	1	1	2	1	1	None identified	00:07:16
participant_481	England	East Midlands	45 - 54	Male		LE2	High school/secondary school or equivalent	£30,001 - £40,000	No	0	0	0	0	1	0	1	1	2	2	2	3	2	2	2	1	2	3	1	1	3	2	2	1	1	2	3	1	None identified	00:10:04
participant_978	England	North East	35 - 44	Male		NE24	High school/secondary school or equivalent	£60,001 - £80,000	Yes	1	0	0	0	0	0	1	3	3	2	3	3	2	2	3	1	1	3	3	3	3	2	2	1	3	3	1	3	None identified	00:02:53
participant_663	Scotland	Scotland	18 - 24	Male		KY2	University higher degree (e.g. MSc, PhD)	£20,001 - £30,000	Yes	1	0	0	0	0	0	1	1	2	1	3	1	1	1	1	1	2	1	1	1	2	2	3	2	3	1	1	2	None identified	00:08:49
participant_1359	Scotland	Scotland	65+	Female		PA20	Apprenticeship / Trade school	£40,001 - £60,000	Yes	1	0	0	0	0	0	1	1	1	1	2	2	2	2	2	1	2	2	1	1	2	2	2	2	1	2	1	2	None identified	00:06:29
participant_1748	Northern Ireland	Northern Ireland	45 - 54	Female		BT14	High school/secondary school or equivalent	£40,001 - £60,000	No	0	0	1	0	1	0	1	1	1	1	1	1	2	3	3	3	2	2	1	1	2	2	2	2	1	1	3	3	None identified	00:03:55
participant_266	England	East of England	55 - 64	Male		PE28	First degree level qualification including undergraduate degrees, foundation degrees, graduate membership of a professional institute etc	£80,001 - £100,000	No	0	0	0	0	0	1	3	1	1	3	3	3	3	3	3	3	3	3	1	3	3	3	3	3	3	1	3	3	None identified	00:07:25
participant_1701	Scotland	Scotland	55 - 64	Male		FK10	High school/secondary school or equivalent	£20,001 - £30,000	No	0	0	1	0	1	0	1	1	1	2	3	3	2	1	3	3	2	2	1	2	3	2	2	1	3	2	1	1	None identified	00:04:30
participant_1539	England	West Midlands	55 - 64	Male		CV21	High school/secondary school or equivalent	£20,001 - £30,000	No	0	1	0	1	1	0	1	1	1	1	2	1	2	1	2	1	2	2	1	1	1	2	2	1	1	1	2	1	None identified	00:14:12
participant_1439	Scotland	Scotland	25 - 34	Female		EH51	High school/secondary school or equivalent	£20,001 - £30,000	Yes	1	0	0	0	1	0	1	1	1	3	2	1	2	3	3	1	2	2	1	1	1	2	2	1	1	2	1	1	None identified	00:08:18
participant_422	Northern Ireland	Northern Ireland	45 - 54	Female		BT24	High school/secondary school or equivalent	£20,001 - £30,000	No	0	1	0	0	1	0	1	1	2	1	1	1	2	1	2	2	2	2	1	1	1	2	2	1	1	1	1	1	None identified	00:06:05
participant_1173	England	East Midlands	55 - 64	Male		LN12	High school/secondary school or equivalent	£10,001 - £20,000	Yes	1	0	1	1	0	0	1	1	1	1	1	1	3	2	1	1	3	3	1	1	1	2	1	1	1	1	1	1	None identified	00:10:31
participant_405	England	West Midlands	55 - 64	Male		CV81	First degree level qualification including undergraduate degrees, foundation degrees, graduate membership of a professional institute etc	£10,001 - £20,000	No	0	0	1	0	0	0	1	1	3	3	3	3	3	2	3	3	2	3	1	3	3	2	3	3	3	2	3	3	None identified	00:07:05
participant_1078	Scotland	Scotland	35 - 44	Female		EH47	High school/secondary school or equivalent	£30,001 - £40,000	No	0	0	0	0	0	1	1	1	3	3	3	1	3	1	2	3	3	3	1	1	1	3	2	1	1	2	3	1	None identified	00:03:35
participant_1373	Wales	Wales	55 - 64	Male		SA15	First degree level qualification including undergraduate degrees, foundation degrees, graduate membership of a professional institute etc	£10,001 - £20,000	No	0	0	1	0	0	0	1	1	1	1	1	1	2	2	2	1	3	3	1	1	2	2	2	1	1	2	1	1	None identified	00:05:00
participant_472	England	South West	25 - 34	Female		EX18	University higher degree (e.g. MSc, PhD)	£20,001 - £30,000	Yes	1	0	0	0	0	0	1	1	1	1	2	1	2	2	1	1	1	1	1	1	1	2	2	1	1	2	1	1	None identified	00:02:55
participant_168	England	Yorkshire and The Humber	55 - 64	Male		DN6	High school/secondary school or equivalent	£40,001 - £60,000	Yes	1	0	0	0	0	0	1	1	1	2	3	3	1	2	3	3	3	1	1	1	1	2	2	3	1	2	1	3	None identified	00:05:42
participant_1154	Wales	Wales	35 - 44	Female		NP13	High school/secondary school or equivalent	£30,001 - £40,000	Yes	1	0	0	0	0	0	1	1	1	1	3	3	2	3	3	3	1	3	1	1	1	2	2	1	3	2	3	1	None identified	00:07:18
participant_74	Wales	Wales	55 - 64	Female		SA40	High school/secondary school or equivalent	£10,001 - £20,000	Yes	1	0	0	0	1	0	1	1	1	1	2	1	2	2	2	1	2	2	1	1	1	2	1	1	1	2	1	1	None identified	00:49:50
participant_54	England	North East	45 - 54	Male		TS21	High school/secondary school or equivalent	£40,001 - £60,000	Yes	1	0	0	0	0	0	3	1	1	2	1	3	2	2	2	2	2	3	1	2	2	2	2	2	2	2	1	1	None identified	00:06:01
participant_850	England	East Midlands	45 - 54	Male		NG7	First degree level qualification including undergraduate degrees, foundation degrees, graduate membership of a professional institute etc	£20,001 - £30,000	No	0	0	1	0	0	0	1	3	1	3	2	1	2	3	3	1	2	3	1	3	1	2	1	3	3	1	3	1	None identified	00:05:48
participant_1685	England	South East	35 - 44	Male		OX33	University higher degree (e.g. MSc, PhD)	£60,001 - £80,000	No	0	0	0	0	0	1	1	3	3	3	3	3	3	3	3	3	3	3	3	3	3	3	3	3	3	3	3	3	None identified	00:03:31
participant_130	Northern Ireland	Northern Ireland	35 - 44	Female		BT5	High school/secondary school or equivalent	£10,001 - £20,000	Yes	1	0	0	0	0	0	1	1	1	1	2	1	3	3	2	3	3	3	1	1	3	2	2	1	3	1	3	1	None identified	00:04:52
participant_770	England	East of England	65+	Male		IP33	First degree level qualification including undergraduate degrees, foundation degrees, graduate membership of a professional institute etc	£30,001 - £40,000	Yes	1	0	0	0	0	0	1	1	1	1	1	1	2	1	2	1	2	2	1	2	3	2	2	3	1	2	1	1	None identified	00:04:27
participant_1104	England	South East	25 - 34	Male		OX3	First degree level qualification including undergraduate degrees, foundation degrees, graduate membership of a professional institute etc	£40,001 - £60,000	Yes	1	0	0	0	0	0	2	1	1	2	2	1	2	1	2	1	1	2	1	1	1	2	2	2	1	1	1	2	None identified	00:10:28
participant_1318	Scotland	Scotland	55 - 64	Female		KY4	High school/secondary school or equivalent	£10,001 - £20,000	No	0	0	0	0	1	0	1	1	1	1	1	1	3	1	1	1	3	1	1	1	3	1	2	3	1	2	1	3	None identified	00:07:23
participant_124	England	North West	45 - 54	Male		SK3	High school/secondary school or equivalent	£40,001 - £60,000	Yes	1	0	0	0	1	0	2	1	3	1	2	1	3	3	3	3	2	2	1	3	1	2	2	1	1	2	3	1	None identified	00:07:20
participant_470	Scotland	Scotland	65+	Female		G13	University higher degree (e.g. MSc, PhD)	£60,001 - £80,000	No	0	1	1	0	0	0	1	1	1	1	3	1	2	2	2	3	3	3	1	1	1	2	2	1	1	2	3	1	None identified	00:07:31
participant_1498	England	South East	18 - 24	Female		TN23	First degree level qualification including undergraduate degrees, foundation degrees, graduate membership of a professional institute etc	£40,001 - £60,000	Yes	1	0	0	0	0	0	1	1	1	3	3	1	1	1	1	3	3	3	3	1	1	2	2	1	1	3	1	1	None identified	00:05:11
participant_1202	England	London	45 - 54	Male		SW7	First degree level qualification including undergraduate degrees, foundation degrees, graduate membership of a professional institute etc	£20,001 - £30,000	No	0	0	1	0	0	0	1	3	1	1	1	1	2	3	2	2	2	2	1	1	2	2	3	3	1	1	1	1	None identified	00:06:33
participant_1736	Wales	Wales	18 - 24	Male		SA5	Apprenticeship / Trade school	£10,001 - £20,000	Yes	1	0	0	0	0	0	1	1	1	1	1	1	1	1	3	1	1	1	1	3	1	1	2	1	1	1	2	1	None identified	00:03:08
participant_357	England	South East	65+	Male		RG18	High school/secondary school or equivalent	£20,001 - £30,000	Yes	1	0	0	0	0	0	1	1	1	1	1	1	2	1	1	1	3	1	1	1	3	2	1	1	1	1	1	1	None identified	00:05:19
participant_72	England	North West	18 - 24	Male		PR5	High school/secondary school or equivalent	£60,001 - £80,000	Yes	1	1	0	0	0	0	1	1	2	2	1	3	2	3	1	2	1	1	2	2	2	2	2	1	1	2	1	3	None identified	00:04:07
participant_59	Wales	Wales	55 - 64	Male		SA17	None of the above	Less than £10,000	Yes	1	0	0	0	0	0	1	1	1	1	1	1	1	3	3	1	3	1	1	1	1	3	1	1	1	3	1	1	None identified	00:08:42
participant_191	Wales	Wales	25 - 34	Female		CF5	Other school (inc. School leaving exam certificate or matriculation)	Less than £10,000	No	0	0	0	0	0	1	1	1	1	1	1	1	3	1	3	1	1	1	1	1	3	2	1	3	1	2	1	1	None identified	00:03:57
participant_1578	Wales	Wales	65+	Female		LL53	University higher degree (e.g. MSc, PhD)	£20,001 - £30,000	No	0	0	1	0	1	0	3	1	2	1	3	1	2	3	2	2	2	2	1	1	1	2	2	1	2	1	1	1	None identified	00:03:37
participant_557	Northern Ireland	Northern Ireland	25 - 34	Female		BT14	High school/secondary school or equivalent	£10,001 - £20,000	Yes	1	0	0	0	0	0	1	1	1	3	1	3	2	1	1	2	3	1	1	1	1	2	2	1	3	1	1	3	None identified	00:09:19
participant_685	Wales	Wales	25 - 34	Female		LL12	High school/secondary school or equivalent	£20,001 - £30,000	Yes	1	0	0	0	0	0	1	1	2	3	2	1	2	2	2	3	2	3	1	1	2	2	2	2	1	2	1	1	None identified	00:09:47
participant_412	England	London	25 - 34	Female		BT76	University higher degree (e.g. MSc, PhD)	Over £200,000	No	0	0	0	0	0	1	1	1	1	1	1	1	1	1	1	1	1	1	1	1	1	1	1	1	1	1	1	1	All True	00:03:26
participant_1537	England	London	55 - 64	Male		EN4	First degree level qualification including undergraduate degrees, foundation degrees, graduate membership of a professional institute etc	£60,001 - £80,000	No	0	0	1	0	0	0	1	1	1	1	1	1	3	1	3	3	2	3	1	1	1	3	3	1	1	1	1	1	None identified	00:03:44
participant_856	Wales	Wales	65+	Female		CH7	High school/secondary school or equivalent	£30,001 - £40,000	No	0	1	0	0	1	0	1	1	1	1	1	1	2	1	2	3	2	2	1	1	3	2	2	1	3	1	1	1	None identified	00:07:26
participant_793	Scotland	Scotland	55 - 64	Female		KA25	First degree level qualification including undergraduate degrees, foundation degrees, graduate membership of a professional institute etc	£20,001 - £30,000	Yes	1	0	0	0	0	0	1	1	2	1	1	1	3	1	2	1	2	1	1	2	1	3	2	1	1	2	1	1	None identified	00:04:20
participant_174	Northern Ireland	Northern Ireland	18 - 24	Female		BT36	University higher degree (e.g. MSc, PhD)	£30,001 - £40,000	Yes	1	0	0	0	0	0	1	1	1	1	3	2	3	3	3	3	3	3	3	3	1	2	2	3	3	2	3	2	None identified	00:05:07
participant_1168	Wales	Wales	65+	Male		CF34	University higher degree (e.g. MSc, PhD)	£30,001 - £40,000	Yes	1	1	1	0	1	0	1	1	2	1	1	1	3	1	2	1	2	2	1	1	1	2	2	1	1	1	1	1	None identified	00:06:47
participant_158	England	South East	45 - 54	Male		CM3	High school/secondary school or equivalent	£20,001 - £30,000	No	0	0	0	0	0	1	1	1	1	1	1	1	2	1	2	1	1	3	1	1	3	2	3	1	1	1	1	3	None identified	00:06:24
participant_93	Scotland	Scotland	55 - 64	Female		EH52	University higher degree (e.g. MSc, PhD)	£30,001 - £40,000	Yes	1	0	0	0	0	0	1	1	2	2	2	1	2	1	2	2	2	2	1	2	1	2	2	1	1	2	1	3	None identified	00:05:51
participant_403	Scotland	Scotland	25 - 34	Female		KA3	First degree level qualification including undergraduate degrees, foundation degrees, graduate membership of a professional institute etc	£60,001 - £80,000	No	0	0	0	0	1	0	1	1	1	1	1	1	2	2	1	1	1	1	1	1	1	2	2	1	1	2	1	1	None identified	00:06:02
participant_880	Northern Ireland	Northern Ireland	55 - 64	Female		BT23	First degree level qualification including undergraduate degrees, foundation degrees, graduate membership of a professional institute etc	£20,001 - £30,000	No	0	0	1	0	1	0	3	1	1	1	3	1	2	1	3	1	3	1	1	1	1	2	2	1	1	1	1	1	None identified	00:06:42
participant_323	Wales	Wales	45 - 54	Female		CF24	High school/secondary school or equivalent	£10,001 - £20,000	Yes	1	0	0	0	0	0	1	1	1	3	2	1	2	1	2	2	2	2	1	1	1	2	2	2	1	2	1	1	None identified	00:15:42
participant_1261	England	London	65+	Male		N1	University higher degree (e.g. MSc, PhD)	Over £200,000	No	0	0	0	0	1	0	1	1	1	1	1	1	2	1	2	1	2	2	1	1	1	2	2	1	1	2	1	1	None identified	00:06:34
participant_336	Wales	Wales	18 - 24	Prefer not to say		SA1	University higher degree (e.g. MSc, PhD)	Less than £10,000	No	0	1	0	0	0	0	1	1	1	1	2	1	2	3	1	3	3	3	1	1	1	2	2	3	1	3	1	1	None identified	00:09:15
participant_647	Wales	Wales	55 - 64	Female		LL55	First degree level qualification including undergraduate degrees, foundation degrees, graduate membership of a professional institute etc	£30,001 - £40,000	No	0	0	1	0	1	0	1	1	1	3	1	1	2	2	3	1	3	3	1	1	1	2	2	1	1	1	1	1	None identified	00:05:32
participant_768	Wales	Wales	65+	Female		CF64	High school/secondary school or equivalent	Less than £10,000	No	0	0	1	0	0	0	1	1	1	1	1	1	2	1	2	3	2	2	1	1	2	2	2	1	1	1	1	1	None identified	00:08:10
participant_697	England	Yorkshire and The Humber	25 - 34	Male		WF3	First degree level qualification including undergraduate degrees, foundation degrees, graduate membership of a professional institute etc	£100,001 - £150,000	Yes	1	0	0	0	0	0	1	1	3	1	1	3	3	3	3	2	2	1	3	3	1	2	3	3	3	3	1	3	None identified	00:02:38
participant_1147	England	East of England	18 - 24	Male		IP25	First degree level qualification including undergraduate degrees, foundation degrees, graduate membership of a professional institute etc	£30,001 - £40,000	No	0	0	1	0	1	0	1	1	1	2	1	1	1	2	2	1	1	2	1	2	1	1	1	1	2	2	2	2	None identified	00:02:48
participant_1674	Northern Ireland	Northern Ireland	35 - 44	Female		BT12	University higher degree (e.g. MSc, PhD)	£40,001 - £60,000	No	0	1	1	0	1	0	1	1	1	1	1	1	2	2	3	1	1	3	1	2	1	2	2	1	1	3	3	1	None identified	00:05:40
participant_1275	Wales	Wales	25 - 34	Male		CF40	High school/secondary school or equivalent	£10,001 - £20,000	Yes	1	0	0	0	0	0	1	1	1	1	2	3	1	1	1	1	3	2	1	2	1	2	2	1	1	2	3	1	None identified	00:03:22
participant_629	Northern Ireland	Northern Ireland	18 - 24	Female		BT20	High school/secondary school or equivalent	Prefer not to say	Yes	1	0	0	0	0	0	1	2	1	1	2	1	2	2	2	2	2	1	1	1	1	2	2	3	1	2	1	1	None identified	00:04:52
participant_305	England	London	55 - 64	Male		TW2	University higher degree (e.g. MSc, PhD)	£100,001 - £150,000	Yes	1	0	0	0	0	0	1	1	1	2	1	1	2	1	2	1	2	2	1	1	1	2	2	1	1	2	1	1	None identified	00:07:29
participant_1353	Northern Ireland	Northern Ireland	35 - 44	Female		BT34	High school/secondary school or equivalent	£10,001 - £20,000	Yes	1	0	0	0	0	0	1	1	1	1	1	2	2	2	1	1	3	2	1	1	3	2	2	3	3	1	2	1	None identified	00:04:14
participant_435	Scotland	Scotland	35 - 44	Male		G1	First degree level qualification including undergraduate degrees, foundation degrees, graduate membership of a professional institute etc	£60,001 - £80,000	Yes	1	0	0	0	0	0	3	1	1	1	1	1	1	1	2	1	2	2	1	1	1	1	2	2	1	2	1	1	None identified	00:17:39
participant_1311	Scotland	Scotland	55 - 64	Male		KA20	High school/secondary school or equivalent	£30,001 - £40,000	Yes	1	0	0	0	0	0	1	1	1	1	1	1	1	1	3	1	3	1	3	1	1	2	2	1	1	1	1	1	None identified	00:03:54
participant_190	England	Yorkshire and The Humber	25 - 34	Male		S10	High school/secondary school or equivalent	Prefer not to say	No	0	0	0	0	0	1	1	1	1	1	1	1	3	1	2	1	3	3	1	1	1	2	2	1	3	1	1	1	None identified	00:07:26
participant_35	Northern Ireland	Northern Ireland	45 - 54	Female		BT17	First degree level qualification including undergraduate degrees, foundation degrees, graduate membership of a professional institute etc	£20,001 - £30,000	Yes	1	0	0	0	0	0	1	1	1	1	1	1	1	1	2	1	1	2	1	1	1	1	1	1	1	1	1	1	None identified	00:02:49
participant_1321	Wales	Wales	25 - 34	Male		SA6	High school/secondary school or equivalent	£10,001 - £20,000	No	0	0	1	0	0	0	1	1	1	3	3	1	3	3	3	3	3	3	1	3	3	3	3	3	3	2	3	1	None identified	00:06:34
participant_1339	Wales	Wales	55 - 64	Female		CF82	First degree level qualification including undergraduate degrees, foundation degrees, graduate membership of a professional institute etc	£60,001 - £80,000	No	0	0	0	0	0	1	1	1	1	1	3	1	3	1	1	1	2	1	1	1	1	2	2	3	1	1	1	1	None identified	00:07:21
participant_266	Wales	Wales	35 - 44	Female		CF44	Other school (inc. School leaving exam certificate or matriculation)	£40,001 - £60,000	Yes	1	0	0	0	0	0	1	1	1	1	2	1	2	1	2	3	2	2	1	3	1	2	2	1	1	2	3	1	None identified	00:09:54
participant_723	Scotland	Scotland	35 - 44	Female		G71	High school/secondary school or equivalent	£80,001 - £100,000	Yes	1	0	0	0	0	0	2	1	2	2	1	1	1	3	2	1	2	2	1	1	1	2	2	1	1	2	1	1	None identified	00:02:50
participant_1436	Northern Ireland	Northern Ireland	25 - 34	Female		BT47	High school/secondary school or equivalent	£20,001 - £30,000	No	0	0	1	0	0	0	1	3	1	2	3	3	3	3	2	2	2	2	2	3	2	2	2	2	3	1	3	3	None identified	00:07:31
participant_1081	England	Yorkshire and The Humber	35 - 44	Male		LS8	University higher degree (e.g. MSc, PhD)	Less than £10,000	No	0	0	0	0	0	1	2	1	1	3	1	1	2	2	2	2	1	2	1	1	1	2	1	2	2	2	1	2	None identified	00:03:25
participant_64	England	East of England	65+	Male		NR28	First degree level qualification including undergraduate degrees, foundation degrees, graduate membership of a professional institute etc	£60,001 - £80,000	No	0	0	0	0	0	1	1	1	1	1	1	1	3	2	3	1	3	3	1	1	1	2	2	1	1	1	1	1	None identified	00:04:32
participant_896	Northern Ireland	Northern Ireland	25 - 34	Male		BT71	First degree level qualification including undergraduate degrees, foundation degrees, graduate membership of a professional institute etc	£40,001 - £60,000	Yes	1	0	0	0	0	0	1	2	2	1	2	1	2	2	2	2	2	2	1	2	1	2	2	1	1	2	1	1	None identified	00:04:41
participant_1100	Scotland	Scotland	55 - 64	Female		PA15	First degree level qualification including undergraduate degrees, foundation degrees, graduate membership of a professional institute etc	£30,001 - £40,000	No	0	0	1	0	0	0	1	1	1	1	2	1	2	1	3	1	2	2	1	1	3	2	3	1	1	2	1	1	None identified	00:05:08
participant_997	Scotland	Scotland	35 - 44	Female		AB54	First degree level qualification including undergraduate degrees, foundation degrees, graduate membership of a professional institute etc	£60,001 - £80,000	No	0	0	0	0	0	1	1	1	1	1	2	1	3	2	2	1	3	3	1	1	1	1	2	3	3	2	1	1	None identified	00:07:33
participant_1436	Scotland	Scotland	25 - 34	Male		TD10	None of the above	£10,001 - £20,000	No	0	1	0	0	1	0	1	1	1	1	2	1	2	1	2	2	2	2	1	2	2	2	2	3	1	2	1	2	None identified	00:07:14
participant_161	Scotland	Scotland	45 - 54	Female		EH4	High school/secondary school or equivalent	£40,001 - £60,000	Yes	1	0	0	0	0	0	1	1	1	2	1	1	2	1	2	2	3	1	1	1	2	2	2	2	1	2	1	1	None identified	00:06:50
participant_81	Scotland	Scotland	55 - 64	Male		PA15	Apprenticeship / Trade school	£10,001 - £20,000	No	0	0	0	0	1	0	1	1	1	1	2	2	2	1	3	1	2	3	3	1	3	2	3	3	1	2	1	1	None identified	00:03:42
participant_170	Scotland	Scotland	65+	Female		G76	First degree level qualification including undergraduate degrees, foundation degrees, graduate membership of a professional institute etc	£20,001 - £30,000	Yes	1	0	0	0	0	0	1	1	2	2	1	1	2	2	2	2	2	2	1	1	1	1	2	1	1	1	1	1	None identified	00:03:45
participant_1119	England	South West	25 - 34	Male		BA20	High school/secondary school or equivalent	£40,001 - £60,000	No	0	0	1	0	0	0	1	1	1	1	1	1	2	2	2	2	2	2	1	1	1	1	2	1	1	2	2	1	None identified	00:08:18
participant_1757	Wales	Wales	45 - 54	Female		SA10	High school/secondary school or equivalent	£60,001 - £80,000	Yes	1	0	0	0	0	0	1	1	1	1	1	2	2	1	2	2	2	2	1	1	1	2	2	3	3	2	1	1	None identified	00:05:01
participant_120	Scotland	Scotland	35 - 44	Female		FK2	First degree level qualification including undergraduate degrees, foundation degrees, graduate membership of a professional institute etc	£40,001 - £60,000	Yes	1	0	0	0	0	0	1	1	2	3	1	1	2	3	2	2	2	3	1	1	1	2	2	3	3	2	1	1	None identified	00:06:03
participant_1498	Scotland	Scotland	25 - 34	Female		G13	None of the above	£30,001 - £40,000	No	0	0	0	0	0	1	1	1	1	1	1	1	1	1	1	1	1	1	1	1	1	1	2	1	1	2	2	1	None identified	00:03:18
participant_136	Wales	Wales	55 - 64	Male		LL29	University higher degree (e.g. MSc, PhD)	£80,001 - £100,000	No	0	0	0	0	0	1	1	1	2	1	2	1	2	1	2	2	2	2	1	2	2	2	2	3	1	2	2	2	None identified	00:03:44
participant_1140	Scotland	Scotland	25 - 34	Female		AB31	University higher degree (e.g. MSc, PhD)	£40,001 - £60,000	No	0	1	1	1	1	0	1	1	1	3	2	1	2	1	2	3	3	3	1	1	1	2	2	1	3	2	3	1	None identified	00:07:04
participant_36	Wales	Wales	45 - 54	Male		NP7	High school/secondary school or equivalent	£10,001 - £20,000	No	0	0	1	0	0	0	1	2	1	2	2	2	2	1	1	2	2	1	3	3	1	2	3	1	1	2	1	1	None identified	00:02:03
participant_1626	Scotland	Scotland	45 - 54	Female		FK7	First degree level qualification including undergraduate degrees, foundation degrees, graduate membership of a professional institute etc	£40,001 - £60,000	No	0	0	0	1	0	0	1	1	2	2	2	3	2	1	2	1	2	3	3	1	1	2	2	3	1	2	2	2	None identified	00:02:45
participant_675	Wales	Wales	35 - 44	Female		LL25	University higher degree (e.g. MSc, PhD)	£30,001 - £40,000	Yes	1	0	0	0	0	0	1	1	1	1	1	1	1	2	2	2	2	2	2	2	2	2	1	1	1	2	1	1	None identified	00:05:25
participant_1686	Scotland	Scotland	35 - 44	Female		DD10	High school/secondary school or equivalent	£30,001 - £40,000	Yes	1	0	0	0	0	0	1	1	1	2	1	1	2	2	2	2	2	2	1	2	1	2	2	1	1	2	1	1	None identified	00:03:11
participant_1123	Wales	Wales	35 - 44	Female		CF11	First degree level qualification including undergraduate degrees, foundation degrees, graduate membership of a professional institute etc	£80,001 - £100,000	Yes	1	0	0	0	0	0	1	1	1	1	2	1	2	2	2	1	2	1	1	2	1	2	2	1	1	2	1	1	None identified	00:03:22
participant_295	England	East of England	18 - 24	Male		TS5	High school/secondary school or equivalent	£10,001 - £20,000	No	0	0	1	0	0	0	1	2	2	3	3	3	1	3	3	2	2	3	2	2	3	2	3	3	3	3	3	3	None identified	00:02:56
participant_1542	Wales	Wales	35 - 44	Male		CH5	University higher degree (e.g. MSc, PhD)	£40,001 - £60,000	Yes	1	0	0	0	0	0	2	1	2	1	2	1	2	1	2	1	2	2	1	1	2	2	2	2	1	2	1	2	None identified	00:04:52
participant_959	England	South East	25 - 34	Female		BT9	High school/secondary school or equivalent	Less than £10,000	No	0	0	0	1	0	0	2	2	2	1	1	1	2	2	2	2	1	2	2	1	2	1	2	2	1	2	2	1	None identified	00:04:20
participant_759	Scotland	Scotland	18 - 24	Male		EH13	High school/secondary school or equivalent	£10,001 - £20,000	Yes	1	0	0	0	0	0	1	1	3	1	3	3	3	3	3	3	3	3	1	3	3	3	3	3	3	1	1	1	None identified	00:03:50
participant_1078	England	East of England	25 - 34	Male		LU1	First degree level qualification including undergraduate degrees, foundation degrees, graduate membership of a professional institute etc	£40,001 - £60,000	Yes	1	0	0	0	1	0	1	1	2	1	2	1	2	1	2	1	2	3	1	3	1	3	2	2	1	2	2	1	None identified	00:03:29
participant_820	Wales	Wales	35 - 44	Female		SA2	University higher degree (e.g. MSc, PhD)	£80,001 - £100,000	Yes	1	0	0	0	0	0	1	1	1	1	1	1	2	1	1	2	3	3	1	1	1	2	2	2	1	2	1	1	None identified	00:08:11
participant_1747	Scotland	Scotland	45 - 54	Female		KY11	High school/secondary school or equivalent	£60,001 - £80,000	No	0	0	0	0	0	1	1	1	1	1	1	1	3	3	1	1	1	1	1	1	1	2	3	3	1	1	1	1	None identified	00:05:54
participant_665	Scotland	Scotland	25 - 34	Female		AB42	First degree level qualification including undergraduate degrees, foundation degrees, graduate membership of a professional institute etc	£80,001 - £100,000	No	0	0	0	0	0	1	1	1	1	3	2	2	1	1	2	1	2	2	1	1	1	2	2	1	1	2	2	1	None identified	00:06:18
participant_644	Wales	Wales	65+	Female		CF14	First degree level qualification including undergraduate degrees, foundation degrees, graduate membership of a professional institute etc	£80,001 - £100,000	No	0	0	0	0	0	1	1	1	3	3	2	3	2	2	2	3	2	3	1	1	2	2	2	1	1	1	3	1	None identified	00:06:45
participant_1306	Wales	Wales	35 - 44	Female		LL18	High school/secondary school or equivalent	£20,001 - £30,000	No	0	0	0	0	0	1	3	1	3	1	3	1	3	3	3	3	3	3	1	1	3	3	2	1	1	1	1	1	None identified	00:06:27
participant_1308	Northern Ireland	Northern Ireland	25 - 34	Female		BT82	High school/secondary school or equivalent	Less than £10,000	No	0	0	0	0	0	1	3	1	1	3	3	3	3	3	3	3	3	3	3	3	3	3	3	3	1	3	1	1	None identified	00:03:59
participant_921	England	East Midlands	35 - 44	Male		LE17	Apprenticeship / Trade school	£60,001 - £80,000	Yes	1	0	0	0	0	0	1	1	1	1	1	1	2	2	2	2	2	3	1	1	1	3	2	1	1	2	3	1	None identified	00:06:52
participant_535	Scotland	Scotland	35 - 44	Female		DD11	High school/secondary school or equivalent	£80,001 - £100,000	Yes	1	0	0	0	0	0	1	2	1	3	1	1	1	1	1	2	2	1	2	1	2	1	1	2	1	2	3	1	None identified	00:08:21
participant_1087	Wales	Wales	55 - 64	Male		CH5	High school/secondary school or equivalent	£30,001 - £40,000	No	0	0	1	0	1	0	1	1	1	2	1	1	2	3	3	1	2	3	1	2	1	3	2	3	1	2	1	1	None identified	00:04:02
participant_1230	Northern Ireland	Northern Ireland	35 - 44	Female		BT28	First degree level qualification including undergraduate degrees, foundation degrees, graduate membership of a professional institute etc	£100,001 - £150,000	Yes	1	0	0	0	0	0	1	1	1	1	2	3	2	1	1	1	2	2	1	1	2	2	1	1	1	3	3	3	None identified	00:05:04
participant_269	Scotland	Scotland	65+	Male		AB54	Apprenticeship / Trade school	£10,001 - £20,000	No	0	0	1	0	1	0	1	1	1	1	3	1	3	1	3	1	2	3	1	1	1	2	2	1	1	2	1	1	None identified	00:03:51
participant_115	England	North East	35 - 44	Male		TS17	High school/secondary school or equivalent	£80,001 - £100,000	No	0	0	0	0	0	1	1	1	1	3	3	1	2	1	2	3	3	3	1	1	1	3	2	3	3	2	3	3	None identified	00:05:52
participant_479	Wales	Wales	45 - 54	Female		SA43	University higher degree (e.g. MSc, PhD)	£40,001 - £60,000	No	0	0	1	1	0	0	1	1	1	1	3	3	1	3	1	1	1	1	1	1	1	2	2	1	1	1	3	3	None identified	00:14:53
participant_1151	England	East Midlands	55 - 64	Male		NN13	High school/secondary school or equivalent	£40,001 - £60,000	No	0	0	1	0	0	0	1	1	1	3	1	1	2	1	1	1	3	1	1	1	3	1	1	1	1	1	1	1	None identified	00:05:11
participant_1586	England	East of England	35 - 44	Male		SS7	University higher degree (e.g. MSc, PhD)	£60,001 - £80,000	Yes	1	0	0	0	0	0	1	2	1	1	1	2	1	1	1	2	1	1	1	1	1	1	1	1	1	2	1	1	None identified	00:03:12
participant_1659	Wales	Wales	35 - 44	Female		SA12	High school/secondary school or equivalent	£10,001 - £20,000	Yes	1	0	0	0	1	0	1	1	1	1	3	1	1	3	3	1	2	3	1	1	1	2	3	1	1	2	3	1	None identified	00:10:07
participant_1330	Scotland	Scotland	55 - 64	Female		DD4	First degree level qualification including undergraduate degrees, foundation degrees, graduate membership of a professional institute etc	£40,001 - £60,000	No	0	0	0	0	0	1	1	1	3	1	1	1	2	1	3	2	3	1	1	1	1	2	3	1	1	1	1	3	None identified	00:04:19
participant_11	Wales	Wales	45 - 54	Female		CF62	Other school (inc. School leaving exam certificate or matriculation)	Less than £10,000	Yes	1	0	0	0	0	0	1	1	1	1	3	1	2	2	2	3	3	1	1	1	1	2	2	1	1	3	1	1	None identified	00:04:44
participant_8	Wales	Wales	65+	Female		NP22	First degree level qualification including undergraduate degrees, foundation degrees, graduate membership of a professional institute etc	£30,001 - £40,000	No	0	0	0	0	0	1	1	1	3	3	2	1	2	3	3	2	2	3	1	3	3	2	2	3	1	2	3	3	None identified	00:08:03
participant_1613	Wales	Wales	45 - 54	Male		CF37	High school/secondary school or equivalent	Less than £10,000	Yes	1	0	0	0	0	0	1	1	1	1	1	1	2	1	3	1	3	1	1	1	1	2	2	1	1	2	1	1	None identified	00:07:04
participant_1131	Wales	Wales	55 - 64	Female		LL11	First degree level qualification including undergraduate degrees, foundation degrees, graduate membership of a professional institute etc	£60,001 - £80,000	Yes	1	0	0	0	0	0	3	1	3	3	1	1	3	2	1	2	1	3	2	3	1	1	3	1	2	2	3	1	None identified	00:02:22
participant_237	Northern Ireland	Northern Ireland	18 - 24	Female		BT23	University higher degree (e.g. MSc, PhD)	£20,001 - £30,000	Yes	1	0	0	0	0	0	1	1	3	3	2	1	2	1	2	3	2	2	1	2	1	2	2	1	1	1	2	2	None identified	00:05:20
participant_1031	England	West Midlands	35 - 44	Male		B32	High school/secondary school or equivalent	£10,001 - £20,000	No	0	0	1	0	0	0	1	1	1	2	1	1	2	2	3	1	1	1	1	1	1	3	2	3	1	2	2	3	None identified	00:08:15
participant_609	Scotland	Scotland	55 - 64	Female		AB51	High school/secondary school or equivalent	£20,001 - £30,000	Yes	1	0	1	0	1	0	1	1	1	1	1	1	2	2	2	1	2	2	1	1	3	2	2	1	3	2	1	3	None identified	00:04:32
participant_1238	Northern Ireland	Northern Ireland	25 - 34	Female		BT37	University higher degree (e.g. MSc, PhD)	£60,001 - £80,000	Yes	1	0	0	0	0	0	1	1	1	3	1	1	2	1	3	3	3	3	1	2	1	2	2	1	1	1	1	1	None identified	00:04:14
participant_289	Wales	Wales	35 - 44	Female		CF14	High school/secondary school or equivalent	Prefer not to say	No	0	0	0	0	1	0	1	1	1	1	3	1	2	1	2	1	3	2	3	2	2	2	2	3	1	2	1	1	None identified	00:06:35
participant_175	Wales	Wales	65+	Female		LL19	High school/secondary school or equivalent	Less than £10,000	No	0	0	1	0	1	0	1	1	1	1	2	1	2	1	2	2	2	1	1	1	2	2	2	2	1	1	1	1	None identified	00:05:03
participant_1337	Scotland	Scotland	25 - 34	Female		KW17	First degree level qualification including undergraduate degrees, foundation degrees, graduate membership of a professional institute etc	£20,001 - £30,000	Yes	1	0	0	0	0	0	1	1	1	1	1	1	3	1	2	1	2	2	1	1	1	3	2	1	1	2	1	1	None identified	00:03:16
participant_1642	Scotland	Scotland	25 - 34	Male		G72	University higher degree (e.g. MSc, PhD)	£80,001 - £100,000	Yes	1	0	0	0	0	0	1	1	2	1	1	2	2	1	2	2	1	1	2	1	1	1	1	1	2	1	1	1	None identified	00:02:24
participant_1000	England	West Midlands	35 - 44	Male		DY2	First degree level qualification including undergraduate degrees, foundation degrees, graduate membership of a professional institute etc	£40,001 - £60,000	Yes	1	1	1	0	0	0	2	1	1	1	1	3	2	2	2	3	2	1	3	1	1	2	2	3	1	2	1	3	None identified	00:05:31
participant_1604	Wales	Wales	45 - 54	Female		LL18	High school/secondary school or equivalent	£10,001 - £20,000	No	0	0	1	0	1	0	1	1	2	3	2	2	2	1	2	2	2	2	2	1	2	2	2	2	1	2	2	1	None identified	00:34:56
participant_1300	Scotland	Scotland	45 - 54	Female		PA4	First degree level qualification including undergraduate degrees, foundation degrees, graduate membership of a professional institute etc	£30,001 - £40,000	No	0	1	0	0	1	0	1	1	1	1	1	1	2	1	1	1	2	2	1	1	1	2	2	1	1	1	1	1	None identified	00:06:57
participant_561	Scotland	Scotland	45 - 54	Male		G78	High school/secondary school or equivalent	£30,001 - £40,000	Yes	1	0	0	0	0	0	1	1	2	1	1	1	1	2	1	1	2	2	1	1	1	2	1	2	2	1	2	2	None identified	00:08:07
participant_1359	Wales	Wales	45 - 54	Female		CF24	University higher degree (e.g. MSc, PhD)	£100,001 - £150,000	No	0	0	0	1	0	0	2	1	2	1	1	1	1	2	1	2	2	2	1	1	1	2	2	2	2	1	1	1	None identified	00:05:19
participant_261	Northern Ireland	Northern Ireland	35 - 44	Female		BT38	First degree level qualification including undergraduate degrees, foundation degrees, graduate membership of a professional institute etc	£100,001 - £150,000	No	0	0	0	0	0	1	1	1	1	1	2	3	2	1	1	2	2	2	1	1	1	2	2	3	1	1	1	1	None identified	00:04:53
participant_1339	England	South East	18 - 24	Male		BS16	First degree level qualification including undergraduate degrees, foundation degrees, graduate membership of a professional institute etc	£20,001 - £30,000	No	0	0	0	0	1	0	1	1	2	1	2	3	1	1	1	1	2	2	2	3	3	3	3	3	1	3	1	1	None identified	00:03:35
participant_304	Scotland	Scotland	25 - 34	Female		G74	First degree level qualification including undergraduate degrees, foundation degrees, graduate membership of a professional institute etc	£20,001 - £30,000	Yes	1	0	0	0	0	0	1	1	1	1	2	1	2	1	2	1	2	2	1	3	1	2	2	3	1	2	3	1	None identified	00:03:35
participant_1654	England	East Midlands	35 - 44	Male		NN7	University higher degree (e.g. MSc, PhD)	£80,001 - £100,000	Yes	1	0	0	0	0	0	1	1	1	2	2	1	1	2	1	2	1	3	1	2	3	1	1	2	1	3	2	2	None identified	00:05:12
participant_1708	Wales	Wales	18 - 24	Female		CF83	High school/secondary school or equivalent	£60,001 - £80,000	Yes	1	0	0	0	0	0	3	1	1	1	3	3	2	3	3	3	2	3	1	3	2	2	2	3	1	3	3	1	None identified	00:07:58
participant_1602	England	North West	45 - 54	Male		OL8	Prefer not to say	Prefer not to say	Yes	1	0	0	0	0	0	3	3	3	3	1	3	3	3	1	3	3	3	3	3	3	3	2	3	3	3	3	3	None identified	00:30:21
participant_90	England	South East	25 - 34	Male		BR3	First degree level qualification including undergraduate degrees, foundation degrees, graduate membership of a professional institute etc	£100,001 - £150,000	Yes	1	0	1	0	0	0	1	1	1	2	1	1	1	1	1	1	1	1	1	1	1	1	2	1	1	1	1	1	None identified	00:03:10
participant_700	Scotland	Scotland	25 - 34	Male		KA18	First degree level qualification including undergraduate degrees, foundation degrees, graduate membership of a professional institute etc	£10,001 - £20,000	Yes	1	0	0	0	0	0	3	2	1	2	2	1	1	1	1	1	1	1	1	2	2	3	2	1	1	1	1	2	None identified	00:03:26
participant_1688	Wales	Wales	35 - 44	Female		NP20	High school/secondary school or equivalent	£10,001 - £20,000	Yes	1	1	1	1	1	0	1	2	1	1	1	1	2	2	2	1	2	1	1	1	2	2	2	1	1	2	1	1	None identified	00:05:31
participant_217	Scotland	Scotland	25 - 34	Male		FK2	University higher degree (e.g. MSc, PhD)	£60,001 - £80,000	Yes	1	0	0	0	0	0	2	1	2	2	2	2	3	1	2	2	2	2	1	1	1	2	2	2	1	2	2	1	None identified	00:03:23
participant_1674	Scotland	Scotland	45 - 54	Male		AB25	High school/secondary school or equivalent	£40,001 - £60,000	No	0	0	1	0	1	0	1	1	3	2	2	1	3	2	3	3	2	2	1	1	1	2	3	3	3	2	1	1	None identified	00:04:48
participant_1397	Wales	Wales	25 - 34	Male		SA6	High school/secondary school or equivalent	£10,001 - £20,000	Yes	1	0	0	0	0	0	1	1	2	1	2	2	1	2	1	1	1	2	3	1	1	2	1	1	1	2	1	2	None identified	00:02:05
participant_1208	England	North East	18 - 24	Male		SR	First degree level qualification including undergraduate degrees, foundation degrees, graduate membership of a professional institute etc	£100,001 - £150,000	Yes	1	0	0	0	1	0	1	1	1	3	1	1	1	2	2	1	2	2	1	2	1	2	2	2	2	1	2	2	None identified	00:08:43
participant_1179	Scotland	Scotland	45 - 54	Male		EH53	Apprenticeship / Trade school	£30,001 - £40,000	No	0	1	0	0	0	0	1	1	1	1	2	1	2	1	2	3	2	2	1	1	1	3	2	1	1	2	1	1	None identified	00:05:20
participant_1055	Scotland	Scotland	65+	Male		G32	None of the above	£20,001 - £30,000	No	0	0	1	0	0	0	1	1	1	1	1	1	1	1	2	2	1	1	1	1	1	2	3	1	1	1	1	1	None identified	00:06:24
participant_718	England	Yorkshire and The Humber	18 - 24	Prefer not to say		BD5	University higher degree (e.g. MSc, PhD)	£30,001 - £40,000	No	0	1	0	0	0	0	1	1	1	1	2	3	2	1	1	2	2	2	3	2	2	2	1	1	1	2	2	3	None identified	00:02:06
participant_1415	Scotland	Scotland	55 - 64	Male		KY2	First degree level qualification including undergraduate degrees, foundation degrees, graduate membership of a professional institute etc	£20,001 - £30,000	No	0	0	0	0	1	1	2	1	2	2	2	1	2	1	2	2	2	2	1	1	2	2	2	2	1	2	2	2	None identified	00:11:34
participant_50	Wales	Wales	55 - 64	Female		LL14	Apprenticeship / Trade school	£40,001 - £60,000	Yes	1	0	1	0	1	0	3	1	3	3	3	1	3	3	3	3	3	3	3	1	3	3	2	3	1	2	3	1	None identified	00:04:22
participant_420	Scotland	Scotland	35 - 44	Female		EH52	High school/secondary school or equivalent	£80,001 - £100,000	Yes	1	0	0	0	0	0	1	1	2	2	1	2	2	2	2	1	2	2	2	2	2	2	2	1	1	2	2	1	None identified	00:04:33
participant_108	Wales	Wales	18 - 24	Female		NP19	High school/secondary school or equivalent	£30,001 - £40,000	No	0	0	0	1	0	0	2	1	1	3	3	1	2	3	2	3	2	3	1	3	1	2	2	3	1	2	3	1	None identified	00:06:12
participant_909	Scotland	Scotland	45 - 54	Male		G66	First degree level qualification including undergraduate degrees, foundation degrees, graduate membership of a professional institute etc	Less than £10,000	No	0	0	0	0	0	1	3	1	1	2	2	1	2	2	1	3	2	2	1	3	3	2	3	1	1	2	1	1	None identified	00:04:54
participant_451	Scotland	Scotland	25 - 34	Female		DG9	High school/secondary school or equivalent	£10,001 - £20,000	Yes	1	0	0	0	0	0	1	1	1	2	3	1	2	2	2	2	2	3	1	1	2	2	2	1	1	2	1	1	None identified	00:09:19
participant_1647	Scotland	Scotland	45 - 54	Male		G66	University higher degree (e.g. MSc, PhD)	£40,001 - £60,000	Yes	1	0	0	0	0	0	1	1	1	1	3	1	1	1	1	1	3	3	1	1	1	2	1	1	1	2	1	1	None identified	00:12:02
participant_225	Wales	Wales	45 - 54	Female		CF39	First degree level qualification including undergraduate degrees, foundation degrees, graduate membership of a professional institute etc	£20,001 - £30,000	Yes	1	0	0	0	0	0	1	1	1	3	1	1	2	1	3	2	2	1	1	1	1	2	2	1	1	1	1	1	None identified	00:05:59
participant_1607	Scotland	Scotland	25 - 34	Female		G81	First degree level qualification including undergraduate degrees, foundation degrees, graduate membership of a professional institute etc	£30,001 - £40,000	No	0	0	0	0	0	1	1	1	1	1	3	1	2	1	2	3	3	3	1	1	1	2	1	3	2	2	1	1	None identified	00:05:49
participant_1099	Wales	Wales	25 - 34	Male		LL18	Apprenticeship / Trade school	£10,001 - £20,000	Yes	1	0	0	0	0	0	1	1	1	1	1	1	2	3	3	1	2	3	1	1	3	2	2	2	1	1	3	1	None identified	00:10:15
participant_1532	Scotland	Scotland	25 - 34	Female		EH39	First degree level qualification including undergraduate degrees, foundation degrees, graduate membership of a professional institute etc	£10,001 - £20,000	Yes	1	0	0	0	0	0	1	1	1	1	1	1	3	2	2	3	3	1	1	1	1	2	2	2	1	3	2	1	None identified	00:06:47
participant_595	Scotland	Scotland	35 - 44	Male		G82	First degree level qualification including undergraduate degrees, foundation degrees, graduate membership of a professional institute etc	£40,001 - £60,000	No	0	1	1	0	1	0	1	1	3	3	1	1	3	3	1	3	1	3	1	2	1	3	1	1	3	1	3	1	None identified	00:17:32
participant_1562	Scotland	Scotland	35 - 44	Female		EH11	High school/secondary school or equivalent	£40,001 - £60,000	Yes	1	0	0	0	0	0	1	1	2	2	2	2	2	1	2	1	2	2	1	2	2	2	2	2	1	2	1	1	None identified	00:04:37
participant_1020	Northern Ireland	Northern Ireland	18 - 24	Female		BT55	First degree level qualification including undergraduate degrees, foundation degrees, graduate membership of a professional institute etc	£60,001 - £80,000	Yes	1	0	0	0	0	0	1	1	1	1	1	1	2	1	2	1	2	2	1	1	1	2	2	2	1	1	2	1	None identified	00:03:14
participant_461	Scotland	Scotland	55 - 64	Male		KY14	First degree level qualification including undergraduate degrees, foundation degrees, graduate membership of a professional institute etc	£10,001 - £20,000	No	0	0	1	0	1	0	1	1	1	2	2	1	3	2	3	2	2	2	1	2	2	3	2	3	1	2	3	1	None identified	00:06:01
participant_568	Scotland	Scotland	65+	Female		KA8	High school/secondary school or equivalent	£30,001 - £40,000	No	0	0	0	1	0	0	3	1	1	3	2	1	3	1	2	3	2	3	1	1	3	2	2	1	1	2	1	1	None identified	00:06:14
participant_143	Scotland	Scotland	35 - 44	Female		KA22	High school/secondary school or equivalent	£20,001 - £30,000	No	0	0	0	0	0	1	1	1	1	1	3	1	1	1	3	3	1	3	3	1	3	2	2	3	1	2	1	3	None identified	00:03:14
participant_943	Scotland	Scotland	18 - 24	Male		ML4	First degree level qualification including undergraduate degrees, foundation degrees, graduate membership of a professional institute etc	£20,001 - £30,000	Yes	1	0	0	0	0	0	1	1	1	1	1	1	2	3	2	3	3	1	1	2	1	2	2	2	1	2	1	1	None identified	00:03:54
participant_520	Scotland	Scotland	18 - 24	Male		EH6	High school/secondary school or equivalent	£40,001 - £60,000	No	0	0	0	0	0	1	1	2	1	1	1	1	3	3	2	2	2	3	1	3	2	1	3	3	3	1	1	3	None identified	00:05:10
participant_1320	Wales	Wales	18 - 24	Male		SA61	Prefer not to say	Less than £10,000	Yes	1	0	0	0	0	0	3	3	2	3	3	3	3	3	3	3	3	3	1	3	3	3	3	3	3	2	3	3	None identified	00:04:58
participant_1339	Scotland	Scotland	25 - 34	Female		PA4	First degree level qualification including undergraduate degrees, foundation degrees, graduate membership of a professional institute etc	£150,001 - £200,000	Yes	1	0	0	0	0	0	1	1	1	1	2	1	2	1	1	1	2	1	1	1	1	2	2	2	1	2	1	1	None identified	00:05:08
participant_179	Scotland	Scotland	45 - 54	Female		KA20	First degree level qualification including undergraduate degrees, foundation degrees, graduate membership of a professional institute etc	£10,001 - £20,000	No	0	0	0	0	0	1	1	1	2	1	1	1	2	1	2	1	1	1	1	1	1	2	2	1	1	2	1	1	None identified	00:05:32
participant_1622	Scotland	Scotland	18 - 24	__other	Trans female	PA3	First degree level qualification including undergraduate degrees, foundation degrees, graduate membership of a professional institute etc	Prefer not to say	Yes	1	0	0	0	0	0	1	1	1	1	1	1	1	3	3	1	1	3	1	1	1	3	2	1	1	3	1	1	None identified	00:05:36
participant_836	Wales	Wales	18 - 24	Female		CF82	High school/secondary school or equivalent	Less than £10,000	Yes	1	0	0	0	0	0	2	2	2	1	1	1	1	1	2	2	2	1	1	2	2	1	2	1	1	1	1	1	None identified	00:02:40
participant_142	Wales	Wales	25 - 34	Male		SA1	University higher degree (e.g. MSc, PhD)	£30,001 - £40,000	Yes	1	0	0	0	0	0	1	1	1	1	1	1	1	1	1	1	1	1	1	1	1	1	1	1	1	1	1	1	All True	00:28:41
participant_850	Northern Ireland	Northern Ireland	55 - 64	Female		BT47	University higher degree (e.g. MSc, PhD)	£20,001 - £30,000	No	0	0	1	0	1	0	1	1	1	1	3	1	2	2	3	1	2	1	1	1	2	2	1	1	1	1	1	1	None identified	00:05:04
participant_829	Wales	Wales	18 - 24	Male		SA1	University higher degree (e.g. MSc, PhD)	£10,001 - £20,000	No	0	0	0	0	0	1	3	3	3	3	3	3	3	3	3	3	3	3	3	3	3	3	3	3	3	3	3	3	All Don't Know	00:02:33
participant_891	Wales	Wales	18 - 24	Male		NP12	Other school (inc. School leaving exam certificate or matriculation)	Prefer not to say	Yes	1	0	0	0	0	0	1	1	1	3	1	1	1	1	1	2	2	2	1	2	3	2	2	1	1	2	2	1	None identified	00:05:39
participant_699	Scotland	Scotland	35 - 44	Female		G14	High school/secondary school or equivalent	Less than £10,000	No	0	0	0	0	0	1	1	1	1	3	3	1	3	3	3	3	3	3	1	1	3	3	3	3	3	1	3	3	None identified	00:03:41
participant_338	Scotland	Scotland	35 - 44	Female		G51	High school/secondary school or equivalent	£10,001 - £20,000	No	0	1	0	0	1	0	3	1	3	3	3	3	2	1	2	3	2	2	1	3	3	2	2	3	3	2	3	3	None identified	00:04:17
participant_410	Wales	Wales	18 - 24	Female		CF82	High school/secondary school or equivalent	£10,001 - £20,000	Yes	1	0	0	0	0	0	3	1	1	1	3	3	3	3	2	1	3	2	1	2	3	2	2	3	1	2	3	1	None identified	00:03:53
participant_811	Wales	Wales	25 - 34	Male		NP20	High school/secondary school or equivalent	£20,001 - £30,000	No	0	0	1	0	0	0	1	1	1	1	1	1	1	3	3	3	1	3	1	3	1	3	1	1	1	2	1	1	None identified	00:07:14
participant_1271	Northern Ireland	Northern Ireland	45 - 54	Male		BT12	High school/secondary school or equivalent	£60,001 - £80,000	Yes	1	0	0	0	1	0	1	1	1	1	1	1	2	3	1	1	2	2	1	1	1	2	2	3	1	1	3	3	None identified	00:08:16
participant_1493	Wales	Wales	18 - 24	Female		NP19	High school/secondary school or equivalent	Less than £10,000	Yes	1	0	0	0	0	0	1	1	1	1	3	1	2	1	3	3	1	1	1	1	1	3	1	1	1	3	1	1	None identified	00:04:46
participant_190	Scotland	Scotland	25 - 34	Female		G20	University higher degree (e.g. MSc, PhD)	£30,001 - £40,000	No	0	0	0	0	1	0	1	2	1	1	3	1	1	3	3	1	1	1	1	1	1	1	1	1	1	1	3	3	None identified	00:10:57
participant_316	England	West Midlands	25 - 34	Male		B19	University higher degree (e.g. MSc, PhD)	£40,001 - £60,000	Yes	1	0	0	0	0	0	1	1	1	1	1	1	2	3	3	3	1	1	1	1	1	2	3	3	1	1	2	1	None identified	00:04:48
participant_1290	England	North East	18 - 24	Female		DH4	High school/secondary school or equivalent	£60,001 - £80,000	No	0	0	0	1	0	0	1	1	1	1	2	1	2	1	2	1	2	3	1	1	1	2	2	1	1	1	1	1	None identified	00:04:06
participant_747	England	West Midlands	45 - 54	Female		B21	High school/secondary school or equivalent	Prefer not to say	No	0	0	0	0	0	1	1	1	1	3	1	1	1	1	1	1	1	1	1	1	1	1	2	1	3	1	3	1	None identified	00:19:26
participant_196	England	South East	55 - 64	Female		SS88	High school/secondary school or equivalent	£40,001 - £60,000	Yes	1	0	0	0	0	0	1	1	1	1	2	1	2	1	2	2	1	1	1	2	1	2	2	1	1	1	1	1	None identified	00:06:40
participant_697	England	South East	45 - 54	Male		BH2	Apprenticeship / Trade school	£30,001 - £40,000	No	0	1	0	0	0	0	1	1	1	2	1	1	1	1	2	1	1	3	2	3	1	1	1	3	1	2	2	2	None identified	00:02:21
participant_1270	England	East of England	55 - 64	Male		SS2	High school/secondary school or equivalent	Less than £10,000	No	0	0	1	0	0	0	1	1	1	1	3	1	3	3	3	1	2	2	1	1	1	2	2	1	1	1	1	1	None identified	00:04:07
participant_468	England	South West	35 - 44	Female		GL11	High school/secondary school or equivalent	Less than £10,000	Yes	1	1	0	0	1	0	1	1	1	3	3	1	2	3	3	3	2	1	1	1	2	2	2	3	1	2	1	3	None identified	00:05:15
participant_818	England	East of England	18 - 24	Male		MK41	High school/secondary school or equivalent	£20,001 - £30,000	Yes	1	0	0	0	0	0	1	1	1	1	1	2	2	1	2	1	2	1	1	1	2	2	3	2	2	2	2	2	None identified	00:04:53
participant_273	England	North West	45 - 54	Female		WN8	First degree level qualification including undergraduate degrees, foundation degrees, graduate membership of a professional institute etc	£20,001 - £30,000	No	0	1	1	0	0	0	1	1	1	3	2	1	2	3	1	2	2	2	1	1	1	2	2	1	1	2	1	1	None identified	00:05:19
participant_558	England	East Midlands	65+	Female		PE11	First degree level qualification including undergraduate degrees, foundation degrees, graduate membership of a professional institute etc	£40,001 - £60,000	No	0	0	0	1	0	0	1	1	3	3	1	1	2	1	3	3	3	3	1	1	3	2	2	3	3	2	1	3	None identified	00:09:19
participant_210	England	North West	55 - 64	Female		CH41	High school/secondary school or equivalent	Less than £10,000	Yes	1	0	0	0	1	0	1	1	1	1	1	1	1	1	2	1	3	1	1	1	1	2	2	1	1	1	1	1	None identified	00:09:11
participant_926	England	North West	35 - 44	Female		M6	University higher degree (e.g. MSc, PhD)	Less than £10,000	Yes	1	0	0	0	0	0	1	1	1	2	2	1	2	2	2	1	2	2	1	1	2	2	2	1	1	2	1	1	None identified	00:05:02
participant_592	England	South East	25 - 34	Male		ME3	First degree level qualification including undergraduate degrees, foundation degrees, graduate membership of a professional institute etc	£60,001 - £80,000	Yes	1	0	0	0	0	0	1	1	1	3	1	3	1	2	2	1	1	1	1	1	1	2	1	1	1	2	1	2	None identified	00:06:24
participant_1592	England	South East	35 - 44	Female		SE2	High school/secondary school or equivalent	Less than £10,000	No	0	0	1	0	0	0	1	1	1	3	1	3	3	1	3	1	3	3	1	3	1	3	2	3	1	1	3	1	None identified	00:05:59
participant_1743	England	South East	25 - 34	Male		PO11	First degree level qualification including undergraduate degrees, foundation degrees, graduate membership of a professional institute etc	£60,001 - £80,000	Yes	1	0	0	0	0	0	1	1	1	1	1	1	2	1	2	3	2	1	1	1	3	2	2	1	1	2	2	1	None identified	00:05:05
participant_1069	England	North West	45 - 54	Female		L13	Other school (inc. School leaving exam certificate or matriculation)	Less than £10,000	No	0	0	1	0	0	0	3	1	3	2	2	1	1	1	2	3	2	1	1	1	2	1	2	1	2	1	1	1	None identified	00:08:33
participant_1477	England	West Midlands	35 - 44	Male		B6	High school/secondary school or equivalent	£20,001 - £30,000	Yes	1	0	0	0	0	0	1	1	1	3	2	1	2	1	2	1	2	3	1	1	3	2	1	2	2	1	1	1	None identified	00:06:07
participant_367	England	London	35 - 44	Female		SE9	None of the above	£10,001 - £20,000	Yes	1	0	1	0	1	0	1	1	1	3	1	1	3	3	3	3	1	1	1	3	1	3	2	1	1	3	1	1	None identified	00:09:44
participant_1236	England	East Midlands	25 - 34	Male		NN5	First degree level qualification including undergraduate degrees, foundation degrees, graduate membership of a professional institute etc	£30,001 - £40,000	Yes	1	0	0	0	1	0	1	1	1	1	1	1	1	1	2	1	2	2	1	1	1	2	2	1	1	2	1	1	None identified	00:06:20
participant_1199	England	East of England	25 - 34	Male		TQ6	First degree level qualification including undergraduate degrees, foundation degrees, graduate membership of a professional institute etc	£40,001 - £60,000	Yes	1	0	0	0	0	0	3	3	1	3	3	2	3	3	2	1	2	3	3	1	1	1	1	3	3	1	1	3	None identified	00:06:37
participant_120	England	East of England	45 - 54	Male		CB7	First degree level qualification including undergraduate degrees, foundation degrees, graduate membership of a professional institute etc	£60,001 - £80,000	Yes	1	0	0	0	0	0	2	1	1	1	2	1	2	1	3	3	2	2	1	1	3	2	2	3	1	2	1	1	None identified	00:07:14
participant_498	England	Yorkshire and The Humber	35 - 44	Female		S75	High school/secondary school or equivalent	£40,001 - £60,000	Yes	1	0	0	0	0	0	1	1	1	3	2	1	2	1	3	2	2	2	3	1	1	2	2	1	1	2	1	1	None identified	00:05:02
participant_1186	England	Yorkshire and The Humber	45 - 54	Female		LS12	Apprenticeship / Trade school	£30,001 - £40,000	No	0	1	1	0	1	0	2	1	1	1	1	1	1	3	2	3	2	2	1	1	1	2	2	1	1	1	1	1	None identified	00:05:51
participant_1273	England	London	35 - 44	Female		S9	University higher degree (e.g. MSc, PhD)	£80,001 - £100,000	Yes	1	0	0	0	0	0	1	1	1	1	1	1	1	1	1	1	1	1	1	1	1	1	1	1	1	1	1	1	All True	00:06:52
participant_364	England	South East	45 - 54	Female		ME15	University higher degree (e.g. MSc, PhD)	£80,001 - £100,000	Yes	1	0	1	0	1	0	1	1	2	1	2	2	2	2	2	1	2	2	1	1	2	2	2	2	2	2	1	1	None identified	00:03:45
participant_873	England	South East	25 - 34	Female		SO30	Apprenticeship / Trade school	£20,001 - £30,000	No	0	0	0	1	0	0	3	1	1	1	2	1	3	1	1	3	1	1	1	1	3	3	3	1	1	2	3	1	None identified	00:04:20
participant_511	England	South West	35 - 44	Female		TR27	High school/secondary school or equivalent	£40,001 - £60,000	No	0	0	1	0	0	0	1	1	1	1	1	1	2	3	2	2	1	1	1	1	1	2	2	1	1	2	1	1	None identified	00:05:47
participant_140	England	North East	55 - 64	Female		TS23	Apprenticeship / Trade school	£20,001 - £30,000	Yes	1	0	0	0	0	0	1	1	1	1	1	1	2	1	3	2	3	3	1	1	3	2	2	3	3	2	1	1	None identified	00:06:37
participant_555	England	East of England	65+	Male		PE6	None of the above	£20,001 - £30,000	No	0	0	0	0	1	0	1	1	1	1	1	1	2	2	1	1	2	1	1	1	1	2	1	1	1	2	1	1	None identified	00:13:24
participant_165	England	East Midlands	45 - 54	Female		NN8	None of the above	Less than £10,000	Yes	1	0	0	0	0	0	1	1	1	1	1	2	2	1	3	3	2	2	1	2	2	2	2	3	1	2	1	2	None identified	00:44:54
participant_451	Scotland	Scotland	35 - 44	Female		IV18	Other school (inc. School leaving exam certificate or matriculation)	£30,001 - £40,000	No	0	0	0	0	0	1	3	3	3	3	3	3	3	3	3	3	3	3	3	3	3	3	3	3	3	3	3	3	All Don't Know	00:04:15
participant_705	England	West Midlands	25 - 34	Female		SY10	University higher degree (e.g. MSc, PhD)	£60,001 - £80,000	Yes	1	0	0	0	0	0	1	3	1	2	3	2	2	1	1	2	3	1	1	1	1	2	3	3	1	3	1	1	None identified	00:04:17
participant_1053	England	East of England	45 - 54	Female		SO14	None of the above	£30,001 - £40,000	No	0	0	0	0	0	1	3	3	3	3	3	3	3	3	3	3	3	3	3	3	3	3	3	3	3	3	3	3	All Don't Know	00:04:23
participant_770	Wales	Wales	55 - 64	Male		CF45	High school/secondary school or equivalent	Less than £10,000	No	0	0	1	0	0	0	1	1	1	2	2	1	2	3	2	1	2	2	1	3	3	2	2	3	3	2	3	1	None identified	00:08:09
participant_1520	Wales	Wales	25 - 34	Male		SA31	University higher degree (e.g. MSc, PhD)	£80,001 - £100,000	Yes	1	0	0	0	0	0	1	1	1	1	2	1	1	3	2	3	2	2	1	2	1	2	2	2	1	1	2	1	None identified	00:17:47
participant_155	England	North East	35 - 44	Female		DH2	None of the above	£10,001 - £20,000	No	0	0	0	0	1	0	1	1	1	1	3	1	2	2	3	1	3	3	1	1	1	2	2	1	1	3	1	1	None identified	00:07:14
participant_411	England	East of England	65+	Female		NR12	Apprenticeship / Trade school	£40,001 - £60,000	No	0	0	0	0	0	1	1	1	1	1	1	1	3	1	1	1	1	1	1	1	1	1	1	1	1	1	1	1	None identified	00:06:00
participant_158	England	East of England	45 - 54	Female		PE37	First degree level qualification including undergraduate degrees, foundation degrees, graduate membership of a professional institute etc	£20,001 - £30,000	Yes	1	0	0	0	0	0	2	1	3	3	2	2	1	1	3	3	2	1	1	1	3	1	2	3	2	2	1	1	None identified	00:06:09
participant_317	England	London	18 - 24	Female		SE14	High school/secondary school or equivalent	£30,001 - £40,000	No	0	0	0	1	0	1	2	1	1	3	2	1	3	2	1	2	2	2	1	2	1	2	2	3	2	2	1	1	None identified	00:04:02
participant_190	England	Yorkshire and The Humber	65+	Female		HX6	First degree level qualification including undergraduate degrees, foundation degrees, graduate membership of a professional institute etc	£10,001 - £20,000	No	0	0	0	0	1	0	1	1	1	1	2	1	2	1	3	3	2	2	1	1	1	2	2	2	1	1	1	1	None identified	00:04:03
participant_1724	Scotland	Scotland	65+	Female		AB42	High school/secondary school or equivalent	£10,001 - £20,000	No	0	0	0	0	0	1	1	1	3	3	3	3	3	2	3	3	3	3	3	1	3	3	3	3	3	2	3	3	None identified	00:07:27
participant_69	Wales	Wales	35 - 44	Male		LL54	University higher degree (e.g. MSc, PhD)	£30,001 - £40,000	Yes	1	0	0	0	0	0	1	3	2	2	1	1	2	2	2	3	3	1	1	3	1	2	2	1	1	3	1	3	None identified	00:02:21
participant_631	Scotland	Scotland	25 - 34	Male		G44	University higher degree (e.g. MSc, PhD)	£100,001 - £150,000	Yes	1	0	0	0	0	0	1	1	1	1	1	1	1	1	1	1	1	1	1	1	1	1	1	1	1	1	1	1	All True	00:05:17
participant_1012	England	Yorkshire and The Humber	18 - 24	Female		LS	Apprenticeship / Trade school	£10,001 - £20,000	No	0	0	0	0	0	1	1	1	1	1	1	1	3	1	3	2	3	1	1	2	2	3	2	3	1	2	1	2	None identified	00:05:59
participant_1202	Scotland	Scotland	45 - 54	Male		AB10	First degree level qualification including undergraduate degrees, foundation degrees, graduate membership of a professional institute etc	£40,001 - £60,000	No	0	0	0	0	0	1	1	1	1	2	2	1	2	3	2	1	2	2	1	1	1	2	3	3	2	1	3	3	None identified	00:05:04
participant_1159	England	Yorkshire and The Humber	45 - 54	Female		DN16	First degree level qualification including undergraduate degrees, foundation degrees, graduate membership of a professional institute etc	£40,001 - £60,000	No	0	1	1	0	1	0	1	1	1	3	1	2	2	1	2	3	2	2	1	1	1	2	2	1	1	2	1	1	None identified	00:05:50
participant_1551	Northern Ireland	Northern Ireland	35 - 44	Female		BT37	First degree level qualification including undergraduate degrees, foundation degrees, graduate membership of a professional institute etc	£40,001 - £60,000	Yes	1	0	0	0	1	0	1	1	1	3	3	3	3	3	2	1	2	3	1	1	1	3	2	3	1	3	1	1	None identified	00:02:33
participant_1448	Wales	Wales	55 - 64	Female		CF24	First degree level qualification including undergraduate degrees, foundation degrees, graduate membership of a professional institute etc	£30,001 - £40,000	No	0	0	1	0	0	0	3	1	3	3	3	1	2	3	3	3	2	3	1	1	3	2	2	3	3	2	3	1	None identified	00:04:30
participant_1368	England	South East	25 - 34	Female		SO22	High school/secondary school or equivalent	£30,001 - £40,000	No	0	0	0	0	0	1	1	1	2	2	2	3	2	3	2	3	2	2	1	2	2	2	2	3	1	2	1	1	None identified	00:04:17
participant_737	England	West Midlands	65+	Female		CV34	High school/secondary school or equivalent	£30,001 - £40,000	No	0	0	1	0	1	0	1	1	1	1	1	1	1	2	1	1	1	1	1	1	1	1	2	1	1	3	1	1	None identified	00:04:38
participant_1525	England	East of England	25 - 34	Female		IP1	High school/secondary school or equivalent	£10,001 - £20,000	No	0	0	0	1	0	0	1	1	1	1	2	1	1	2	2	1	1	3	3	3	2	1	3	1	1	1	3	1	None identified	00:07:35
participant_43	England	Yorkshire and The Humber	25 - 34	Female		S13	High school/secondary school or equivalent	£100,001 - £150,000	Yes	1	0	0	0	0	0	1	1	1	1	1	1	2	1	2	1	2	2	1	1	1	2	2	2	1	2	1	1	None identified	00:04:29
participant_1505	England	East of England	18 - 24	Female		SS7	University higher degree (e.g. MSc, PhD)	£10,001 - £20,000	No	0	1	0	0	0	1	3	1	3	1	3	3	3	3	3	3	3	1	1	3	3	3	3	3	3	1	3	3	None identified	00:02:55
participant_632	England	North West	35 - 44	Female		CW1	None of the above	Less than £10,000	Yes	1	0	0	0	0	0	1	1	1	1	1	1	2	1	3	1	3	2	1	1	2	2	2	3	1	2	3	1	None identified	00:10:55
participant_1178	England	Yorkshire and The Humber	45 - 54	Female		LS18	High school/secondary school or equivalent	£40,001 - £60,000	Yes	1	0	0	0	0	0	1	1	1	1	2	2	2	1	2	1	2	2	1	1	2	2	2	1	2	2	1	1	None identified	00:03:55
participant_1340	England	South East	55 - 64	Female		TR7	High school/secondary school or equivalent	£30,001 - £40,000	Yes	1	0	1	0	1	0	1	1	1	1	1	1	1	1	1	1	1	1	1	1	1	1	1	1	1	1	1	1	All True	00:06:38
participant_254	England	Yorkshire and The Humber	25 - 34	Female		YO12	Apprenticeship / Trade school	£80,001 - £100,000	Yes	1	0	0	0	0	0	1	1	1	2	2	1	2	1	2	1	1	1	1	1	1	2	2	1	1	2	1	1	None identified	00:05:01
participant_50	England	South West	35 - 44	Female		TR8	First degree level qualification including undergraduate degrees, foundation degrees, graduate membership of a professional institute etc	£40,001 - £60,000	Yes	1	0	1	0	1	0	1	1	1	1	2	1	2	1	3	1	2	1	1	3	1	2	2	1	1	2	1	1	None identified	00:05:41
participant_1673	England	North West	45 - 54	Female		OL2	University higher degree (e.g. MSc, PhD)	£40,001 - £60,000	Yes	1	1	1	0	0	0	1	1	3	1	1	1	3	1	3	1	2	3	1	1	3	2	2	1	1	2	3	1	None identified	00:04:39
participant_136	England	East of England	25 - 34	Female		LU4	University higher degree (e.g. MSc, PhD)	£20,001 - £30,000	No	0	0	0	0	1	0	1	1	2	2	1	3	2	3	2	1	2	3	1	1	3	2	2	2	1	2	1	1	None identified	00:05:25
participant_1106	England	East of England	25 - 34	Female		CB9	High school/secondary school or equivalent	£20,001 - £30,000	Yes	1	0	0	0	0	0	1	1	1	3	1	1	3	1	3	1	2	3	1	1	1	2	2	1	1	2	2	1	None identified	00:05:18
participant_1433	England	North East	18 - 24	Female		NE4	High school/secondary school or equivalent	£10,001 - £20,000	No	0	0	0	1	0	0	3	3	1	1	3	1	2	3	3	3	2	3	3	3	3	2	3	3	1	3	3	3	None identified	00:09:49
participant_1131	England	East of England	55 - 64	Female		CM7	First degree level qualification including undergraduate degrees, foundation degrees, graduate membership of a professional institute etc	£60,001 - £80,000	No	0	1	1	0	0	0	1	1	1	1	1	1	2	1	3	1	2	2	3	1	2	1	3	1	1	1	1	1	None identified	00:06:14
participant_778	England	North West	35 - 44	Female		OL7	High school/secondary school or equivalent	£40,001 - £60,000	No	0	1	0	0	1	0	1	1	2	2	2	1	2	2	1	1	2	3	1	1	1	2	2	1	1	2	3	3	None identified	00:06:29
participant_475	England	East Midlands	55 - 64	Female		NG21	High school/secondary school or equivalent	£10,001 - £20,000	No	0	1	1	0	0	0	1	1	1	3	3	1	3	2	3	1	3	3	1	3	1	3	2	3	1	2	1	1	None identified	00:04:18
participant_697	England	Yorkshire and The Humber	25 - 34	Female		WF6	High school/secondary school or equivalent	£60,001 - £80,000	Yes	1	0	0	0	0	0	1	1	1	2	1	1	2	1	2	1	2	2	2	1	1	2	2	2	1	2	1	1	None identified	00:03:30
participant_499	England	South East	45 - 54	Female		PO4	First degree level qualification including undergraduate degrees, foundation degrees, graduate membership of a professional institute etc	Prefer not to say	No	0	0	0	0	0	1	2	1	1	3	1	1	3	3	1	3	2	3	1	1	1	3	2	1	1	1	2	1	None identified	00:06:56
participant_1027	England	East of England	65+	Male		CO1	High school/secondary school or equivalent	£40,001 - £60,000	No	0	0	1	0	0	0	1	1	1	1	3	1	2	1	2	1	3	3	1	1	3	2	2	1	1	2	1	1	None identified	00:04:06
participant_356	England	South East	35 - 44	Female		GU2	First degree level qualification including undergraduate degrees, foundation degrees, graduate membership of a professional institute etc	£30,001 - £40,000	No	0	0	1	0	0	0	1	1	2	1	2	1	2	1	2	1	2	2	3	1	2	3	2	2	3	2	2	1	None identified	00:10:56
participant_733	England	East of England	65+	Male		WD19	High school/secondary school or equivalent	£30,001 - £40,000	Yes	1	1	0	0	1	0	1	1	1	3	1	1	3	1	2	1	2	3	1	3	1	3	2	2	3	2	3	1	None identified	00:07:51
participant_144	England	South West	65+	Female		BH6	None of the above	£30,001 - £40,000	No	0	0	1	0	0	0	1	1	1	1	1	2	2	2	2	1	1	1	2	1	2	1	2	2	1	1	2	2	None identified	00:06:07
participant_1675	England	South East	35 - 44	Female		RG1	First degree level qualification including undergraduate degrees, foundation degrees, graduate membership of a professional institute etc	£40,001 - £60,000	No	0	0	0	0	0	1	1	1	1	3	2	1	2	2	2	3	2	1	3	2	1	2	1	1	3	2	1	1	None identified	00:07:14
participant_1072	Scotland	Scotland	25 - 34	Female		PH1	High school/secondary school or equivalent	£20,001 - £30,000	No	0	0	0	1	1	0	1	1	1	1	1	2	2	1	3	3	3	3	1	1	1	2	2	3	3	2	3	3	None identified	00:07:42
participant_1300	England	East of England	55 - 64	Male		PE13	High school/secondary school or equivalent	£30,001 - £40,000	No	0	0	1	0	0	0	1	1	1	1	2	2	1	2	2	1	2	2	1	2	1	2	2	2	1	2	2	1	None identified	00:06:14
participant_1062	England	South East	25 - 34	Female		KT17	First degree level qualification including undergraduate degrees, foundation degrees, graduate membership of a professional institute etc	£40,001 - £60,000	No	0	0	0	0	1	0	1	1	1	1	2	1	2	1	2	1	1	1	1	1	1	2	2	1	1	2	1	1	None identified	00:04:09
participant_401	Scotland	Scotland	55 - 64	Male		IV1	High school/secondary school or equivalent	£40,001 - £60,000	No	0	0	0	0	0	1	1	1	1	3	2	3	2	1	2	3	2	2	1	2	1	3	2	1	1	2	1	1	None identified	00:09:44
participant_480	England	South West	35 - 44	Female		BS15	None of the above	£30,001 - £40,000	No	0	0	1	0	0	0	2	2	2	2	2	2	2	2	2	2	2	2	2	2	2	2	2	2	2	2	2	2	All False	00:02:41
participant_1448	Wales	Wales	25 - 34	Male		CF37	High school/secondary school or equivalent	£10,001 - £20,000	No	0	0	0	0	0	1	1	1	1	1	1	1	1	1	1	1	1	1	1	1	1	1	1	1	1	1	1	1	All True	00:06:07
participant_1105	England	London	45 - 54	Female		NW9	None of the above	£30,001 - £40,000	No	0	0	0	0	0	1	1	1	1	1	1	1	3	3	3	3	3	1	3	2	3	2	1	1	3	1	1	1	None identified	00:06:42
participant_1093	Wales	Wales	45 - 54	Male		SA1	High school/secondary school or equivalent	£20,001 - £30,000	No	0	0	1	0	0	0	1	1	1	2	1	2	2	1	2	1	2	2	1	1	1	2	2	1	1	2	1	1	None identified	00:05:15
participant_1583	England	North West	45 - 54	Male		M40	First degree level qualification including undergraduate degrees, foundation degrees, graduate membership of a professional institute etc	£30,001 - £40,000	Yes	1	0	0	0	0	0	1	1	1	1	1	1	2	1	2	2	2	1	1	1	2	2	2	1	1	1	1	1	None identified	00:04:29
participant_894	England	London	45 - 54	Male		EN4	First degree level qualification including undergraduate degrees, foundation degrees, graduate membership of a professional institute etc	£40,001 - £60,000	Yes	1	0	0	0	0	0	1	1	1	1	2	1	1	1	2	2	2	2	1	1	1	2	2	1	1	2	1	1	None identified	00:04:45
participant_332	England	East Midlands	18 - 24	Male		NG1	First degree level qualification including undergraduate degrees, foundation degrees, graduate membership of a professional institute etc	Less than £10,000	Yes	1	0	0	0	0	0	1	1	1	1	1	1	1	1	1	2	1	1	1	1	1	1	1	2	1	1	1	1	None identified	00:02:13
participant_1164	Scotland	Scotland	35 - 44	Male		KY11	University higher degree (e.g. MSc, PhD)	£150,001 - £200,000	Yes	1	0	0	0	0	0	1	3	2	2	2	1	1	2	2	2	2	2	2	2	3	2	3	3	3	3	1	2	None identified	00:08:25
participant_108	England	East Midlands	65+	Female		PE10	Other school (inc. School leaving exam certificate or matriculation)	£20,001 - £30,000	No	0	0	1	0	0	0	1	1	1	2	1	2	2	1	2	1	2	2	1	1	2	2	2	2	2	1	1	2	None identified	00:07:43
participant_1675	England	West Midlands	65+	Female		ST10	University higher degree (e.g. MSc, PhD)	£20,001 - £30,000	No	0	1	1	0	0	0	1	1	1	1	3	1	2	1	3	1	2	2	1	3	1	2	2	3	1	1	1	3	None identified	00:05:10
participant_821	Wales	Wales	25 - 34	Female		SA1	University higher degree (e.g. MSc, PhD)	£40,001 - £60,000	No	0	0	0	0	0	1	1	1	1	1	3	1	2	2	1	1	3	1	1	1	3	2	1	1	1	1	1	1	None identified	00:12:04
participant_25	Scotland	Scotland	65+	Male		KY1	High school/secondary school or equivalent	£20,001 - £30,000	Yes	1	0	0	0	0	0	1	1	1	1	2	1	2	1	3	1	3	3	1	1	2	2	2	1	1	2	1	1	None identified	00:06:52
participant_711	Wales	Wales	65+	Male		SA12	Apprenticeship / Trade school	£20,001 - £30,000	Yes	1	0	0	0	0	0	1	1	1	2	2	3	2	1	3	3	2	3	1	1	1	2	2	1	1	2	1	1	None identified	00:16:39
participant_1741	Wales	Wales	55 - 64	Female		SY23	High school/secondary school or equivalent	£40,001 - £60,000	Yes	1	0	0	0	0	0	2	1	1	1	2	1	2	1	2	1	1	2	1	1	2	2	2	2	1	2	1	1	None identified	00:06:38
participant_1188	Wales	Wales	25 - 34	Female		CF61	University higher degree (e.g. MSc, PhD)	£80,001 - £100,000	Yes	1	0	0	0	0	0	1	1	1	1	1	1	1	1	1	1	1	1	1	1	1	1	1	1	1	1	1	1	All True	00:10:30
participant_1512	Wales	Wales	65+	Female		LL13	High school/secondary school or equivalent	Prefer not to say	No	0	0	0	0	1	0	1	1	3	3	3	3	3	3	3	3	3	3	3	3	3	3	3	3	3	3	3	1	None identified	00:03:33
participant_1022	England	West Midlands	35 - 44	Male		WR2	High school/secondary school or equivalent	£30,001 - £40,000	No	0	0	0	0	0	1	3	3	3	3	3	1	3	3	3	3	3	3	3	3	2	2	3	3	1	3	1	3	None identified	00:02:39
participant_1545	Northern Ireland	Northern Ireland	18 - 24	Male		BT53	Apprenticeship / Trade school	£40,001 - £60,000	Yes	1	0	0	0	0	0	1	1	1	3	2	1	1	3	3	3	3	1	3	2	3	3	3	3	3	3	1	1	None identified	00:04:47
participant_663	England	South East	55 - 64	Female		ME3	High school/secondary school or equivalent	£10,001 - £20,000	No	0	0	0	0	0	1	1	1	1	1	1	1	2	1	1	3	3	1	2	1	1	2	1	3	1	3	1	3	None identified	00:05:57
participant_329	England	East of England	45 - 54	Female		PE37	First degree level qualification including undergraduate degrees, foundation degrees, graduate membership of a professional institute etc	£20,001 - £30,000	Yes	1	0	0	0	0	0	3	2	1	3	1	1	2	1	3	2	2	1	1	1	3	2	1	1	3	2	1	1	None identified	00:08:26
participant_1677	England	South West	65+	Female		EX20	High school/secondary school or equivalent	£10,001 - £20,000	Yes	1	0	0	0	1	0	1	1	1	1	1	1	2	1	3	1	3	3	1	1	3	2	2	3	1	1	1	1	None identified	00:05:56
participant_634	England	East of England	45 - 54	Male		CM1	High school/secondary school or equivalent	£60,001 - £80,000	Yes	1	0	0	0	0	0	3	1	1	3	2	1	3	3	1	3	3	3	3	3	3	3	2	1	1	3	3	3	None identified	00:05:11
participant_608	England	North West	35 - 44	Female		CH62	First degree level qualification including undergraduate degrees, foundation degrees, graduate membership of a professional institute etc	£30,001 - £40,000	No	0	0	1	0	0	0	2	1	1	1	1	2	2	1	2	2	2	2	1	2	2	2	2	1	1	2	2	1	None identified	00:14:18
participant_449	England	West Midlands	65+	Female		B37	None of the above	£10,001 - £20,000	No	0	0	1	0	1	0	1	1	1	1	1	1	3	3	2	1	1	2	1	2	1	3	2	1	1	1	1	1	None identified	00:05:34
participant_252	England	Yorkshire and The Humber	65+	Female		LS10	None of the above	£10,001 - £20,000	No	0	1	1	0	1	0	1	1	1	1	1	1	1	2	2	1	2	1	1	1	1	2	2	1	1	2	1	1	None identified	00:06:31
participant_1089	England	West Midlands	45 - 54	Female		DY11	High school/secondary school or equivalent	£40,001 - £60,000	No	0	1	0	0	0	0	1	1	1	1	1	1	3	1	3	1	3	3	1	1	3	3	2	1	1	1	1	1	None identified	00:05:31
participant_269	England	North East	45 - 54	Female		SR7	High school/secondary school or equivalent	£40,001 - £60,000	No	0	0	1	0	1	0	1	1	1	1	1	3	1	1	2	1	1	1	1	1	2	2	2	1	1	2	1	1	None identified	00:15:08
participant_710	England	South East	55 - 64	Female		GU35	High school/secondary school or equivalent	£100,001 - £150,000	No	0	0	0	0	1	0	1	3	1	1	2	1	3	1	2	1	3	3	1	1	3	2	2	1	1	2	1	1	None identified	00:05:31
participant_1631	England	North East	55 - 64	Female		DH4	High school/secondary school or equivalent	£30,001 - £40,000	No	0	0	0	0	0	1	1	1	1	1	3	1	2	1	2	1	3	3	1	1	1	2	2	3	1	1	1	1	None identified	00:04:52
participant_258	England	North West	65+	Female		FY4	First degree level qualification including undergraduate degrees, foundation degrees, graduate membership of a professional institute etc	£40,001 - £60,000	Yes	1	1	0	0	1	0	1	1	1	1	1	1	2	2	3	3	3	1	1	1	1	2	2	1	1	2	1	1	None identified	00:06:44
participant_1256	England	East Midlands	65+	Female		PE21	None of the above	£10,001 - £20,000	No	0	0	0	0	0	1	1	1	1	2	1	2	1	1	1	2	3	1	1	2	1	2	2	1	1	2	1	1	None identified	00:06:33
participant_1098	England	London	45 - 54	Female		N16	First degree level qualification including undergraduate degrees, foundation degrees, graduate membership of a professional institute etc	£30,001 - £40,000	No	0	0	1	0	1	0	1	1	1	3	1	2	2	1	2	1	3	3	1	1	2	2	1	1	1	2	2	1	None identified	00:06:40
participant_103	England	North West	55 - 64	Female		CW8	Apprenticeship / Trade school	£10,001 - £20,000	Yes	1	0	0	0	0	0	1	1	1	1	1	1	2	2	1	3	1	1	1	1	1	1	1	3	3	1	1	1	None identified	00:05:04
participant_553	England	East of England	45 - 54	Female		LU2	University higher degree (e.g. MSc, PhD)	£40,001 - £60,000	Yes	1	0	1	0	1	0	1	1	2	1	2	1	1	2	2	2	2	2	1	1	2	2	2	3	1	2	1	3	None identified	00:05:17
participant_193	England	West Midlands	18 - 24	Female		WS10	First degree level qualification including undergraduate degrees, foundation degrees, graduate membership of a professional institute etc	£20,001 - £30,000	Yes	1	1	1	0	1	0	2	1	1	1	2	2	2	1	2	2	2	2	1	2	2	2	2	2	1	2	2	1	None identified	00:03:53
participant_229	England	South West	18 - 24	Female		EX31	High school/secondary school or equivalent	£40,001 - £60,000	No	0	0	0	0	0	1	3	3	3	3	2	1	2	2	2	3	3	2	1	2	3	2	1	3	3	2	1	1	None identified	00:05:53
participant_208	England	Yorkshire and The Humber	45 - 54	Female		YO12	High school/secondary school or equivalent	£30,001 - £40,000	Yes	1	0	0	0	0	0	1	1	1	3	2	1	1	2	3	2	3	2	1	1	1	3	2	1	1	2	1	1	None identified	00:04:16
participant_1181	England	West Midlands	45 - 54	Male		TF7	High school/secondary school or equivalent	£20,001 - £30,000	Yes	1	0	0	0	0	0	1	1	1	1	1	2	1	2	1	2	2	2	1	1	1	2	2	2	3	2	2	2	None identified	00:07:47
participant_1334	England	West Midlands	55 - 64	Non-binary		ST14	First degree level qualification including undergraduate degrees, foundation degrees, graduate membership of a professional institute etc	£10,001 - £20,000	No	0	0	1	0	0	0	1	1	1	1	3	1	3	1	3	3	2	3	1	1	1	2	3	3	3	3	3	1	None identified	00:06:51
participant_1211	England	East of England	65+	Male		NR30	High school/secondary school or equivalent	£30,001 - £40,000	No	0	0	1	0	1	0	2	1	1	1	2	1	2	1	2	1	2	2	1	1	2	2	2	1	1	1	1	1	None identified	00:07:45
participant_1171	England	London	65+	Female		SM53	First degree level qualification including undergraduate degrees, foundation degrees, graduate membership of a professional institute etc	£80,001 - £100,000	No	0	0	1	0	0	0	1	1	1	1	3	1	2	1	3	3	2	2	1	1	2	2	2	1	1	2	1	1	None identified	00:07:13
participant_1099	England	London	65+	Male		UB7	High school/secondary school or equivalent	Prefer not to say	No	0	0	0	0	0	1	1	1	1	3	3	1	2	3	3	2	2	1	1	1	3	2	3	3	3	1	3	3	None identified	00:44:56
participant_1114	England	South West	55 - 64	Female		BA13	High school/secondary school or equivalent	£20,001 - £30,000	No	0	0	0	0	1	0	1	1	1	1	1	1	2	2	1	1	3	2	1	1	1	2	2	1	1	1	1	1	None identified	00:03:23
participant_875	England	East of England	45 - 54	Female		IP12	First degree level qualification including undergraduate degrees, foundation degrees, graduate membership of a professional institute etc	£40,001 - £60,000	Yes	1	0	0	0	0	0	1	1	3	3	1	1	2	3	3	3	2	2	1	1	1	3	2	3	1	2	1	1	None identified	00:04:45
participant_38	England	London	55 - 64	Female		SW19	First degree level qualification including undergraduate degrees, foundation degrees, graduate membership of a professional institute etc	£30,001 - £40,000	No	0	0	1	0	1	0	1	1	1	1	2	3	2	3	3	1	2	3	1	1	1	2	2	3	3	1	1	3	None identified	00:04:28
participant_1278	England	East Midlands	55 - 64	Female		DE24	Apprenticeship / Trade school	£10,001 - £20,000	No	0	0	1	0	1	0	1	1	1	1	1	1	2	2	3	3	3	1	1	1	2	2	2	1	1	1	1	1	None identified	00:05:38
participant_400	England	East of England	55 - 64	Female		PE4	High school/secondary school or equivalent	£20,001 - £30,000	Yes	1	0	0	0	0	0	1	2	1	1	1	1	2	1	1	2	2	2	1	1	1	2	2	1	1	1	1	2	None identified	00:03:41
participant_1375	England	West Midlands	65+	Female		WS12	First degree level qualification including undergraduate degrees, foundation degrees, graduate membership of a professional institute etc	£30,001 - £40,000	No	0	1	0	0	0	0	1	1	1	1	1	1	2	3	1	3	2	2	1	1	1	2	2	1	1	1	1	1	None identified	00:04:46
participant_1309	England	East of England	65+	Female		HP2	High school/secondary school or equivalent	£10,001 - £20,000	No	0	0	1	0	0	0	1	1	1	3	1	1	1	2	3	1	2	3	1	1	1	2	3	3	1	1	1	1	None identified	00:05:55
participant_1317	Northern Ireland	Northern Ireland	55 - 64	Male		BT44	High school/secondary school or equivalent	£40,001 - £60,000	Yes	1	0	0	0	0	0	1	1	1	1	2	3	1	1	2	3	2	2	1	2	3	3	2	1	1	1	3	1	None identified	00:08:45
participant_1572	England	South West	65+	Male		BS11	Apprenticeship / Trade school	£10,001 - £20,000	No	0	0	0	0	1	0	1	1	1	1	2	1	1	3	2	1	2	3	1	1	3	1	2	3	2	1	1	1	None identified	00:06:09
participant_1737	England	West Midlands	65+	Female		CV5	High school/secondary school or equivalent	£10,001 - £20,000	Yes	1	0	0	0	0	0	1	1	1	1	1	1	2	1	1	1	2	2	1	1	2	2	2	1	1	2	1	1	None identified	00:06:09
participant_1540	England	East of England	65+	Female		PE3	High school/secondary school or equivalent	£20,001 - £30,000	No	0	0	0	0	0	1	1	1	1	1	3	1	2	3	2	1	2	3	1	1	1	2	3	2	1	1	1	3	None identified	00:05:27
participant_707	England	North West	65+	Female		FY4	High school/secondary school or equivalent	£40,001 - £60,000	Yes	1	0	0	0	0	0	1	1	1	1	1	1	2	3	2	3	2	1	1	1	1	2	2	1	1	2	1	1	None identified	00:07:54
participant_564	England	East of England	65+	Female		IP33	High school/secondary school or equivalent	£30,001 - £40,000	No	0	0	0	0	1	0	1	1	1	2	1	3	2	1	2	3	2	3	1	3	2	2	2	1	3	2	3	1	None identified	00:05:26
participant_1182	England	South West	45 - 54	Female		EX24	First degree level qualification including undergraduate degrees, foundation degrees, graduate membership of a professional institute etc	£60,001 - £80,000	No	0	1	0	0	0	0	3	1	3	1	3	1	2	1	2	2	2	2	1	1	1	2	2	3	1	2	1	1	None identified	00:05:25
participant_590	England	Yorkshire and The Humber	55 - 64	Female		WF3	High school/secondary school or equivalent	£40,001 - £60,000	No	0	0	0	0	0	1	2	1	1	1	1	1	2	3	2	3	1	3	1	1	1	2	2	3	1	1	1	1	None identified	00:33:44
participant_607	England	South East	18 - 24	Female		TN24	High school/secondary school or equivalent	£60,001 - £80,000	No	0	0	0	0	1	0	2	1	2	2	1	1	2	1	2	2	2	1	2	2	1	2	1	1	1	2	1	1	None identified	00:08:40
participant_1717	England	South East	65+	Female		BN13	First degree level qualification including undergraduate degrees, foundation degrees, graduate membership of a professional institute etc	£20,001 - £30,000	No	0	0	0	0	0	1	1	1	1	2	2	1	2	1	3	1	2	2	1	3	1	2	2	3	1	2	1	1	None identified	00:17:40
participant_1131	Northern Ireland	Northern Ireland	55 - 64	Female		BT48	High school/secondary school or equivalent	£10,001 - £20,000	No	0	0	0	0	1	0	1	1	1	1	3	1	2	1	3	1	2	3	1	1	2	2	2	1	1	1	1	1	None identified	00:04:13
participant_1286	England	South West	65+	Female		BH15	High school/secondary school or equivalent	£20,001 - £30,000	No	0	0	0	0	0	1	2	1	1	2	1	1	2	1	2	2	2	2	1	2	1	2	2	1	1	1	1	1	None identified	00:07:50
participant_392	England	East of England	55 - 64	Female		CB9	High school/secondary school or equivalent	£20,001 - £30,000	No	0	0	0	0	1	0	1	1	1	2	1	3	2	1	1	2	2	3	3	1	1	2	2	1	1	1	1	3	None identified	00:15:09
participant_860	England	East of England	55 - 64	Female		IP27	Apprenticeship / Trade school	£40,001 - £60,000	Yes	1	0	1	0	1	0	1	1	1	1	1	1	2	3	3	3	2	3	1	1	1	2	2	3	1	2	1	1	None identified	00:04:51
participant_1568	England	Yorkshire and The Humber	18 - 24	Male		S36	University higher degree (e.g. MSc, PhD)	£30,001 - £40,000	Yes	1	0	0	0	0	0	1	3	3	2	3	1	3	1	3	2	3	3	3	3	3	3	1	3	3	2	3	1	None identified	00:03:31
participant_1455	England	Yorkshire and The Humber	65+	Female		DN4	University higher degree (e.g. MSc, PhD)	£40,001 - £60,000	Yes	1	0	0	0	0	0	1	1	1	1	1	1	2	1	2	1	2	3	1	1	1	2	2	1	1	2	1	1	None identified	00:04:38
participant_597	Wales	Wales	18 - 24	Male		WF4	University higher degree (e.g. MSc, PhD)	£60,001 - £80,000	Yes	1	0	0	0	0	0	1	1	1	1	2	2	1	2	1	1	2	1	2	1	2	1	1	2	2	2	1	1	None identified	00:04:05
participant_1220	England	West Midlands	45 - 54	Female		ST3	High school/secondary school or equivalent	£20,001 - £30,000	No	0	1	0	0	0	0	1	1	1	1	1	1	2	3	2	3	3	1	1	1	1	2	2	1	1	2	1	1	None identified	00:06:45
participant_776	England	East of England	55 - 64	Male		IP1	High school/secondary school or equivalent	£40,001 - £60,000	Yes	1	0	1	0	1	0	1	1	1	2	2	2	1	2	2	2	2	2	1	2	1	2	2	2	1	2	2	2	None identified	00:05:12
participant_875	England	East of England	45 - 54	Male		SS6	High school/secondary school or equivalent	£80,001 - £100,000	No	0	0	0	0	0	1	1	1	1	3	3	1	3	3	2	1	1	3	1	1	1	2	2	2	1	1	1	3	None identified	00:03:51
participant_1457	England	East Midlands	55 - 64	Male		NN16	High school/secondary school or equivalent	Less than £10,000	Yes	1	0	0	0	0	0	1	1	1	2	1	3	2	1	3	1	2	2	1	1	2	2	2	1	3	2	3	3	None identified	00:09:42
participant_620	England	East of England	55 - 64	Male		NR9	High school/secondary school or equivalent	£30,001 - £40,000	Yes	1	0	0	0	0	0	3	1	1	3	1	2	1	2	3	2	2	2	2	3	3	2	2	1	3	2	3	1	None identified	00:03:54
participant_541	Northern Ireland	Northern Ireland	55 - 64	Female		BT38	High school/secondary school or equivalent	£20,001 - £30,000	Yes	1	0	0	0	1	0	1	1	1	1	1	1	2	3	3	3	3	3	1	3	1	2	3	3	1	1	3	3	None identified	00:14:16
participant_1040	England	North West	65+	Female		SK10	High school/secondary school or equivalent	£10,001 - £20,000	No	0	0	1	0	1	0	1	1	3	2	3	3	2	1	2	3	2	3	1	2	1	2	2	3	2	1	1	1	None identified	00:06:12
participant_1124	England	West Midlands	65+	Female		WR5	First degree level qualification including undergraduate degrees, foundation degrees, graduate membership of a professional institute etc	£40,001 - £60,000	No	0	0	0	0	1	0	1	1	1	3	2	1	1	3	1	3	2	3	1	3	3	2	2	3	1	1	1	1	None identified	00:03:23
participant_1537	England	South East	55 - 64	Female		ME6	High school/secondary school or equivalent	£30,001 - £40,000	No	0	1	0	0	0	0	1	1	1	1	2	1	1	2	2	1	2	3	1	1	3	2	2	1	1	1	1	1	None identified	00:04:19
participant_1121	England	South West	55 - 64	Female		BS22	First degree level qualification including undergraduate degrees, foundation degrees, graduate membership of a professional institute etc	Less than £10,000	No	0	0	1	0	1	0	1	1	1	1	3	1	2	3	3	3	3	3	1	1	1	3	2	1	1	1	1	3	None identified	00:07:37
participant_1296	England	London	65+	Male		NW7	University higher degree (e.g. MSc, PhD)	£30,001 - £40,000	No	0	1	0	0	0	0	1	1	1	3	3	1	2	3	3	1	3	3	1	1	1	3	2	1	1	1	1	1	None identified	00:06:52
participant_170	England	South East	65+	Female		GU15	First degree level qualification including undergraduate degrees, foundation degrees, graduate membership of a professional institute etc	£100,001 - £150,000	No	0	0	0	0	1	0	1	1	1	1	3	1	2	1	3	3	3	3	1	1	2	2	2	3	1	2	1	1	None identified	00:03:54
participant_1731	England	London	65+	Male		EN2	First degree level qualification including undergraduate degrees, foundation degrees, graduate membership of a professional institute etc	£100,001 - £150,000	Yes	1	0	0	0	0	0	1	1	1	2	2	2	1	2	2	2	2	2	1	1	1	2	2	1	1	1	1	1	None identified	00:05:11
participant_922	England	Yorkshire and The Humber	65+	Female		DN4	High school/secondary school or equivalent	£30,001 - £40,000	No	0	0	0	0	0	1	1	1	3	3	3	3	3	3	2	3	2	3	1	3	3	3	3	1	1	2	3	3	None identified	00:07:07
participant_891	England	Yorkshire and The Humber	65+	Female		WF17	Other school (inc. School leaving exam certificate or matriculation)	Prefer not to say	No	0	0	0	0	0	1	1	1	3	1	3	3	2	1	3	3	2	3	3	3	3	2	2	3	3	2	3	3	None identified	00:04:48
participant_380	England	East of England	65+	Male		CO4	University higher degree (e.g. MSc, PhD)	£40,001 - £60,000	No	0	0	0	0	0	1	1	1	3	3	1	1	3	3	3	3	2	2	3	3	3	2	2	3	3	3	3	3	None identified	00:04:49
participant_186	England	West Midlands	45 - 54	Male		CV22	First degree level qualification including undergraduate degrees, foundation degrees, graduate membership of a professional institute etc	£40,001 - £60,000	Yes	1	0	0	0	0	0	1	1	1	1	1	1	1	2	1	1	1	1	1	1	1	2	1	1	1	2	1	1	None identified	00:02:44
participant_124	England	East of England	65+	Female		IP25	High school/secondary school or equivalent	£10,001 - £20,000	No	0	1	0	0	0	0	1	1	1	1	1	1	2	1	2	1	1	1	1	1	1	2	2	1	1	1	1	1	None identified	00:05:04
participant_1450	Northern Ireland	Northern Ireland	65+	Female		BT19	High school/secondary school or equivalent	£10,001 - £20,000	Yes	1	0	0	0	1	0	1	1	1	1	1	1	2	1	2	2	2	2	2	2	2	2	2	1	1	1	2	3	None identified	00:05:56
participant_1542	England	South West	65+	Male		BS20	First degree level qualification including undergraduate degrees, foundation degrees, graduate membership of a professional institute etc	£60,001 - £80,000	No	0	0	0	0	1	0	1	1	1	1	1	1	2	1	1	1	1	1	1	1	1	2	2	1	1	2	1	1	None identified	00:09:51
participant_928	England	South East	65+	Female		TN34	First degree level qualification including undergraduate degrees, foundation degrees, graduate membership of a professional institute etc	£40,001 - £60,000	Yes	1	0	0	0	0	0	2	1	1	1	1	3	2	1	3	3	2	3	1	1	3	2	2	1	1	1	1	1	None identified	00:07:10
participant_95	England	South East	65+	Female		RG18	High school/secondary school or equivalent	£40,001 - £60,000	No	0	0	0	0	0	1	3	3	3	3	3	3	3	3	3	3	3	3	3	3	3	3	3	3	3	3	3	3	All Don't Know	00:02:25
participant_401	Scotland	Scotland	55 - 64	Male		KA3	First degree level qualification including undergraduate degrees, foundation degrees, graduate membership of a professional institute etc	£30,001 - £40,000	Yes	1	0	0	0	0	0	1	1	1	3	2	1	2	1	3	3	3	2	1	1	2	2	2	2	1	2	1	1	None identified	00:04:59
participant_363	Scotland	Scotland	65+	Female		G46	Other school (inc. School leaving exam certificate or matriculation)	£30,001 - £40,000	No	0	0	0	0	0	1	1	1	1	2	2	1	2	1	3	2	2	3	1	1	3	2	3	3	1	1	3	3	None identified	00:05:12
participant_1680	Scotland	Scotland	18 - 24	Female		EH47	High school/secondary school or equivalent	£20,001 - £30,000	Yes	1	0	0	0	0	0	1	1	1	3	2	1	3	1	2	1	2	1	1	3	2	2	2	3	3	2	1	3	None identified	00:07:40
participant_127	Wales	Wales	65+	Male		LL34	High school/secondary school or equivalent	£30,001 - £40,000	Yes	1	0	0	0	0	0	1	1	1	1	1	1	2	1	2	1	2	1	1	1	2	2	2	1	1	2	1	1	None identified	00:08:22
participant_681	England	Yorkshire and The Humber	55 - 64	Female		S64	High school/secondary school or equivalent	£30,001 - £40,000	Yes	1	0	1	0	1	0	1	1	1	1	1	1	2	1	2	1	3	3	1	1	1	2	2	1	1	2	1	1	None identified	00:05:42
participant_400	Wales	Wales	35 - 44	Female		SA15	First degree level qualification including undergraduate degrees, foundation degrees, graduate membership of a professional institute etc	£60,001 - £80,000	Yes	1	0	0	0	0	0	1	1	1	1	1	1	3	1	2	3	3	3	1	1	3	2	2	1	1	3	1	1	None identified	00:03:40
participant_917	England	East Midlands	65+	Female		NN2	None of the above	£10,001 - £20,000	Yes	1	0	1	0	1	0	1	1	1	1	1	2	2	1	2	1	2	1	1	1	1	2	2	2	1	2	2	2	None identified	00:07:33
participant_867	England	East Midlands	35 - 44	Female		NN15	University higher degree (e.g. MSc, PhD)	£30,001 - £40,000	No	0	0	1	0	0	0	1	1	1	2	1	1	2	2	2	1	2	3	1	1	1	2	2	1	1	2	1	1	None identified	00:03:20
participant_1058	Scotland	Scotland	25 - 34	Female		EH22	First degree level qualification including undergraduate degrees, foundation degrees, graduate membership of a professional institute etc	£60,001 - £80,000	Yes	1	0	0	0	0	0	1	1	1	2	1	2	2	2	2	1	2	2	1	2	2	2	2	2	1	2	1	2	None identified	00:04:12
participant_1336	Wales	Wales	35 - 44	Female		LL32	First degree level qualification including undergraduate degrees, foundation degrees, graduate membership of a professional institute etc	£20,001 - £30,000	Yes	1	0	0	0	0	0	1	2	3	3	3	3	3	3	3	3	3	3	1	1	3	2	2	3	1	3	1	3	None identified	00:03:34
participant_48	England	East Midlands	25 - 34	Male		NN1	First degree level qualification including undergraduate degrees, foundation degrees, graduate membership of a professional institute etc	£30,001 - £40,000	Yes	1	0	0	0	0	0	2	1	2	1	1	1	1	3	1	1	1	1	1	1	2	2	2	2	1	1	1	2	None identified	00:02:48
participant_962	England	North East	65+	Female		NE34	High school/secondary school or equivalent	£20,001 - £30,000	Yes	1	0	0	0	0	0	1	1	1	1	1	1	1	1	2	3	2	1	1	1	2	1	2	2	1	1	1	1	None identified	00:08:57
participant_1026	Northern Ireland	Northern Ireland	35 - 44	Female		BT93	First degree level qualification including undergraduate degrees, foundation degrees, graduate membership of a professional institute etc	£10,001 - £20,000	Yes	1	0	0	0	0	0	1	1	1	1	1	1	2	1	1	1	1	1	1	1	1	2	2	1	1	1	1	1	None identified	00:04:13
participant_1260	England	West Midlands	25 - 34	Female		B8	University higher degree (e.g. MSc, PhD)	£10,001 - £20,000	Yes	1	0	0	0	0	0	1	2	1	3	1	2	2	2	2	1	2	1	1	1	1	2	1	1	3	1	3	2	None identified	00:04:54
participant_496	England	South East	45 - 54	Female		PO21	Apprenticeship / Trade school	Less than £10,000	Yes	1	0	0	0	0	0	1	2	1	1	3	2	1	1	1	2	3	2	2	2	2	3	2	1	1	2	1	1	None identified	00:02:49
participant_424	England	South East	25 - 34	Female		SS3	First degree level qualification including undergraduate degrees, foundation degrees, graduate membership of a professional institute etc	£40,001 - £60,000	Yes	1	0	0	0	0	0	1	1	1	1	1	1	1	2	2	1	2	1	1	1	2	2	2	1	1	2	1	1	None identified	00:03:33
participant_351	England	West Midlands	25 - 34	Female		B12	First degree level qualification including undergraduate degrees, foundation degrees, graduate membership of a professional institute etc	£10,001 - £20,000	No	0	1	0	0	0	0	1	1	1	3	3	3	3	3	2	3	1	3	1	3	3	1	3	3	3	3	3	1	None identified	00:02:09
participant_418	England	East Midlands	35 - 44	Female		LN11	University higher degree (e.g. MSc, PhD)	£60,001 - £80,000	No	0	0	0	0	0	1	1	1	1	1	2	1	2	2	3	3	2	3	1	3	1	2	2	3	1	2	1	1	None identified	00:03:05
participant_982	England	West Midlands	25 - 34	Male		B19	High school/secondary school or equivalent	£40,001 - £60,000	Yes	1	1	1	0	0	0	1	1	1	1	1	1	1	1	2	1	1	1	1	1	1	2	2	1	1	2	1	1	None identified	00:03:01
participant_1255	Wales	Wales	55 - 64	Female		SA33	Apprenticeship / Trade school	Prefer not to say	Yes	1	0	0	0	0	0	1	1	3	1	2	1	2	1	3	1	3	2	1	1	1	2	2	1	1	2	1	1	None identified	00:05:48
participant_1600	England	West Midlands	18 - 24	Female		CV3	First degree level qualification including undergraduate degrees, foundation degrees, graduate membership of a professional institute etc	Less than £10,000	Yes	1	0	0	0	0	0	2	1	1	2	2	1	2	1	2	1	2	2	3	2	2	1	2	2	1	2	1	3	None identified	00:02:45
participant_1319	England	East of England	35 - 44	Female		IP28	High school/secondary school or equivalent	£40,001 - £60,000	Yes	1	0	0	0	0	0	1	1	3	3	3	1	3	3	2	3	2	2	3	1	1	3	2	1	1	2	3	1	None identified	00:04:11
participant_863	Scotland	Scotland	55 - 64	Male		EH4	First degree level qualification including undergraduate degrees, foundation degrees, graduate membership of a professional institute etc	£40,001 - £60,000	Yes	1	0	0	0	0	0	1	1	1	3	3	1	3	3	2	1	2	2	1	3	1	2	3	3	1	2	3	3	None identified	00:03:50
participant_1208	England	East of England	35 - 44	Female		CO2	First degree level qualification including undergraduate degrees, foundation degrees, graduate membership of a professional institute etc	£40,001 - £60,000	No	0	0	0	0	0	1	1	1	1	1	3	1	2	2	3	2	3	3	1	3	1	2	2	1	1	2	1	1	None identified	00:06:00
participant_549	Wales	Wales	55 - 64	Female		LL29	First degree level qualification including undergraduate degrees, foundation degrees, graduate membership of a professional institute etc	£60,001 - £80,000	No	0	0	1	0	1	0	1	1	1	1	1	3	2	2	3	3	3	3	1	1	1	2	2	1	3	1	1	3	None identified	00:07:16
participant_226	Wales	Wales	45 - 54	Female		CF3	High school/secondary school or equivalent	£40,001 - £60,000	No	0	0	0	0	0	1	1	1	1	2	1	1	2	2	1	1	1	1	1	3	1	2	1	1	1	1	1	1	None identified	00:06:50
participant_155	Scotland	Scotland	55 - 64	Female		EH54	First degree level qualification including undergraduate degrees, foundation degrees, graduate membership of a professional institute etc	£40,001 - £60,000	No	0	0	0	0	1	0	1	1	2	2	2	1	2	3	3	3	1	3	1	1	2	2	2	2	1	1	2	1	None identified	00:11:11
participant_908	Wales	Wales	55 - 64	Female		SA3	University higher degree (e.g. MSc, PhD)	£30,001 - £40,000	No	0	0	1	0	1	0	1	3	3	2	2	3	2	3	3	2	2	2	1	3	2	2	2	3	2	3	1	3	None identified	00:05:09
participant_1189	Scotland	Scotland	35 - 44	Female		KA7	University higher degree (e.g. MSc, PhD)	£150,001 - £200,000	Yes	1	0	0	0	0	0	1	1	1	1	1	1	1	2	1	1	1	1	1	1	1	1	1	1	1	1	1	1	None identified	00:11:53
participant_280	England	North East	25 - 34	Female		NE10	First degree level qualification including undergraduate degrees, foundation degrees, graduate membership of a professional institute etc	£40,001 - £60,000	No	0	1	0	1	1	0	1	2	1	2	1	1	2	2	2	2	3	1	2	1	3	1	1	1	1	1	1	1	None identified	00:04:13
participant_1154	England	South East	65+	Female		TN40	High school/secondary school or equivalent	£10,001 - £20,000	No	0	1	1	0	1	0	1	1	2	1	3	1	2	1	2	3	2	2	1	1	3	2	2	3	1	2	3	1	None identified	00:05:36
participant_918	England	London	45 - 54	Male		NW9	First degree level qualification including undergraduate degrees, foundation degrees, graduate membership of a professional institute etc	£20,001 - £30,000	No	0	0	0	0	0	1	3	3	3	3	3	3	3	3	3	3	3	3	3	3	3	3	3	3	3	3	3	3	All Don't Know	00:04:33
participant_1440	England	East of England	65+	Female		NR10	High school/secondary school or equivalent	£20,001 - £30,000	No	0	0	0	0	0	1	1	1	1	1	3	1	2	3	2	3	2	3	3	1	1	2	2	3	1	1	1	1	None identified	00:05:08
participant_249	Scotland	Scotland	55 - 64	Female		AB42	High school/secondary school or equivalent	£40,001 - £60,000	No	0	1	1	0	0	0	1	1	3	3	1	2	3	1	2	1	3	3	1	3	1	2	2	3	1	2	1	1	None identified	00:13:02
participant_516	England	London	65+	Male		EN2	High school/secondary school or equivalent	£20,001 - £30,000	No	0	0	1	0	0	0	2	1	2	2	1	1	1	1	2	1	2	2	1	1	1	2	2	1	1	1	1	1	None identified	00:10:43
participant_24	Wales	Wales	55 - 64	Male		CF14	First degree level qualification including undergraduate degrees, foundation degrees, graduate membership of a professional institute etc	£10,001 - £20,000	No	0	0	0	0	0	1	1	1	1	3	1	3	2	1	3	3	3	3	3	3	1	2	2	3	1	1	3	3	None identified	00:05:33
participant_816	Wales	Wales	45 - 54	Male		CF63	High school/secondary school or equivalent	£10,001 - £20,000	Yes	1	0	0	0	0	0	1	3	3	3	1	1	1	3	3	1	1	2	3	1	1	1	1	3	3	1	3	1	None identified	00:03:38
participant_163	Scotland	Scotland	45 - 54	Female		AB32	High school/secondary school or equivalent	£10,001 - £20,000	No	0	1	1	0	0	0	1	1	1	1	1	1	2	1	1	3	2	3	1	1	1	2	2	1	1	2	1	1	None identified	00:05:55
participant_68	Scotland	Scotland	55 - 64	Male		PA2	Apprenticeship / Trade school	£20,001 - £30,000	No	0	0	0	0	0	1	1	1	1	2	1	2	2	2	2	1	1	3	1	2	3	2	2	1	1	1	3	1	None identified	00:06:01
participant_1480	Scotland	Scotland	18 - 24	Female		DD1	First degree level qualification including undergraduate degrees, foundation degrees, graduate membership of a professional institute etc	£80,001 - £100,000	No	0	0	0	0	0	1	1	1	1	3	2	1	2	2	3	2	3	1	1	3	1	3	1	3	1	3	3	3	None identified	00:03:37
participant_1408	England	South East	18 - 24	Female		SO16	High school/secondary school or equivalent	Prefer not to say	Yes	1	0	0	0	0	0	1	1	3	3	3	2	2	1	2	3	3	2	1	3	1	2	2	3	1	2	2	2	None identified	00:03:25
participant_370	Scotland	Scotland	45 - 54	Male		KA1	High school/secondary school or equivalent	Less than £10,000	Yes	1	0	0	0	0	0	1	1	1	1	2	1	2	1	1	1	2	2	1	1	1	2	1	1	1	2	1	1	None identified	00:04:46
participant_107	England	East of England	35 - 44	Female		SS13	High school/secondary school or equivalent	£20,001 - £30,000	Yes	1	0	0	0	0	0	1	1	1	1	3	3	1	3	3	1	3	3	1	3	1	2	2	2	1	2	1	3	None identified	00:03:05
participant_1022	Wales	Wales	18 - 24	Male		NP44	First degree level qualification including undergraduate degrees, foundation degrees, graduate membership of a professional institute etc	£20,001 - £30,000	Yes	1	0	0	0	0	0	1	3	3	3	1	1	3	3	3	3	3	3	1	3	1	3	3	1	1	3	3	1	None identified	00:04:12
participant_885	Scotland	Scotland	45 - 54	Male		KA10	High school/secondary school or equivalent	£20,001 - £30,000	Yes	1	0	0	0	0	0	1	1	1	1	1	3	2	1	2	2	2	1	1	1	3	2	2	2	1	2	1	1	None identified	00:09:51
participant_207	Scotland	Scotland	18 - 24	Female		G4	University higher degree (e.g. MSc, PhD)	£60,001 - £80,000	Yes	1	0	0	0	1	0	1	1	1	3	1	1	3	2	3	1	1	1	1	2	1	1	2	1	1	1	1	1	None identified	00:11:26
participant_1552	Northern Ireland	Northern Ireland	55 - 64	Female		BT41	First degree level qualification including undergraduate degrees, foundation degrees, graduate membership of a professional institute etc	£40,001 - £60,000	No	0	0	0	0	1	0	1	1	1	1	1	2	2	1	2	1	1	1	1	1	1	2	2	1	1	1	1	1	None identified	00:04:51
participant_1639	Wales	Wales	35 - 44	Female		CF43	High school/secondary school or equivalent	Prefer not to say	Yes	1	0	0	0	0	0	1	1	1	1	1	2	2	2	3	1	2	3	3	3	3	3	2	3	1	2	3	1	None identified	00:05:24
participant_1374	Northern Ireland	Northern Ireland	35 - 44	Female		BT46	High school/secondary school or equivalent	Less than £10,000	No	0	0	0	0	1	0	1	1	1	1	1	1	1	1	1	1	1	1	1	1	1	1	1	1	1	1	1	1	All True	00:02:37
participant_1278	Northern Ireland	Northern Ireland	25 - 34	Female		BT25	First degree level qualification including undergraduate degrees, foundation degrees, graduate membership of a professional institute etc	£10,001 - £20,000	Yes	1	0	0	0	0	0	1	2	2	2	1	3	3	2	2	2	3	3	3	1	1	3	2	3	1	1	3	2	None identified	00:02:06
participant_608	Scotland	Scotland	35 - 44	Female		EH22	First degree level qualification including undergraduate degrees, foundation degrees, graduate membership of a professional institute etc	Prefer not to say	No	0	0	0	0	0	1	1	3	1	3	1	1	3	1	3	2	1	2	1	3	1	2	1	3	3	1	1	1	None identified	00:03:05
participant_944	Northern Ireland	Northern Ireland	18 - 24	Male		BT28	High school/secondary school or equivalent	Less than £10,000	No	0	0	0	0	1	0	2	3	2	1	2	1	2	1	1	2	2	1	1	2	1	2	3	2	2	2	1	1	None identified	00:03:42
participant_1486	Scotland	Scotland	25 - 34	Female		EH22	First degree level qualification including undergraduate degrees, foundation degrees, graduate membership of a professional institute etc	£80,001 - £100,000	No	0	1	1	0	1	0	1	3	1	1	2	2	2	3	1	2	2	2	1	2	1	2	2	1	1	2	3	1	None identified	00:11:58
participant_597	Scotland	Scotland	55 - 64	Male		G5	High school/secondary school or equivalent	£30,001 - £40,000	No	0	0	1	0	0	0	1	1	1	1	1	1	1	1	2	1	3	1	1	1	3	2	3	2	1	1	1	1	None identified	00:05:13
participant_859	Scotland	Scotland	55 - 64	Male		EH54	High school/secondary school or equivalent	£40,001 - £60,000	Yes	1	0	0	0	1	0	1	1	1	1	1	1	2	1	2	1	2	2	1	1	2	2	2	1	1	2	1	1	None identified	00:06:45
participant_915	Northern Ireland	Northern Ireland	35 - 44	Female		BT94	Apprenticeship / Trade school	£20,001 - £30,000	Yes	1	0	0	0	0	0	1	1	1	1	3	3	1	3	3	1	2	3	1	1	3	3	2	1	1	1	2	1	None identified	00:04:49
participant_1742	Scotland	Scotland	65+	Male		G12	First degree level qualification including undergraduate degrees, foundation degrees, graduate membership of a professional institute etc	£30,001 - £40,000	No	0	0	0	0	0	1	1	1	3	2	2	1	2	1	2	1	2	3	1	3	1	2	2	3	1	3	3	2	None identified	00:07:07
participant_465	Northern Ireland	Northern Ireland	25 - 34	Female		BT6	University higher degree (e.g. MSc, PhD)	£80,001 - £100,000	No	0	0	0	0	0	1	1	1	1	1	1	1	2	1	3	1	3	1	1	1	1	2	2	1	1	1	1	1	None identified	00:04:12
participant_815	Wales	Wales	45 - 54	Female		SA33	High school/secondary school or equivalent	£10,001 - £20,000	Yes	1	0	0	0	0	0	2	1	1	1	1	1	2	1	2	1	2	2	1	1	2	2	2	2	1	2	1	2	None identified	00:03:16
participant_522	Wales	Wales	25 - 34	Female		LL12	High school/secondary school or equivalent	£10,001 - £20,000	No	0	1	0	0	0	0	1	1	1	2	2	1	2	1	1	3	2	3	1	3	3	3	2	1	3	2	3	1	None identified	00:10:46
participant_738	Scotland	Scotland	55 - 64	Male		G46	High school/secondary school or equivalent	Less than £10,000	No	0	0	0	0	1	0	1	1	3	3	2	1	2	1	3	3	2	3	1	2	1	1	1	3	3	1	1	3	None identified	00:06:51
participant_1059	Northern Ireland	Northern Ireland	55 - 64	Male		BT14	High school/secondary school or equivalent	£30,001 - £40,000	No	0	0	0	0	1	0	1	1	1	1	1	1	3	2	1	2	2	1	1	1	1	2	2	1	1	2	1	1	None identified	00:17:32
participant_1615	Northern Ireland	Northern Ireland	65+	Female		BT22	University higher degree (e.g. MSc, PhD)	£30,001 - £40,000	No	0	0	1	0	0	0	1	1	3	1	3	1	2	1	3	3	3	2	3	2	2	2	2	2	1	3	3	1	None identified	00:06:53
participant_1696	England	East Midlands	65+	Female		DE21	High school/secondary school or equivalent	£10,001 - £20,000	No	0	0	0	0	1	0	1	1	1	1	1	2	2	1	2	3	3	3	1	1	1	2	2	1	1	1	1	1	None identified	00:05:43
participant_1257	England	Yorkshire and The Humber	65+	Male		YO43	University higher degree (e.g. MSc, PhD)	£20,001 - £30,000	No	0	0	1	0	0	0	2	1	1	2	1	3	2	2	2	2	2	2	1	1	1	2	2	2	2	3	3	3	None identified	00:06:59
participant_795	Scotland	Scotland	25 - 34	Female		TD9	High school/secondary school or equivalent	£20,001 - £30,000	Yes	1	0	0	0	0	0	1	1	1	1	2	2	2	3	2	1	1	2	1	1	3	2	2	3	1	2	3	1	None identified	00:06:01
participant_1185	Wales	Wales	25 - 34	Female		CF44	First degree level qualification including undergraduate degrees, foundation degrees, graduate membership of a professional institute etc	£20,001 - £30,000	No	0	1	1	0	1	0	1	1	1	2	1	1	2	3	2	2	2	2	3	2	3	2	2	3	1	2	1	1	None identified	00:04:35
participant_804	Wales	Wales	35 - 44	Female		NP44	Other school (inc. School leaving exam certificate or matriculation)	£40,001 - £60,000	Yes	1	0	0	0	0	0	1	1	1	3	1	1	2	2	3	1	3	3	1	1	1	2	2	3	1	2	3	1	None identified	00:04:38
participant_813	Scotland	Scotland	65+	Female		G74	High school/secondary school or equivalent	Prefer not to say	No	0	0	0	0	0	1	1	1	1	1	2	1	3	2	1	1	1	3	1	3	1	2	1	3	3	1	1	1	None identified	00:03:18
participant_477	Northern Ireland	Northern Ireland	25 - 34	Female		BT23	High school/secondary school or equivalent	£10,001 - £20,000	Yes	1	0	0	0	0	0	2	2	1	2	2	1	2	1	3	1	2	1	1	2	1	2	2	2	2	1	1	1	None identified	00:05:02
participant_382	England	West Midlands	25 - 34	Male		B23	University higher degree (e.g. MSc, PhD)	£40,001 - £60,000	No	0	0	1	0	0	0	1	1	1	1	1	1	1	2	1	1	1	1	1	2	1	2	1	1	1	1	1	2	None identified	00:07:33
participant_1750	Wales	Wales	45 - 54	Female		CF62	First degree level qualification including undergraduate degrees, foundation degrees, graduate membership of a professional institute etc	£30,001 - £40,000	Yes	1	0	0	0	0	0	1	1	1	2	1	1	2	1	1	1	2	2	1	1	1	2	2	1	1	1	1	1	None identified	00:03:16
participant_1523	Wales	Wales	25 - 34	Female		CF63	First degree level qualification including undergraduate degrees, foundation degrees, graduate membership of a professional institute etc	Less than £10,000	Yes	1	0	0	0	0	0	3	1	1	3	3	1	3	3	3	2	2	3	3	3	3	2	3	3	3	2	3	3	None identified	00:04:08
participant_95	Scotland	Scotland	45 - 54	Female		EH15	High school/secondary school or equivalent	£40,001 - £60,000	No	0	0	1	0	1	0	1	1	3	3	3	3	3	3	2	3	3	3	1	3	3	2	2	2	1	2	3	1	None identified	00:05:43
participant_1012	Scotland	Scotland	18 - 24	Female		AB54	Apprenticeship / Trade school	£30,001 - £40,000	Yes	1	0	0	0	0	0	2	1	1	1	2	1	2	1	2	2	3	2	1	2	1	2	2	3	1	2	1	1	None identified	00:05:17
participant_833	Scotland	Scotland	25 - 34	Female		ML3	High school/secondary school or equivalent	£40,001 - £60,000	No	0	0	0	1	0	0	1	3	1	3	3	3	3	3	2	3	2	3	1	3	1	2	2	1	3	2	1	1	None identified	00:04:30
participant_1190	Scotland	Scotland	45 - 54	Female		AB12	High school/secondary school or equivalent	£40,001 - £60,000	Yes	1	0	0	0	1	0	1	1	1	1	1	1	2	3	3	1	3	2	1	1	1	3	2	3	1	3	1	1	None identified	00:05:16
participant_1744	Scotland	Scotland	65+	Male		ML4	High school/secondary school or equivalent	£10,001 - £20,000	Yes	1	0	0	0	0	0	1	1	1	1	2	1	2	1	2	1	1	2	1	1	1	2	2	1	1	2	1	1	None identified	00:26:41
participant_481	Scotland	Scotland	65+	Male		ML6	High school/secondary school or equivalent	£60,001 - £80,000	No	0	0	1	0	1	0	1	1	1	1	1	1	2	1	2	1	2	2	1	2	1	2	2	1	1	1	1	1	None identified	00:08:52
participant_480	Scotland	Scotland	45 - 54	Male		G69	Apprenticeship / Trade school	£40,001 - £60,000	Yes	1	0	0	0	0	0	1	1	1	2	2	1	1	2	1	1	1	1	1	3	1	2	1	1	1	1	1	1	None identified	00:08:16
participant_146	Scotland	Scotland	18 - 24	Female		FK7	First degree level qualification including undergraduate degrees, foundation degrees, graduate membership of a professional institute etc	£10,001 - £20,000	Yes	1	0	0	0	0	0	2	1	2	2	1	3	2	3	2	1	3	3	1	2	3	1	1	2	1	2	1	2	None identified	00:04:16
participant_274	Scotland	Scotland	35 - 44	Female		PA3	High school/secondary school or equivalent	£20,001 - £30,000	No	0	0	1	0	1	0	1	1	1	3	3	1	3	2	3	3	3	3	1	1	3	2	2	3	1	2	1	1	None identified	00:10:41
participant_772	Wales	Wales	55 - 64	Female		CH5	Apprenticeship / Trade school	£10,001 - £20,000	Yes	1	0	0	0	0	0	1	1	1	2	1	1	2	1	2	3	2	2	1	2	1	2	2	1	1	1	1	1	None identified	00:06:33
participant_393	Scotland	Scotland	18 - 24	Male		AB42	High school/secondary school or equivalent	£30,001 - £40,000	No	0	0	0	0	1	0	1	1	1	3	1	2	3	1	3	3	3	3	1	3	1	3	2	3	3	2	3	3	None identified	00:05:18
participant_249	England	East of England	65+	Male		MK42	High school/secondary school or equivalent	£10,001 - £20,000	No	0	0	1	0	0	0	1	1	1	1	1	1	2	2	3	1	3	1	1	1	1	2	2	1	1	1	1	1	None identified	00:05:56
participant_1507	Wales	Wales	45 - 54	Male		SA12	Apprenticeship / Trade school	Prefer not to say	Yes	1	0	0	0	0	0	1	1	1	1	1	1	2	2	2	1	2	2	1	1	1	2	2	1	1	2	1	1	None identified	00:05:22
participant_164	England	East Midlands	18 - 24	Male		NN4	High school/secondary school or equivalent	£30,001 - £40,000	No	0	0	0	0	0	1	3	1	1	3	3	1	3	3	1	3	2	3	1	3	3	2	3	3	3	3	3	1	None identified	00:04:14
participant_549	Scotland	Scotland	18 - 24	Female		KA13	High school/secondary school or equivalent	Prefer not to say	Yes	1	0	0	0	0	0	1	1	1	3	1	1	2	3	1	1	3	3	1	2	1	2	2	3	1	2	2	1	None identified	00:03:57
participant_1554	Scotland	Scotland	18 - 24	Female		KY16	High school/secondary school or equivalent	£10,001 - £20,000	No	0	0	0	1	0	0	1	1	3	3	3	3	2	1	2	3	3	3	3	3	3	2	2	3	3	3	3	3	None identified	00:06:04
participant_869	Northern Ireland	Northern Ireland	45 - 54	Female		BT39	First degree level qualification including undergraduate degrees, foundation degrees, graduate membership of a professional institute etc	£60,001 - £80,000	Yes	1	0	0	0	0	0	1	1	1	1	1	1	3	1	3	1	3	1	1	3	1	2	2	3	1	1	3	1	None identified	00:05:17
participant_1220	Wales	Wales	45 - 54	Female		CF39	First degree level qualification including undergraduate degrees, foundation degrees, graduate membership of a professional institute etc	£40,001 - £60,000	No	0	0	0	0	1	0	1	1	1	1	2	1	1	2	2	3	1	2	1	1	1	2	2	3	1	2	1	1	None identified	00:05:03
participant_638	Wales	Wales	25 - 34	Female		SA8	High school/secondary school or equivalent	£10,001 - £20,000	No	0	0	0	0	1	0	1	1	1	3	1	3	2	3	3	1	2	3	1	1	1	2	3	3	1	2	1	3	None identified	00:05:50
participant_1530	Scotland	Scotland	35 - 44	Male		G77	High school/secondary school or equivalent	£20,001 - £30,000	No	0	0	0	0	0	1	1	1	1	3	1	1	1	3	3	3	2	3	1	3	1	3	3	3	1	1	1	3	None identified	00:04:59
participant_424	Scotland	Scotland	35 - 44	Female		FK13	High school/secondary school or equivalent	£60,001 - £80,000	Yes	1	0	0	0	0	0	3	1	1	1	1	1	2	3	2	3	3	3	1	3	1	2	2	1	1	2	3	1	None identified	00:03:40
participant_384	Wales	Wales	45 - 54	Female		CF45	High school/secondary school or equivalent	£10,001 - £20,000	Yes	1	0	0	0	1	0	1	1	1	1	1	1	3	1	2	1	3	3	1	1	1	3	2	1	1	2	1	1	None identified	00:05:32
participant_1232	Scotland	Scotland	25 - 34	Male		ML2	High school/secondary school or equivalent	£10,001 - £20,000	Yes	1	0	0	0	0	0	1	1	1	3	2	1	3	3	3	3	3	2	1	1	1	2	2	3	1	3	3	3	None identified	00:08:09
participant_1	Northern Ireland	Northern Ireland	35 - 44	Female		BT6	First degree level qualification including undergraduate degrees, foundation degrees, graduate membership of a professional institute etc	£40,001 - £60,000	No	0	0	1	0	0	0	1	1	1	2	1	1	2	1	2	3	2	2	1	3	1	2	2	1	3	1	1	1	None identified	00:06:53
participant_768	Wales	Wales	55 - 64	Female		LL12	High school/secondary school or equivalent	Prefer not to say	No	0	0	0	0	0	1	1	1	1	2	3	1	3	1	3	2	2	2	1	1	1	2	3	3	3	2	3	1	None identified	00:05:00
participant_402	Wales	Wales	18 - 24	Male		NP12	First degree level qualification including undergraduate degrees, foundation degrees, graduate membership of a professional institute etc	£10,001 - £20,000	Yes	1	0	0	0	0	0	3	1	1	1	3	2	1	2	1	1	1	3	3	1	1	3	1	3	1	3	2	1	None identified	00:02:54
participant_339	England	East of England	65+	Male		PE13	High school/secondary school or equivalent	£10,001 - £20,000	No	0	0	0	0	0	1	1	3	3	3	3	1	2	3	3	3	3	2	1	1	3	3	2	1	3	1	1	1	None identified	00:05:40
participant_913	England	East of England	65+	Female		NR4	High school/secondary school or equivalent	£60,001 - £80,000	No	0	0	1	0	1	0	1	1	2	3	1	1	2	2	2	3	2	3	1	2	3	2	2	1	1	2	1	1	None identified	00:04:29
participant_922	Wales	Wales	45 - 54	Male		NP11	High school/secondary school or equivalent	£30,001 - £40,000	Yes	1	0	0	0	0	0	1	1	2	2	2	1	1	1	2	2	2	2	2	1	2	2	2	2	1	2	1	1	None identified	00:04:12
participant_587	England	London	55 - 64	Female		BR2	First degree level qualification including undergraduate degrees, foundation degrees, graduate membership of a professional institute etc	£80,001 - £100,000	No	0	0	1	0	1	0	1	1	2	3	1	2	3	1	2	1	2	3	1	1	1	3	2	1	1	2	1	1	None identified	00:06:32
participant_1553	Northern Ireland	Northern Ireland	35 - 44	Female		BT15	First degree level qualification including undergraduate degrees, foundation degrees, graduate membership of a professional institute etc	£20,001 - £30,000	No	0	0	0	0	0	1	1	1	3	3	1	3	2	2	3	3	3	1	3	3	1	2	2	3	3	1	3	3	None identified	00:06:29
participant_930	Scotland	Scotland	45 - 54	Male		FK7	First degree level qualification including undergraduate degrees, foundation degrees, graduate membership of a professional institute etc	Over £200,000	No	0	0	1	0	0	0	1	1	3	3	2	1	1	1	2	3	3	3	1	3	1	2	2	2	1	2	1	1	None identified	00:04:05
participant_803	Northern Ireland	Northern Ireland	18 - 24	Male		BT52	High school/secondary school or equivalent	£20,001 - £30,000	No	0	0	0	1	0	0	1	1	1	2	1	1	1	1	2	3	1	1	1	1	1	1	1	1	1	1	1	1	None identified	00:02:38
participant_729	Scotland	Scotland	45 - 54	Male		AB24	University higher degree (e.g. MSc, PhD)	Less than £10,000	No	0	0	0	0	1	0	1	1	3	1	3	1	2	2	3	3	3	3	1	1	1	3	3	3	1	3	3	1	None identified	00:07:43
participant_1509	Scotland	Scotland	18 - 24	Female		EH14	High school/secondary school or equivalent	Prefer not to say	No	0	0	0	0	0	1	3	1	3	3	3	3	1	3	3	3	3	3	3	3	3	3	3	3	1	3	3	1	None identified	00:08:33
participant_58	Wales	Wales	65+	Male		LL29	First degree level qualification including undergraduate degrees, foundation degrees, graduate membership of a professional institute etc	£30,001 - £40,000	No	0	0	1	0	0	0	1	1	1	1	2	1	1	2	1	3	3	3	1	1	1	2	3	3	1	2	2	3	None identified	00:05:58
participant_1413	Scotland	Scotland	55 - 64	Female		IV30	High school/secondary school or equivalent	£30,001 - £40,000	Yes	1	0	0	0	0	0	1	1	1	1	1	1	2	1	2	1	2	3	1	1	1	2	2	1	1	2	1	1	None identified	00:05:34
participant_413	Scotland	Scotland	65+	Female		EH54	High school/secondary school or equivalent	£10,001 - £20,000	No	0	0	1	0	1	0	1	1	1	1	1	1	3	1	1	1	2	3	1	1	3	2	2	1	1	2	1	1	None identified	00:04:18
participant_604	Scotland	Scotland	55 - 64	Male		EH17	First degree level qualification including undergraduate degrees, foundation degrees, graduate membership of a professional institute etc	£30,001 - £40,000	No	0	0	0	0	1	0	2	1	2	2	2	3	3	1	2	2	2	3	3	1	3	2	2	3	1	2	1	3	None identified	00:08:12
participant_537	Northern Ireland	Northern Ireland	45 - 54	Female		BT71	First degree level qualification including undergraduate degrees, foundation degrees, graduate membership of a professional institute etc	£40,001 - £60,000	Yes	1	0	0	0	0	0	1	1	1	1	1	1	1	1	1	1	2	1	1	1	1	1	3	1	1	1	1	1	None identified	00:03:59
participant_143	Scotland	Scotland	45 - 54	Male		PA8	First degree level qualification including undergraduate degrees, foundation degrees, graduate membership of a professional institute etc	£40,001 - £60,000	No	0	0	0	0	0	1	1	1	2	2	3	1	2	3	3	2	2	2	1	3	1	2	2	1	1	1	1	1	None identified	00:05:44
participant_915	Scotland	Scotland	65+	Female		DD9	First degree level qualification including undergraduate degrees, foundation degrees, graduate membership of a professional institute etc	£40,001 - £60,000	No	0	1	0	0	0	0	1	1	1	3	3	1	3	3	1	3	3	1	1	1	3	3	3	3	1	2	1	3	None identified	00:07:44
participant_1086	Scotland	Scotland	55 - 64	Female		HS2	First degree level qualification including undergraduate degrees, foundation degrees, graduate membership of a professional institute etc	£100,001 - £150,000	Yes	1	1	1	0	1	0	1	1	1	1	1	3	2	1	2	3	3	3	1	1	3	2	2	3	1	3	1	1	None identified	00:05:30
participant_109	Scotland	Scotland	55 - 64	Male		EH21	First degree level qualification including undergraduate degrees, foundation degrees, graduate membership of a professional institute etc	£100,001 - £150,000	Yes	1	0	0	0	0	0	1	3	1	1	3	1	2	1	3	3	3	3	1	1	1	3	3	3	1	2	3	1	None identified	00:11:08
participant_805	England	East of England	35 - 44	Female		IP11	High school/secondary school or equivalent	£30,001 - £40,000	Yes	1	0	0	0	0	0	1	1	1	3	1	2	2	1	2	1	2	3	3	1	1	2	2	2	1	2	2	1	None identified	00:04:10
participant_1236	Scotland	Scotland	55 - 64	Male		EH13	First degree level qualification including undergraduate degrees, foundation degrees, graduate membership of a professional institute etc	£30,001 - £40,000	No	0	0	0	0	1	0	1	1	1	1	3	1	2	1	2	2	2	2	1	1	3	2	3	1	2	1	1	3	None identified	00:08:50
participant_157	England	East of England	45 - 54	Female		PE30	Other school (inc. School leaving exam certificate or matriculation)	£10,001 - £20,000	Yes	1	0	0	0	0	0	2	1	1	1	1	1	2	3	1	1	1	1	1	1	1	2	2	1	1	2	1	1	None identified	00:07:03
participant_741	Scotland	Scotland	35 - 44	Male		KY12	High school/secondary school or equivalent	£20,001 - £30,000	No	0	0	1	0	0	0	3	3	2	1	1	1	3	2	1	2	1	2	2	1	1	1	1	2	1	1	3	3	None identified	00:02:08
participant_292	Scotland	Scotland	35 - 44	Female		FK9	First degree level qualification including undergraduate degrees, foundation degrees, graduate membership of a professional institute etc	£20,001 - £30,000	No	0	0	0	0	0	1	1	1	1	1	3	1	1	2	1	1	1	1	1	1	1	2	1	3	3	3	1	1	None identified	00:08:16
participant_184	Scotland	Scotland	18 - 24	Female		ML11	University higher degree (e.g. MSc, PhD)	£20,001 - £30,000	Yes	1	0	0	0	0	0	1	1	1	1	3	1	3	1	2	3	3	3	1	3	1	3	2	3	1	2	3	1	None identified	00:04:18
participant_520	Wales	Wales	25 - 34	Male		NP18	First degree level qualification including undergraduate degrees, foundation degrees, graduate membership of a professional institute etc	£20,001 - £30,000	Yes	1	0	0	0	0	0	1	1	1	1	1	1	3	3	3	3	2	2	1	3	3	2	3	1	1	3	1	1	None identified	00:04:00
participant_755	Scotland	Scotland	18 - 24	Male		FK3	High school/secondary school or equivalent	£30,001 - £40,000	Yes	1	0	0	0	0	0	1	1	1	1	1	1	2	1	1	2	1	1	1	3	1	2	2	3	3	2	1	1	None identified	00:03:44
participant_658	England	London	65+	Female		BR1	First degree level qualification including undergraduate degrees, foundation degrees, graduate membership of a professional institute etc	£60,001 - £80,000	No	0	0	0	0	0	1	1	1	1	3	2	2	2	3	2	3	2	3	1	1	2	2	2	1	1	1	1	1	None identified	00:07:07
participant_1696	Scotland	Scotland	18 - 24	Female		ML1	High school/secondary school or equivalent	£10,001 - £20,000	Yes	1	0	0	0	0	0	1	1	1	1	2	1	2	1	2	1	2	1	1	2	2	1	1	1	2	2	2	2	None identified	00:03:09
participant_374	Scotland	Scotland	55 - 64	Female		EH11	First degree level qualification including undergraduate degrees, foundation degrees, graduate membership of a professional institute etc	£30,001 - £40,000	Yes	1	0	0	0	0	0	1	1	2	1	1	2	2	2	2	2	2	1	1	1	2	3	2	2	1	2	2	1	None identified	00:04:32
participant_1713	England	East of England	65+	Male		LU6	High school/secondary school or equivalent	£10,001 - £20,000	No	0	0	0	1	1	0	1	1	1	1	2	3	2	3	3	2	2	2	1	1	1	2	2	1	1	3	1	1	None identified	00:09:47
participant_1242	Northern Ireland	Northern Ireland	35 - 44	Male		BT48	University higher degree (e.g. MSc, PhD)	£40,001 - £60,000	No	0	0	0	1	0	0	1	1	1	1	1	1	2	1	1	1	1	2	1	1	1	1	2	1	1	1	1	1	None identified	00:06:15
participant_1492	England	Yorkshire and The Humber	65+	Male		LS19	First degree level qualification including undergraduate degrees, foundation degrees, graduate membership of a professional institute etc	£40,001 - £60,000	No	0	0	0	0	1	0	2	1	1	2	1	2	2	2	2	1	3	3	1	1	3	2	2	3	1	3	1	2	None identified	00:06:47
participant_1015	Scotland	Scotland	35 - 44	Female		G43	First degree level qualification including undergraduate degrees, foundation degrees, graduate membership of a professional institute etc	£20,001 - £30,000	No	0	0	0	0	0	1	1	2	2	1	1	1	1	3	3	1	3	3	1	1	2	1	2	1	1	1	3	2	None identified	00:04:35
participant_625	Northern Ireland	Northern Ireland	35 - 44	Male		BT78	High school/secondary school or equivalent	£40,001 - £60,000	Yes	1	0	0	0	0	0	1	3	3	1	1	3	1	1	1	1	2	1	1	1	1	3	2	3	1	1	1	1	None identified	00:05:48
participant_752	Wales	Wales	25 - 34	Female		LL13	Other school (inc. School leaving exam certificate or matriculation)	Less than £10,000	Yes	1	0	0	0	0	0	1	3	3	1	1	1	3	1	1	1	1	1	1	1	2	1	1	2	3	3	2	1	None identified	00:02:45
participant_858	Scotland	Scotland	65+	Male		EH26	First degree level qualification including undergraduate degrees, foundation degrees, graduate membership of a professional institute etc	£20,001 - £30,000	Yes	1	0	0	0	0	0	1	1	1	3	1	1	1	1	2	1	2	3	1	3	1	2	3	1	1	1	3	1	None identified	00:04:03
participant_1254	Northern Ireland	Northern Ireland	45 - 54	Female		BT28	First degree level qualification including undergraduate degrees, foundation degrees, graduate membership of a professional institute etc	£40,001 - £60,000	Yes	1	0	0	0	0	0	1	1	2	1	1	1	2	2	1	1	2	2	1	1	1	2	2	1	1	1	1	1	None identified	00:07:01
participant_1057	Scotland	Scotland	35 - 44	Male		EH7	University higher degree (e.g. MSc, PhD)	£20,001 - £30,000	Yes	1	0	0	0	0	0	2	3	1	2	1	1	1	2	1	1	2	2	1	2	1	2	1	1	3	2	1	1	None identified	00:03:20
participant_827	Scotland	Scotland	55 - 64	Male		PH2	Apprenticeship / Trade school	£40,001 - £60,000	Yes	1	1	1	0	1	0	1	1	1	1	2	1	2	1	2	1	3	3	1	3	1	2	2	2	1	2	1	1	None identified	00:09:42
participant_1234	Scotland	Scotland	25 - 34	Male		G62	University higher degree (e.g. MSc, PhD)	£60,001 - £80,000	Yes	1	0	0	0	0	0	1	1	1	1	1	1	2	1	2	2	2	3	1	2	1	2	2	2	1	2	1	1	None identified	00:03:21
participant_194	Scotland	Scotland	25 - 34	Female		FK2	High school/secondary school or equivalent	£20,001 - £30,000	Yes	1	0	1	0	1	0	1	1	1	1	2	1	2	2	2	1	1	3	1	1	2	2	2	3	1	1	1	1	None identified	00:06:38
participant_1561	Northern Ireland	Northern Ireland	35 - 44	Female		BT9	University higher degree (e.g. MSc, PhD)	£10,001 - £20,000	No	0	0	1	0	1	0	1	3	1	3	3	3	3	3	3	3	3	3	1	3	3	2	3	3	1	1	3	3	None identified	00:03:20
participant_617	Wales	Wales	35 - 44	Male		CF37	High school/secondary school or equivalent	£10,001 - £20,000	Yes	1	0	0	0	0	0	1	1	1	1	2	1	1	2	3	1	3	1	1	1	2	2	1	3	1	2	1	1	None identified	00:03:13
participant_358	Northern Ireland	Northern Ireland	35 - 44	Female		BT60	High school/secondary school or equivalent	£30,001 - £40,000	No	0	0	1	0	0	0	1	1	2	3	1	3	3	1	2	3	2	3	1	1	1	3	3	3	1	1	1	1	None identified	00:03:17
participant_1316	England	East of England	18 - 24	Male		CM11	High school/secondary school or equivalent	£20,001 - £30,000	Yes	1	0	0	0	0	0	1	1	1	1	3	1	2	3	1	3	3	3	1	1	3	2	1	3	2	3	1	1	None identified	00:05:16
participant_652	England	East of England	55 - 64	Female		EN11	High school/secondary school or equivalent	£20,001 - £30,000	Yes	1	0	0	0	0	0	1	1	1	1	1	1	3	3	3	1	2	3	1	1	1	2	2	1	1	2	1	1	None identified	00:03:56
participant_119	Scotland	Scotland	65+	Male		KA10	Apprenticeship / Trade school	£30,001 - £40,000	No	0	0	1	0	0	0	1	1	1	1	3	1	1	1	3	1	2	1	1	1	3	1	3	1	1	1	3	1	None identified	00:09:45
participant_1070	Northern Ireland	Northern Ireland	25 - 34	Female		BT5	High school/secondary school or equivalent	£40,001 - £60,000	Yes	1	0	0	0	0	0	1	1	1	3	2	3	2	3	3	3	2	3	1	1	1	2	2	3	1	1	2	1	None identified	00:06:32
participant_537	England	London	45 - 54	Female		NW4	First degree level qualification including undergraduate degrees, foundation degrees, graduate membership of a professional institute etc	£40,001 - £60,000	No	0	0	0	0	1	0	1	1	1	3	3	1	2	3	1	3	3	3	1	1	1	2	3	3	3	1	3	3	None identified	00:03:35
participant_747	Scotland	Scotland	18 - 24	Female		DG1	First degree level qualification including undergraduate degrees, foundation degrees, graduate membership of a professional institute etc	£20,001 - £30,000	Yes	1	0	0	0	0	0	3	1	1	1	2	2	3	1	3	1	3	2	1	1	1	2	2	1	1	2	2	1	None identified	00:04:01
participant_704	Scotland	Scotland	65+	Male		PH49	High school/secondary school or equivalent	£30,001 - £40,000	No	0	0	0	0	0	1	1	1	1	1	3	2	3	1	3	1	3	3	1	1	3	1	3	3	1	1	3	1	None identified	00:07:37
participant_1258	Scotland	Scotland	25 - 34	Female		DD3	University higher degree (e.g. MSc, PhD)	£30,001 - £40,000	Yes	1	0	0	0	0	0	1	1	1	3	1	1	1	3	3	1	3	1	1	1	1	3	1	1	1	1	1	1	None identified	00:05:13
participant_736	Scotland	Scotland	65+	Female		G67	High school/secondary school or equivalent	£30,001 - £40,000	No	0	0	0	0	0	1	1	1	1	3	1	1	2	1	3	3	2	3	1	1	1	2	2	1	1	3	1	3	None identified	00:04:22
participant_1462	Northern Ireland	Northern Ireland	35 - 44	Male		BT14	First degree level qualification including undergraduate degrees, foundation degrees, graduate membership of a professional institute etc	£30,001 - £40,000	Yes	1	0	0	0	0	0	1	1	1	1	1	1	3	3	1	1	1	1	1	1	3	3	1	3	1	1	1	3	None identified	00:03:20
participant_1595	Northern Ireland	Northern Ireland	35 - 44	Female		BT38	High school/secondary school or equivalent	£20,001 - £30,000	Yes	1	0	0	0	0	0	1	1	1	1	3	2	2	2	3	2	2	2	1	3	1	2	2	1	1	1	2	1	None identified	00:03:37
participant_222	Wales	Wales	45 - 54	Male		CF81	High school/secondary school or equivalent	£30,001 - £40,000	No	0	0	0	0	0	1	1	1	1	3	3	1	2	3	3	3	3	3	1	3	3	2	2	3	1	1	3	3	None identified	00:07:10
participant_1015	Scotland	Scotland	35 - 44	Female		FK1	High school/secondary school or equivalent	Less than £10,000	No	0	0	0	0	0	1	1	1	1	1	1	1	1	1	1	1	1	1	1	1	1	1	1	1	1	1	1	1	All True	00:03:16
participant_222	England	South East	25 - 34	Female		HP7	High school/secondary school or equivalent	£80,001 - £100,000	No	0	0	0	0	0	1	3	1	1	3	2	1	1	1	1	1	1	2	3	2	1	2	1	3	3	1	1	1	None identified	00:10:05
participant_505	Wales	Wales	45 - 54	Male		SA34	University higher degree (e.g. MSc, PhD)	£100,001 - £150,000	Yes	1	0	0	0	0	0	1	1	1	1	2	1	1	1	2	2	2	3	1	2	1	2	2	3	1	2	1	1	None identified	00:04:42
participant_877	Scotland	Scotland	35 - 44	Male		G1	First degree level qualification including undergraduate degrees, foundation degrees, graduate membership of a professional institute etc	£40,001 - £60,000	Yes	1	0	1	0	1	0	1	1	1	1	1	1	2	2	2	2	2	2	1	2	1	2	2	3	1	2	1	1	None identified	00:02:58
participant_1205	England	East of England	18 - 24	Male		LU1	High school/secondary school or equivalent	£20,001 - £30,000	No	0	0	0	0	0	1	1	1	1	1	1	1	1	1	1	1	1	1	1	2	1	2	1	1	1	1	1	1	None identified	00:02:36
participant_191	England	East of England	65+	Female		IP31	First degree level qualification including undergraduate degrees, foundation degrees, graduate membership of a professional institute etc	£20,001 - £30,000	Yes	1	0	1	0	1	0	2	1	1	1	2	3	2	1	2	3	2	3	1	2	2	2	2	1	3	2	1	1	None identified	00:05:07
participant_779	Scotland	Scotland	25 - 34	Male		PA1	University higher degree (e.g. MSc, PhD)	£40,001 - £60,000	No	0	0	0	0	1	0	1	3	1	1	3	1	2	1	3	2	2	2	1	3	1	2	2	3	3	2	3	3	None identified	00:09:13
participant_1119	Scotland	Scotland	65+	Female		ML5	None of the above	Less than £10,000	No	0	0	0	0	0	1	3	1	3	3	3	3	3	3	3	3	3	3	3	3	3	3	3	3	3	3	3	3	None identified	00:04:24
participant_1130	Wales	Wales	65+	Male		CF37	First degree level qualification including undergraduate degrees, foundation degrees, graduate membership of a professional institute etc	£10,001 - £20,000	No	0	0	1	0	1	0	1	1	3	2	3	1	2	1	2	2	2	3	1	3	3	2	2	3	1	2	1	1	None identified	00:29:53
participant_1464	Scotland	Scotland	18 - 24	Female		KY12	High school/secondary school or equivalent	£10,001 - £20,000	No	0	0	0	1	0	0	3	1	1	1	1	1	1	3	3	3	1	1	1	3	1	3	3	3	1	3	1	1	None identified	00:06:16
participant_598	Scotland	Scotland	35 - 44	Male		G81	High school/secondary school or equivalent	£40,001 - £60,000	Yes	1	1	0	0	0	0	1	1	1	1	1	1	1	3	3	1	1	3	1	3	1	3	1	3	1	1	3	3	None identified	00:03:30
participant_1695	Scotland	Scotland	25 - 34	Female		KA11	Other school (inc. School leaving exam certificate or matriculation)	£10,001 - £20,000	No	0	0	1	0	0	0	3	3	3	3	3	3	3	3	3	3	3	3	3	3	3	3	3	3	3	3	3	3	All Don't Know	00:03:32
participant_524	Wales	Wales	25 - 34	Male		CF31	High school/secondary school or equivalent	Less than £10,000	No	0	0	1	0	1	0	1	1	1	3	1	3	3	1	1	3	3	3	3	3	3	3	3	1	3	2	1	1	None identified	00:06:41
participant_995	Scotland	Scotland	35 - 44	Female		DD2	University higher degree (e.g. MSc, PhD)	£60,001 - £80,000	Yes	1	0	0	0	1	0	1	1	1	1	2	1	2	1	1	1	1	1	1	1	3	2	1	3	3	3	3	1	None identified	00:07:29
participant_1015	England	South West	18 - 24	Male		SN25	Other school (inc. School leaving exam certificate or matriculation)	£30,001 - £40,000	No	0	0	0	1	0	0	1	1	1	1	1	1	1	2	1	1	2	1	2	1	1	1	1	1	1	2	1	2	None identified	00:01:54
participant_1644	England	South East	25 - 34	Male		SO53	University higher degree (e.g. MSc, PhD)	£10,001 - £20,000	Yes	1	0	0	0	0	0	1	1	1	1	1	1	1	1	2	1	1	1	1	1	3	1	2	1	1	1	1	1	None identified	00:04:01
participant_694	Scotland	Scotland	25 - 34	Female		EH4	High school/secondary school or equivalent	£20,001 - £30,000	No	0	0	0	0	0	1	1	1	2	3	1	1	2	3	2	3	3	1	1	1	1	2	3	1	1	2	1	1	None identified	00:03:24
participant_1114	Wales	Wales	45 - 54	Male		LL16	High school/secondary school or equivalent	£40,001 - £60,000	Yes	1	0	1	0	0	0	1	1	1	1	2	1	2	1	2	2	2	1	1	1	1	2	2	1	1	2	1	2	None identified	00:06:17
participant_1745	Scotland	Scotland	35 - 44	Male		G44	First degree level qualification including undergraduate degrees, foundation degrees, graduate membership of a professional institute etc	£80,001 - £100,000	No	0	0	0	0	1	0	1	1	1	1	3	1	3	1	3	1	3	3	1	1	3	3	3	3	1	2	3	1	None identified	00:05:35
participant_644	England	East of England	35 - 44	Female		PE19	First degree level qualification including undergraduate degrees, foundation degrees, graduate membership of a professional institute etc	£30,001 - £40,000	No	0	1	0	0	0	0	1	1	1	1	1	1	2	1	2	1	2	1	1	1	1	1	2	1	1	2	1	1	None identified	00:04:02
participant_355	England	London	45 - 54	Female		SW9	First degree level qualification including undergraduate degrees, foundation degrees, graduate membership of a professional institute etc	£60,001 - £80,000	No	0	0	0	0	0	1	1	1	1	1	1	1	2	1	2	1	2	2	1	1	2	2	2	1	2	2	1	1	None identified	00:04:26
participant_1134	Scotland	Scotland	25 - 34	Male		G73	Other school (inc. School leaving exam certificate or matriculation)	Less than £10,000	No	0	0	1	0	0	0	1	1	1	2	2	1	2	1	2	1	3	3	1	2	1	2	2	2	1	2	2	1	None identified	00:04:55
participant_1013	England	East of England	65+	Female		PE13	High school/secondary school or equivalent	£20,001 - £30,000	No	0	0	1	0	1	0	1	1	1	1	1	1	3	1	3	1	3	3	1	1	1	2	2	3	1	2	1	1	None identified	00:04:04
participant_1468	Wales	Wales	25 - 34	Female		CF61	First degree level qualification including undergraduate degrees, foundation degrees, graduate membership of a professional institute etc	£30,001 - £40,000	No	0	0	1	0	0	0	2	3	1	1	1	1	1	1	1	3	3	3	1	3	3	3	2	2	3	3	1	1	None identified	00:04:01
participant_63	England	South West	45 - 54	Female		BA21	High school/secondary school or equivalent	£10,001 - £20,000	No	0	0	1	0	1	0	1	3	1	1	1	1	2	3	1	1	1	3	1	1	1	2	2	1	2	1	1	1	None identified	00:04:45
participant_306	England	London	45 - 54	Male		W5	High school/secondary school or equivalent	£10,001 - £20,000	No	0	0	0	0	0	1	1	1	1	1	1	1	2	1	2	2	1	1	1	2	1	1	1	2	1	1	1	2	None identified	00:03:27
participant_1679	Scotland	Scotland	65+	Female		IV1	First degree level qualification including undergraduate degrees, foundation degrees, graduate membership of a professional institute etc	£30,001 - £40,000	No	0	0	0	0	0	1	1	1	1	3	3	1	2	3	3	1	3	3	1	1	3	3	3	1	1	1	1	1	None identified	00:06:57
participant_1005	England	East of England	65+	Male		NR25	First degree level qualification including undergraduate degrees, foundation degrees, graduate membership of a professional institute etc	£40,001 - £60,000	No	0	0	0	0	0	1	1	1	1	2	1	1	2	1	2	1	2	2	1	1	1	2	2	1	1	1	1	1	None identified	00:05:45
participant_1460	Wales	Wales	18 - 24	Female		SY23	High school/secondary school or equivalent	Prefer not to say	No	0	0	0	1	0	0	1	1	1	1	1	2	2	1	2	1	2	2	1	1	1	2	2	2	1	2	2	2	None identified	00:09:33
participant_1513	England	East of England	55 - 64	Male		PE2	University higher degree (e.g. MSc, PhD)	£40,001 - £60,000	Yes	1	0	0	0	0	0	1	1	1	1	1	1	1	2	1	1	1	1	1	1	1	1	1	1	1	2	1	1	None identified	00:04:16
participant_297	Scotland	Scotland	65+	Male		DD11	High school/secondary school or equivalent	£10,001 - £20,000	No	0	0	0	0	1	0	1	1	1	1	1	1	3	1	3	1	2	1	1	1	1	3	3	3	3	1	3	3	None identified	00:06:41
participant_308	England	East of England	65+	Male		IP19	First degree level qualification including undergraduate degrees, foundation degrees, graduate membership of a professional institute etc	£30,001 - £40,000	No	0	0	0	0	1	0	1	1	1	3	1	3	3	1	2	3	3	3	1	3	3	2	3	3	3	3	3	3	None identified	00:06:02
participant_694	England	East of England	65+	Male		MK41	High school/secondary school or equivalent	£20,001 - £30,000	No	0	0	0	0	1	0	1	1	1	1	1	1	2	3	3	3	2	1	1	1	1	2	2	1	1	1	1	1	None identified	00:05:29
participant_790	England	East of England	65+	Male		WD3	First degree level qualification including undergraduate degrees, foundation degrees, graduate membership of a professional institute etc	£60,001 - £80,000	No	0	0	0	0	1	0	3	1	1	3	3	3	2	3	3	3	2	3	3	3	3	3	2	3	1	1	3	3	None identified	00:06:32
participant_1650	England	East of England	25 - 34	Male		CM14	First degree level qualification including undergraduate degrees, foundation degrees, graduate membership of a professional institute etc	£20,001 - £30,000	Yes	1	0	0	0	0	0	1	1	1	1	1	1	2	3	1	2	2	2	1	1	1	2	2	3	1	2	1	1	None identified	00:09:49
participant_1240	England	South West	45 - 54	Female		TR20	First degree level qualification including undergraduate degrees, foundation degrees, graduate membership of a professional institute etc	£30,001 - £40,000	No	0	0	0	0	0	1	1	1	3	2	1	1	2	3	3	3	2	3	1	3	3	2	2	3	3	3	1	1	None identified	00:03:53
participant_1035	England	East of England	65+	Male		NR21	High school/secondary school or equivalent	£20,001 - £30,000	No	0	0	1	0	1	0	1	1	1	1	1	1	2	1	1	1	2	1	1	1	1	2	2	1	1	1	1	1	None identified	00:04:54
participant_781	Wales	Wales	45 - 54	Male		SA14	First degree level qualification including undergraduate degrees, foundation degrees, graduate membership of a professional institute etc	£80,001 - £100,000	No	0	0	1	0	0	0	1	1	1	1	2	1	1	1	2	1	2	2	1	2	1	2	2	1	1	2	1	1	None identified	00:04:32
participant_1182	Northern Ireland	Northern Ireland	35 - 44	Female		BT16	High school/secondary school or equivalent	£10,001 - £20,000	No	0	0	0	0	0	1	1	1	1	1	1	1	2	1	3	2	3	1	1	3	1	2	2	3	1	1	2	1	None identified	00:04:17
participant_486	Scotland	Scotland	45 - 54	Male		EH4	Apprenticeship / Trade school	£30,001 - £40,000	Yes	1	0	0	0	0	0	1	1	1	1	1	1	2	1	3	1	1	3	1	1	1	2	2	1	1	2	1	1	None identified	00:09:46
participant_412	Northern Ireland	Northern Ireland	45 - 54	Female		BT66	High school/secondary school or equivalent	Less than £10,000	Yes	1	0	0	0	0	0	1	1	1	3	1	1	2	3	3	1	2	1	1	1	1	3	2	1	1	1	1	3	None identified	00:05:15
participant_423	Scotland	Scotland	18 - 24	Female		DD10	Other school (inc. School leaving exam certificate or matriculation)	Prefer not to say	Yes	1	0	0	0	0	0	1	1	1	1	1	3	2	1	3	3	2	2	1	1	3	2	2	2	1	1	1	1	None identified	00:05:44
participant_352	Scotland	Scotland	65+	Male		EH47	Apprenticeship / Trade school	£20,001 - £30,000	No	0	0	1	0	1	0	1	1	1	1	2	1	2	2	1	1	3	1	1	1	3	2	1	1	1	1	1	1	None identified	00:07:42
participant_420	Scotland	Scotland	18 - 24	Female		FK1	None of the above	Less than £10,000	No	0	0	0	0	0	1	1	1	1	1	1	1	1	1	3	1	1	3	1	1	1	1	2	3	3	1	1	1	None identified	00:03:20
participant_196	England	South East	65+	Female		TW18	High school/secondary school or equivalent	£20,001 - £30,000	No	0	0	0	0	0	1	1	1	3	2	3	3	2	3	3	2	2	2	3	3	1	3	2	2	3	3	3	3	None identified	00:05:28
participant_1295	England	East of England	55 - 64	Male		NR18	Apprenticeship / Trade school	£20,001 - £30,000	No	0	0	0	0	1	0	1	1	1	1	3	1	3	1	2	1	2	1	1	1	1	2	2	1	1	3	3	1	None identified	00:04:14
participant_1156	England	London	65+	Female		BR2	High school/secondary school or equivalent	£40,001 - £60,000	Yes	1	0	0	0	0	0	1	1	1	1	1	1	2	1	1	1	2	3	1	2	1	2	2	1	1	2	1	1	None identified	00:05:40
participant_912	Wales	Wales	55 - 64	Male		LL34	Apprenticeship / Trade school	£40,001 - £60,000	Yes	1	1	1	0	1	0	1	1	1	1	1	1	2	1	2	1	2	2	1	3	1	2	2	1	1	2	1	2	None identified	00:06:28
participant_201	England	South East	65+	Female		PO22	Apprenticeship / Trade school	Less than £10,000	No	0	0	0	0	0	1	1	1	1	3	1	3	2	3	3	1	3	3	1	1	1	2	3	1	1	1	3	1	None identified	00:07:26
participant_311	England	East of England	55 - 64	Female		IP4	High school/secondary school or equivalent	£40,001 - £60,000	Yes	1	0	0	0	0	0	1	1	1	1	1	1	3	3	2	3	2	2	1	1	2	2	2	1	1	2	1	1	None identified	00:04:56
participant_159	Scotland	Scotland	55 - 64	Female		AB54	First degree level qualification including undergraduate degrees, foundation degrees, graduate membership of a professional institute etc	£40,001 - £60,000	No	0	0	0	0	0	1	3	1	3	3	3	3	3	3	3	3	2	3	1	3	3	3	2	3	3	3	1	3	None identified	00:04:10
participant_1225	England	East of England	65+	Male		PE13	High school/secondary school or equivalent	£20,001 - £30,000	Yes	1	0	0	0	0	0	1	2	2	2	1	1	2	3	2	2	2	2	1	2	1	2	1	1	1	2	1	2	None identified	00:06:00
participant_370	Scotland	Scotland	65+	Male		G51	High school/secondary school or equivalent	£60,001 - £80,000	No	0	0	1	0	0	0	1	1	1	2	2	1	2	3	1	1	2	3	1	1	1	2	2	1	1	1	2	1	None identified	00:04:51
participant_685	Wales	Wales	18 - 24	Female		LL55	University higher degree (e.g. MSc, PhD)	Less than £10,000	Yes	1	0	0	0	0	0	3	1	3	1	3	3	1	2	2	1	3	3	1	3	1	1	3	1	1	1	3	3	None identified	00:03:39
participant_752	England	East of England	55 - 64	Female		IG10	First degree level qualification including undergraduate degrees, foundation degrees, graduate membership of a professional institute etc	£60,001 - £80,000	Yes	1	0	0	0	0	0	3	1	1	3	1	1	3	2	3	1	3	3	1	1	1	2	2	1	1	1	1	1	None identified	00:05:41
participant_270	Wales	Wales	35 - 44	Female		CF14	High school/secondary school or equivalent	£10,001 - £20,000	Yes	1	1	1	0	1	0	1	1	1	1	1	2	2	1	2	2	2	2	2	1	2	2	2	1	1	2	2	1	None identified	00:04:05
participant_394	England	East of England	25 - 34	Female		CO4	University higher degree (e.g. MSc, PhD)	£20,001 - £30,000	No	0	0	1	1	0	0	1	1	2	2	2	1	1	3	2	2	2	2	2	3	1	2	2	3	1	2	1	1	None identified	00:04:56
participant_1412	England	East Midlands	45 - 54	Female		LE4	High school/secondary school or equivalent	Less than £10,000	No	0	0	0	0	0	1	1	3	3	3	2	3	2	3	3	2	2	3	3	3	3	2	2	2	3	2	3	3	None identified	00:11:30
participant_598	England	East of England	45 - 54	Male		SG16	High school/secondary school or equivalent	£30,001 - £40,000	No	0	0	1	0	0	0	1	1	1	1	1	3	2	3	2	1	2	2	1	1	1	2	2	3	1	3	3	1	None identified	00:04:20
participant_767	England	East of England	65+	Female		IP7	First degree level qualification including undergraduate degrees, foundation degrees, graduate membership of a professional institute etc	£20,001 - £30,000	No	0	0	0	0	1	0	1	1	1	1	1	3	2	3	2	1	3	2	1	2	1	2	2	3	1	1	1	2	None identified	00:05:59
participant_535	Wales	Wales	65+	Male		CF5	First degree level qualification including undergraduate degrees, foundation degrees, graduate membership of a professional institute etc	£80,001 - £100,000	No	0	0	0	0	1	0	3	1	3	3	3	1	3	3	3	3	2	3	1	3	3	3	3	3	3	1	3	1	None identified	00:03:27
participant_475	England	South East	18 - 24	Female		CT19	Apprenticeship / Trade school	£10,001 - £20,000	No	0	0	1	0	0	0	1	1	1	1	1	1	3	2	3	2	3	3	1	1	3	3	3	3	1	2	2	3	None identified	00:04:34
participant_134	England	East of England	65+	Female		NR9	High school/secondary school or equivalent	£20,001 - £30,000	No	0	0	1	0	1	0	1	1	1	1	1	1	2	1	1	1	3	1	1	1	1	2	2	1	1	1	1	1	None identified	00:04:57
participant_1188	England	East of England	55 - 64	Male		SS1	First degree level qualification including undergraduate degrees, foundation degrees, graduate membership of a professional institute etc	£60,001 - £80,000	No	0	0	1	0	0	0	1	1	1	1	1	1	3	2	2	1	2	2	1	1	1	2	1	1	1	1	3	1	None identified	00:08:56
participant_1085	Scotland	Scotland	45 - 54	Male		KA3	First degree level qualification including undergraduate degrees, foundation degrees, graduate membership of a professional institute etc	£60,001 - £80,000	No	0	1	0	0	0	0	1	1	1	1	2	1	2	2	2	2	2	3	1	1	1	2	2	2	1	2	1	1	None identified	00:14:07
participant_1658	Scotland	Scotland	55 - 64	Female		DD4	High school/secondary school or equivalent	£10,001 - £20,000	Yes	1	0	0	0	0	0	2	1	3	3	2	2	2	2	2	1	2	2	1	1	1	2	2	3	1	2	3	1	None identified	00:06:03
participant_1408	England	London	65+	Female		W14	First degree level qualification including undergraduate degrees, foundation degrees, graduate membership of a professional institute etc	£10,001 - £20,000	Yes	1	0	0	0	0	0	1	1	1	1	1	1	2	1	2	2	2	1	1	3	1	2	2	1	1	2	1	1	None identified	00:06:09
participant_1079	England	London	55 - 64	Female		SW17	Apprenticeship / Trade school	£10,001 - £20,000	No	0	0	0	0	0	1	1	3	1	3	1	1	1	1	1	1	1	1	1	1	1	2	1	1	1	3	2	1	None identified	00:07:09
participant_995	Northern Ireland	Northern Ireland	25 - 34	Female		BT11	First degree level qualification including undergraduate degrees, foundation degrees, graduate membership of a professional institute etc	£30,001 - £40,000	No	0	0	1	0	1	0	1	1	1	1	1	2	1	2	2	1	1	1	1	1	1	1	2	1	1	1	2	1	None identified	00:04:30
participant_675	England	East of England	65+	Female		IP27	First degree level qualification including undergraduate degrees, foundation degrees, graduate membership of a professional institute etc	£20,001 - £30,000	No	0	1	1	0	0	0	1	2	2	2	1	2	2	1	2	2	2	2	1	1	2	2	2	1	2	1	1	1	None identified	00:04:55
participant_1194	Wales	Wales	45 - 54	Male		SA6	Apprenticeship / Trade school	£40,001 - £60,000	Yes	1	0	0	0	0	0	1	1	1	3	1	2	2	2	1	3	3	1	1	2	3	3	1	1	1	1	1	1	None identified	00:04:11
participant_1668	Wales	Wales	65+	Male		LL13	First degree level qualification including undergraduate degrees, foundation degrees, graduate membership of a professional institute etc	£80,001 - £100,000	No	0	0	1	0	1	0	1	1	1	1	1	3	2	2	2	1	3	2	1	2	1	2	2	1	1	1	1	1	None identified	00:06:29
participant_188	Wales	Wales	18 - 24	Female		CF45	First degree level qualification including undergraduate degrees, foundation degrees, graduate membership of a professional institute etc	£40,001 - £60,000	No	0	1	0	0	0	0	2	2	2	3	1	2	3	2	2	2	1	2	1	2	3	1	2	1	2	1	1	1	None identified	00:02:36
participant_920	Scotland	Scotland	45 - 54	Female		G71	First degree level qualification including undergraduate degrees, foundation degrees, graduate membership of a professional institute etc	Over £200,000	Yes	1	0	0	0	0	0	1	1	1	1	1	1	2	1	2	3	2	2	1	1	2	2	2	2	3	2	3	1	None identified	00:21:18
participant_414	Wales	Wales	45 - 54	Female		LL55	Apprenticeship / Trade school	£10,001 - £20,000	Yes	1	0	0	0	0	0	1	1	1	3	3	1	3	2	3	1	2	3	1	1	1	2	2	1	3	2	1	1	None identified	00:04:11
participant_62	Scotland	Scotland	55 - 64	Male		ML3	High school/secondary school or equivalent	£20,001 - £30,000	No	0	1	0	0	0	0	1	1	1	1	1	1	2	2	1	1	1	1	1	1	1	2	1	1	1	1	1	1	None identified	00:03:48
participant_1438	England	London	65+	Female		KT3	Apprenticeship / Trade school	£30,001 - £40,000	No	0	0	1	0	1	0	1	1	1	1	2	3	2	2	1	2	2	2	1	1	1	2	2	1	1	2	1	1	None identified	00:22:24
participant_1436	England	East of England	65+	Female		WD3	First degree level qualification including undergraduate degrees, foundation degrees, graduate membership of a professional institute etc	£60,001 - £80,000	No	0	0	0	0	0	1	1	1	1	1	3	1	2	2	2	3	2	3	1	3	3	2	2	1	1	3	1	1	None identified	00:04:08
participant_1505	England	East of England	65+	Female		MK45	High school/secondary school or equivalent	£20,001 - £30,000	No	0	0	1	0	1	0	1	1	1	3	2	1	2	3	2	2	2	2	3	1	1	2	2	1	1	1	1	1	None identified	00:07:18
participant_1088	England	East of England	25 - 34	Female		SG6	First degree level qualification including undergraduate degrees, foundation degrees, graduate membership of a professional institute etc	£20,001 - £30,000	Yes	1	0	0	0	0	0	1	1	1	1	3	1	2	3	2	1	2	2	1	3	1	2	2	1	1	2	1	1	None identified	00:05:39
participant_308	England	East of England	55 - 64	Male		IP19	First degree level qualification including undergraduate degrees, foundation degrees, graduate membership of a professional institute etc	£20,001 - £30,000	No	0	0	0	0	1	0	1	1	1	1	2	1	2	1	1	3	2	2	1	1	1	2	2	3	1	1	1	1	None identified	00:04:54
participant_505	England	East of England	55 - 64	Female		CM2	High school/secondary school or equivalent	£10,001 - £20,000	Yes	1	0	1	0	0	0	1	1	1	1	1	1	2	3	3	1	1	1	1	1	1	2	2	1	1	2	1	1	None identified	00:08:19
participant_844	England	East of England	55 - 64	Male		WD4	Apprenticeship / Trade school	£40,001 - £60,000	No	0	0	0	0	0	1	1	1	1	3	2	2	2	1	3	1	2	2	1	1	1	2	3	3	1	1	3	1	None identified	00:06:21
participant_368	Scotland	Scotland	55 - 64	Female		AB21	High school/secondary school or equivalent	£10,001 - £20,000	No	0	0	1	0	0	0	1	1	1	1	3	1	2	3	3	1	3	3	1	1	1	2	2	1	1	3	1	1	None identified	00:03:53
participant_879	England	East of England	65+	Male		IG3	First degree level qualification including undergraduate degrees, foundation degrees, graduate membership of a professional institute etc	£10,001 - £20,000	Yes	1	0	0	0	0	0	1	1	2	2	2	1	2	3	2	2	2	2	1	1	1	2	2	1	1	1	3	1	None identified	00:06:20
participant_910	Scotland	Scotland	45 - 54	Female		AB22	Apprenticeship / Trade school	£40,001 - £60,000	Yes	1	0	0	0	0	0	1	1	1	1	2	3	2	2	2	1	2	2	1	1	1	2	2	3	1	2	1	1	None identified	00:04:05
participant_164	England	East of England	45 - 54	Female		PE27	First degree level qualification including undergraduate degrees, foundation degrees, graduate membership of a professional institute etc	£30,001 - £40,000	No	0	0	1	0	0	0	1	1	1	3	1	1	2	3	2	2	2	2	1	2	3	2	2	2	1	2	1	1	None identified	00:10:43
participant_1664	England	London	45 - 54	Female		SE4	Prefer not to say	Prefer not to say	No	0	0	0	0	1	0	1	1	2	3	3	3	3	3	2	3	2	3	3	3	3	2	2	3	3	2	3	3	None identified	00:03:16
participant_1401	England	London	65+	Female		EC1V	High school/secondary school or equivalent	£10,001 - £20,000	No	0	0	0	0	0	1	1	1	1	1	1	1	2	2	1	1	3	1	1	1	1	2	2	1	1	1	1	1	None identified	00:07:56
participant_833	England	East of England	35 - 44	Female		PE2	First degree level qualification including undergraduate degrees, foundation degrees, graduate membership of a professional institute etc	£10,001 - £20,000	No	0	0	0	0	0	1	1	1	1	1	1	1	1	1	2	1	1	1	1	1	1	2	1	1	3	1	1	2	None identified	00:09:45
participant_1707	Scotland	Scotland	18 - 24	Female		FK13	High school/secondary school or equivalent	£20,001 - £30,000	No	0	0	0	1	0	0	2	2	1	1	2	1	1	1	1	1	2	1	1	1	1	1	2	1	2	2	1	1	None identified	00:02:52
participant_1465	Scotland	Scotland	25 - 34	Female		FK8	University higher degree (e.g. MSc, PhD)	Less than £10,000	No	0	0	0	1	0	0	1	1	1	1	2	1	2	1	1	2	2	2	1	1	1	2	2	1	1	2	2	1	None identified	00:07:04
participant_660	England	East of England	18 - 24	Male		E6	First degree level qualification including undergraduate degrees, foundation degrees, graduate membership of a professional institute etc	£10,001 - £20,000	No	0	0	0	0	0	1	1	1	2	3	2	1	2	3	3	3	1	1	1	1	1	2	3	3	1	1	1	3	None identified	00:08:11
participant_1168	Wales	Wales	55 - 64	Female		CH5	High school/secondary school or equivalent	£30,001 - £40,000	No	0	0	0	0	0	1	3	1	3	3	3	1	2	3	3	3	3	3	1	1	3	2	2	3	1	3	1	3	None identified	00:07:50
participant_188	Northern Ireland	Northern Ireland	18 - 24	Female		BT17	First degree level qualification including undergraduate degrees, foundation degrees, graduate membership of a professional institute etc	£60,001 - £80,000	Yes	1	0	0	0	0	0	1	1	1	1	1	2	2	1	1	2	2	2	1	1	2	2	2	3	1	1	2	1	None identified	00:06:42
participant_589	Wales	Wales	25 - 34	Male		CF32	First degree level qualification including undergraduate degrees, foundation degrees, graduate membership of a professional institute etc	£100,001 - £150,000	Yes	1	0	0	0	0	0	1	3	1	1	1	1	3	1	3	3	1	1	1	3	1	1	2	1	1	1	2	1	None identified	00:40:25
participant_208	Scotland	Scotland	45 - 54	Male		ML7	High school/secondary school or equivalent	£30,001 - £40,000	Yes	1	0	0	0	0	0	1	1	1	1	1	1	3	2	2	1	2	1	1	1	2	2	2	1	1	1	1	1	None identified	00:08:19
participant_686	England	East of England	35 - 44	Female		CB6	High school/secondary school or equivalent	£60,001 - £80,000	No	0	0	1	0	1	0	1	1	1	3	1	2	1	1	2	2	1	2	1	1	1	2	2	3	1	2	1	1	None identified	00:03:42
participant_1696	Wales	Wales	55 - 64	Male		LL19	High school/secondary school or equivalent	£40,001 - £60,000	Yes	1	0	0	0	0	0	1	1	1	1	1	1	1	3	1	2	2	3	1	1	1	2	3	1	1	1	1	1	None identified	00:04:31
participant_1443	Scotland	Scotland	35 - 44	Male		EH39	Apprenticeship / Trade school	£40,001 - £60,000	No	0	0	0	1	0	0	1	1	1	3	1	1	1	2	2	1	2	1	1	1	1	1	2	1	1	2	1	1	None identified	00:05:48
participant_985	England	London	55 - 64	Female		SE7	Apprenticeship / Trade school	£40,001 - £60,000	No	0	1	0	0	0	0	1	1	1	1	3	1	3	3	3	3	1	1	1	1	1	2	2	1	1	1	1	1	None identified	00:06:31
participant_399	Scotland	Scotland	55 - 64	Female		PH2	Other school (inc. School leaving exam certificate or matriculation)	£30,001 - £40,000	Yes	1	1	0	0	1	0	1	1	1	1	1	1	3	1	2	1	1	1	1	1	1	2	2	1	1	2	1	1	None identified	00:04:53
participant_1720	Scotland	Scotland	35 - 44	Male		PH7	First degree level qualification including undergraduate degrees, foundation degrees, graduate membership of a professional institute etc	£10,001 - £20,000	No	0	0	0	0	1	0	2	1	3	3	3	2	1	1	3	3	1	3	1	1	3	1	2	2	1	1	3	2	None identified	00:20:04
participant_1311	Northern Ireland	Northern Ireland	25 - 34	Male		BT61	First degree level qualification including undergraduate degrees, foundation degrees, graduate membership of a professional institute etc	£60,001 - £80,000	No	0	0	0	1	1	0	1	1	1	1	1	3	2	2	3	2	3	2	1	1	1	2	2	2	1	1	1	1	None identified	00:05:17
participant_751	Northern Ireland	Northern Ireland	55 - 64	Male		BT53	Apprenticeship / Trade school	£60,001 - £80,000	No	0	0	1	0	0	0	1	1	1	1	1	1	2	3	1	1	1	1	1	1	1	2	2	1	1	1	1	1	None identified	00:13:01
participant_544	England	London	65+	Female		E15	High school/secondary school or equivalent	£20,001 - £30,000	No	0	0	0	0	0	1	2	1	1	2	3	2	2	2	2	2	2	3	1	3	2	2	2	3	1	1	3	3	None identified	00:04:23
participant_629	Wales	Wales	65+	Male		SA15	High school/secondary school or equivalent	£30,001 - £40,000	No	0	0	0	0	1	0	1	1	1	1	3	3	2	1	3	1	3	3	1	3	2	2	2	2	3	3	1	1	None identified	00:09:15
participant_300	England	South East	35 - 44	Male		BN14	First degree level qualification including undergraduate degrees, foundation degrees, graduate membership of a professional institute etc	£80,001 - £100,000	No	0	0	0	0	0	1	1	1	1	1	2	1	3	1	2	3	2	2	1	3	3	2	2	3	1	1	1	1	None identified	00:04:38
participant_320	England	East of England	18 - 24	Female		CM8	First degree level qualification including undergraduate degrees, foundation degrees, graduate membership of a professional institute etc	£10,001 - £20,000	Yes	1	0	0	0	0	0	1	1	1	3	1	1	1	1	1	2	2	3	1	1	1	2	2	1	1	1	1	1	None identified	00:05:20
participant_312	Wales	Wales	35 - 44	Female		CH5	First degree level qualification including undergraduate degrees, foundation degrees, graduate membership of a professional institute etc	£30,001 - £40,000	No	0	1	0	0	0	0	2	1	1	1	2	2	3	3	2	1	3	3	2	3	2	3	3	3	3	3	2	3	None identified	00:03:54
participant_1104	Scotland	Scotland	35 - 44	Female		KA24	High school/secondary school or equivalent	£10,001 - £20,000	Yes	1	0	0	0	0	0	1	1	1	3	1	1	2	1	2	1	2	3	1	1	1	2	2	3	1	2	1	3	None identified	00:09:21
participant_584	Wales	Wales	65+	Female		SA71	First degree level qualification including undergraduate degrees, foundation degrees, graduate membership of a professional institute etc	£20,001 - £30,000	No	0	0	1	0	0	0	1	1	1	1	1	1	1	1	2	1	2	3	1	1	1	3	2	3	1	2	3	1	None identified	00:06:54
participant_186	England	East of England	45 - 54	Male		HP2	University higher degree (e.g. MSc, PhD)	£60,001 - £80,000	No	0	1	1	1	0	0	1	1	1	1	2	1	2	3	1	3	2	1	1	2	1	2	2	1	1	1	1	1	None identified	00:12:30
participant_217	Scotland	Scotland	35 - 44	Female		AB10	University higher degree (e.g. MSc, PhD)	£40,001 - £60,000	Yes	1	0	0	0	0	0	1	1	1	3	2	3	2	1	2	2	2	2	1	1	1	2	2	1	1	2	3	1	None identified	00:05:01
participant_655	Wales	Wales	25 - 34	Female		SA5	University higher degree (e.g. MSc, PhD)	£60,001 - £80,000	Yes	1	0	0	0	0	0	3	1	1	1	1	1	3	2	2	1	1	2	1	1	1	1	1	2	2	1	1	1	None identified	00:07:52
participant_755	Wales	Wales	35 - 44	Female		CF63	First degree level qualification including undergraduate degrees, foundation degrees, graduate membership of a professional institute etc	£40,001 - £60,000	Yes	1	0	0	0	0	0	1	1	1	1	2	2	2	1	2	1	2	2	1	1	1	2	2	1	1	2	2	1	None identified	00:03:32
participant_237	Wales	Wales	65+	Female		SA14	High school/secondary school or equivalent	£20,001 - £30,000	No	0	0	0	0	0	1	1	1	3	3	2	3	1	3	3	1	3	3	3	1	1	2	3	3	1	1	1	3	None identified	00:04:31
participant_786	England	East of England	45 - 54	Female		IP5	High school/secondary school or equivalent	£60,001 - £80,000	Yes	1	0	1	1	1	0	1	1	1	1	1	2	1	2	2	2	2	2	1	1	2	2	2	1	2	2	2	1	None identified	00:09:51
participant_707	Wales	Wales	45 - 54	Male		SA39	First degree level qualification including undergraduate degrees, foundation degrees, graduate membership of a professional institute etc	£20,001 - £30,000	No	0	0	0	0	0	1	1	1	1	1	1	1	2	1	1	1	2	2	1	1	2	2	3	1	1	2	1	3	None identified	00:06:23
participant_1508	Northern Ireland	Northern Ireland	18 - 24	Female		BT32	Apprenticeship / Trade school	Prefer not to say	No	0	0	0	0	1	0	1	1	1	3	3	3	3	3	3	1	3	3	1	3	3	3	3	3	3	3	3	1	None identified	00:05:57
participant_1212	Northern Ireland	Northern Ireland	55 - 64	Female		BT47	High school/secondary school or equivalent	£30,001 - £40,000	No	0	0	0	1	0	0	1	1	1	1	1	3	2	1	2	3	2	3	3	1	2	2	2	1	1	1	1	1	None identified	00:03:13
participant_875	England	East of England	35 - 44	Male		PE27	High school/secondary school or equivalent	£60,001 - £80,000	Yes	1	0	0	0	0	0	1	1	1	1	2	1	2	2	1	2	2	2	1	2	2	2	2	1	1	1	2	1	None identified	00:04:19
participant_624	England	East of England	45 - 54	Male		SS12	High school/secondary school or equivalent	£100,001 - £150,000	No	0	0	0	0	1	0	1	1	1	1	1	1	1	1	2	2	2	2	1	3	1	2	1	1	1	1	3	1	None identified	00:06:17
participant_1070	England	South East	35 - 44	Male		BN22	High school/secondary school or equivalent	£10,001 - £20,000	No	0	0	0	1	0	0	1	1	1	1	2	1	2	1	2	3	2	2	1	3	1	3	2	3	1	2	3	1	None identified	00:07:47
participant_1534	Scotland	Scotland	35 - 44	Female		PH14	University higher degree (e.g. MSc, PhD)	£80,001 - £100,000	Yes	1	0	0	0	0	0	1	1	1	1	3	1	2	1	3	2	3	3	3	3	1	1	2	1	3	3	1	1	None identified	00:10:42
participant_1217	Scotland	Scotland	35 - 44	Female		EH3	University higher degree (e.g. MSc, PhD)	£80,001 - £100,000	Yes	1	0	0	0	0	0	1	1	1	1	2	1	2	2	1	2	2	2	1	2	1	2	1	1	1	2	2	1	None identified	00:15:12
participant_1637	Wales	Wales	25 - 34	Male		SA38	Apprenticeship / Trade school	£30,001 - £40,000	Yes	1	0	0	0	0	0	1	1	1	1	2	2	2	1	2	2	2	2	1	2	1	2	2	2	1	2	2	1	None identified	00:04:23
participant_1588	Scotland	Scotland	18 - 24	Female		KA8	High school/secondary school or equivalent	£10,001 - £20,000	No	0	0	0	0	1	0	1	1	1	1	3	1	3	1	3	3	1	3	1	1	1	2	2	1	3	1	1	3	None identified	00:11:27
participant_157	Scotland	Scotland	65+	__other	Invalid response - set to missing	DG1	Prefer not to say	Prefer not to say	No	0	0	0	0	0	1	3	3	3	3	3	3	3	3	3	3	3	3	3	3	3	3	3	3	3	3	3	3	All Don't Know	00:02:31
participant_1710	England	East of England	25 - 34	Male		SG1	University higher degree (e.g. MSc, PhD)	£60,001 - £80,000	No	0	0	0	1	1	0	1	2	1	1	2	1	2	1	1	2	2	2	1	2	1	2	2	3	3	1	1	1	None identified	00:04:03
participant_1329	Scotland	Scotland	35 - 44	Female		EH7	University higher degree (e.g. MSc, PhD)	Less than £10,000	Yes	1	0	0	0	0	0	1	1	3	1	1	1	2	1	1	3	1	2	1	2	1	1	1	1	3	1	3	2	None identified	00:04:28
participant_1287	Scotland	Scotland	55 - 64	Male		PH3	First degree level qualification including undergraduate degrees, foundation degrees, graduate membership of a professional institute etc	£100,001 - £150,000	Yes	1	0	0	0	0	0	1	1	1	1	1	3	3	1	2	1	3	1	1	3	1	2	2	1	1	2	1	1	None identified	00:04:20
participant_274	England	London	55 - 64	Female		SW17	High school/secondary school or equivalent	£30,001 - £40,000	Yes	1	0	0	0	0	0	1	1	1	1	1	1	1	1	1	1	1	3	1	3	3	2	1	3	1	3	1	3	None identified	00:05:10
participant_973	England	London	45 - 54	Female		SS9	First degree level qualification including undergraduate degrees, foundation degrees, graduate membership of a professional institute etc	£20,001 - £30,000	No	0	0	0	0	0	1	2	1	1	1	1	1	1	3	2	1	2	1	1	1	1	1	1	1	1	1	1	1	None identified	00:07:43
participant_656	Wales	Wales	45 - 54	Male		LL23	First degree level qualification including undergraduate degrees, foundation degrees, graduate membership of a professional institute etc	Prefer not to say	Yes	1	0	0	0	0	0	1	1	1	1	2	1	2	3	2	3	2	2	1	1	1	2	2	1	2	2	1	1	None identified	00:08:14
participant_204	England	East of England	35 - 44	Male		CM20	University higher degree (e.g. MSc, PhD)	£40,001 - £60,000	No	0	0	1	0	0	0	3	3	1	1	1	3	1	2	1	3	1	3	1	3	1	3	1	3	3	3	3	1	None identified	00:04:15
participant_1187	England	London	65+	Female		KT5	High school/secondary school or equivalent	£40,001 - £60,000	No	0	0	0	1	1	0	1	1	3	3	3	1	2	3	3	2	2	3	1	1	3	2	2	3	1	2	1	1	None identified	00:04:46
participant_1624	England	East of England	45 - 54	Male		EN9	High school/secondary school or equivalent	£20,001 - £30,000	Yes	1	0	0	0	0	0	1	1	1	1	2	3	2	1	3	1	2	3	1	3	1	2	2	3	1	2	3	1	None identified	00:05:14
participant_1505	Wales	Wales	55 - 64	Male		NP4	High school/secondary school or equivalent	£20,001 - £30,000	No	0	0	0	1	0	0	1	1	1	3	1	1	3	2	2	1	2	3	1	1	1	2	2	1	3	2	1	1	None identified	00:05:41
participant_867	Wales	Wales	55 - 64	Male		SA11	Apprenticeship / Trade school	Less than £10,000	No	0	0	0	0	0	1	1	1	3	3	3	1	2	1	3	3	2	3	1	1	1	2	2	3	1	2	1	3	None identified	00:05:44
participant_334	Wales	Wales	65+	Female		CF47	High school/secondary school or equivalent	Less than £10,000	No	0	0	1	0	0	0	2	1	3	2	2	1	2	1	2	1	3	3	1	3	1	2	2	1	1	2	3	1	None identified	00:11:16
participant_867	England	East of England	18 - 24	Female		CB4	High school/secondary school or equivalent	£100,001 - £150,000	No	0	0	0	0	1	0	1	2	1	1	2	2	2	3	1	3	1	1	1	3	1	3	2	1	1	2	2	1	None identified	00:12:00
participant_757	Scotland	Scotland	45 - 54	Female		G32	First degree level qualification including undergraduate degrees, foundation degrees, graduate membership of a professional institute etc	£30,001 - £40,000	Yes	1	1	1	0	1	0	1	1	1	3	1	2	1	1	1	2	1	2	1	1	1	3	2	2	1	2	2	1	None identified	00:08:36
participant_1447	Northern Ireland	Northern Ireland	55 - 64	Male		BT15	Apprenticeship / Trade school	£10,001 - £20,000	No	0	0	0	0	0	1	1	1	3	1	3	1	2	2	3	1	2	3	1	1	3	2	2	1	1	1	1	1	None identified	00:10:38
participant_529	Northern Ireland	Northern Ireland	35 - 44	Male		BT45	High school/secondary school or equivalent	Less than £10,000	Yes	1	0	0	0	0	0	3	3	3	3	3	3	3	3	3	3	3	3	3	3	3	3	3	3	3	3	3	3	All Don't Know	00:02:16
participant_1749	Scotland	Scotland	65+	Male		AB16	Apprenticeship / Trade school	£10,001 - £20,000	Yes	1	0	0	0	0	0	1	1	1	1	1	1	2	1	3	1	2	3	1	1	1	2	2	2	1	2	1	1	None identified	00:06:20
participant_1698	Wales	Wales	18 - 24	Female		SA71	High school/secondary school or equivalent	£10,001 - £20,000	Yes	1	0	0	0	0	0	1	1	1	3	1	3	1	1	2	3	2	3	1	2	1	3	2	3	1	2	1	1	None identified	00:16:11
participant_134	Scotland	Scotland	65+	Male		FK8	High school/secondary school or equivalent	£30,001 - £40,000	No	0	0	1	0	0	0	1	1	1	3	2	3	2	1	3	1	2	2	1	1	1	2	2	3	3	2	3	3	None identified	00:03:49
participant_716	Wales	Wales	45 - 54	Male		CF38	Apprenticeship / Trade school	£20,001 - £30,000	No	0	1	0	0	0	0	1	1	1	1	3	1	3	2	3	3	3	3	1	1	1	3	2	2	1	2	3	1	None identified	00:09:20
participant_125	England	North West	18 - 24	Male		BN150	University higher degree (e.g. MSc, PhD)	£20,001 - £30,000	Yes	1	0	0	0	0	0	1	3	2	1	1	2	2	1	2	3	1	1	1	1	2	1	2	2	2	2	3	2	None identified	00:02:23
participant_12	England	East of England	18 - 24	Female		SS12	High school/secondary school or equivalent	Prefer not to say	No	0	0	0	0	0	1	1	1	1	2	2	1	2	2	1	2	2	2	1	2	1	2	2	1	1	2	1	1	None identified	00:10:44
participant_371	Wales	Wales	45 - 54	Female		SY23	University higher degree (e.g. MSc, PhD)	£80,001 - £100,000	Yes	1	0	0	0	1	0	1	3	2	1	1	1	2	1	3	3	2	2	1	2	2	2	2	3	1	2	3	3	None identified	00:08:56
participant_1001	Scotland	Scotland	55 - 64	Female		G42	High school/secondary school or equivalent	£10,001 - £20,000	No	0	0	0	0	0	1	1	1	1	3	1	3	2	3	1	1	3	3	1	1	1	2	2	1	3	3	1	1	None identified	00:05:12
participant_593	Wales	Wales	55 - 64	Female		LL53	High school/secondary school or equivalent	£20,001 - £30,000	Yes	1	0	0	0	0	0	1	1	1	1	1	1	2	1	2	1	2	2	1	1	1	2	2	1	3	2	1	1	None identified	00:08:37
participant_155	Scotland	Scotland	25 - 34	Female		EH17	First degree level qualification including undergraduate degrees, foundation degrees, graduate membership of a professional institute etc	£30,001 - £40,000	No	0	0	0	1	0	0	1	1	1	3	3	1	2	2	2	1	2	3	1	1	1	2	2	1	1	2	3	1	None identified	00:03:43
participant_1647	Scotland	Scotland	45 - 54	Male		KY8	First degree level qualification including undergraduate degrees, foundation degrees, graduate membership of a professional institute etc	£20,001 - £30,000	No	0	0	1	0	0	0	1	1	1	1	1	3	2	2	3	1	3	3	1	1	1	2	2	3	3	1	3	1	None identified	00:06:15
participant_1345	Scotland	Scotland	25 - 34	Female		AB12	University higher degree (e.g. MSc, PhD)	£20,001 - £30,000	No	0	0	0	0	0	1	1	1	3	1	3	1	3	3	3	3	3	3	1	3	1	3	3	3	3	3	3	3	None identified	00:18:28
participant_1564	Scotland	Scotland	65+	Male		G66	First degree level qualification including undergraduate degrees, foundation degrees, graduate membership of a professional institute etc	£40,001 - £60,000	Yes	1	0	0	0	0	0	1	1	1	1	2	3	2	1	1	1	2	3	1	1	1	2	2	3	1	2	1	3	None identified	00:05:07
participant_1698	Scotland	Scotland	25 - 34	Female		G72	First degree level qualification including undergraduate degrees, foundation degrees, graduate membership of a professional institute etc	£60,001 - £80,000	Yes	1	1	0	0	0	0	1	2	1	3	3	3	3	3	3	1	3	3	3	1	3	2	3	3	1	2	3	2	None identified	00:02:27
participant_286	Wales	Wales	25 - 34	Female		CH7	First degree level qualification including undergraduate degrees, foundation degrees, graduate membership of a professional institute etc	£60,001 - £80,000	Yes	1	0	0	0	0	0	1	1	3	1	1	1	2	2	2	3	2	2	1	2	2	1	2	3	1	2	1	1	None identified	00:02:59
participant_918	England	East of England	25 - 34	Female		CM1	Apprenticeship / Trade school	£20,001 - £30,000	No	0	0	0	1	0	0	1	1	1	3	1	1	3	1	1	3	2	2	1	3	2	2	2	1	1	1	1	1	None identified	00:03:36
participant_287	Northern Ireland	Northern Ireland	25 - 34	Male		BT1	University higher degree (e.g. MSc, PhD)	£30,001 - £40,000	No	0	0	0	0	0	1	3	3	3	3	3	1	3	3	3	3	3	3	3	3	3	3	3	3	3	3	3	3	None identified	00:03:20
participant_1571	Scotland	Scotland	65+	Male		AB16	Apprenticeship / Trade school	£20,001 - £30,000	No	0	1	0	0	0	0	1	1	3	1	1	1	2	1	2	3	2	3	1	1	1	2	2	1	1	1	2	1	None identified	00:10:26
participant_977	Scotland	Scotland	18 - 24	Female		B98	University higher degree (e.g. MSc, PhD)	£20,001 - £30,000	No	0	1	0	0	0	0	3	1	2	2	1	1	3	2	3	2	3	2	1	1	3	3	3	3	3	3	1	1	None identified	00:04:56
participant_95	Wales	Wales	18 - 24	Male		SA6	First degree level qualification including undergraduate degrees, foundation degrees, graduate membership of a professional institute etc	£10,001 - £20,000	Yes	1	0	0	0	0	0	1	1	1	1	1	1	2	1	2	1	2	1	2	1	2	1	1	1	2	1	2	2	None identified	00:02:20
participant_140	Scotland	Scotland	55 - 64	Male		PH10	High school/secondary school or equivalent	£20,001 - £30,000	No	0	0	1	0	1	0	1	1	1	1	2	2	2	1	1	1	2	2	1	1	1	2	2	2	1	1	1	1	None identified	00:08:03
participant_1680	England	London	55 - 64	Female		HA4	High school/secondary school or equivalent	£40,001 - £60,000	No	0	0	1	0	0	0	1	1	1	1	1	1	2	3	2	1	3	3	1	1	1	2	1	1	1	2	1	1	None identified	00:06:00
participant_1124	Wales	Wales	35 - 44	Female		NP7	First degree level qualification including undergraduate degrees, foundation degrees, graduate membership of a professional institute etc	£40,001 - £60,000	Yes	1	0	0	0	0	0	1	1	1	2	2	1	2	1	2	2	2	2	1	2	1	2	2	2	1	2	1	1	None identified	00:09:47
participant_46	England	London	65+	Female		RM2	First degree level qualification including undergraduate degrees, foundation degrees, graduate membership of a professional institute etc	£80,001 - £100,000	No	0	0	1	0	1	0	1	1	1	1	1	1	2	2	1	1	2	2	1	2	3	2	2	3	1	1	1	1	None identified	00:07:46
participant_1470	Scotland	Scotland	55 - 64	Female		KA8	High school/secondary school or equivalent	£20,001 - £30,000	Yes	1	0	0	0	0	0	1	1	1	1	1	1	2	3	1	1	2	1	1	1	1	2	2	1	1	2	1	1	None identified	00:04:45
participant_166	Scotland	Scotland	55 - 64	Male		DD10	High school/secondary school or equivalent	Less than £10,000	No	0	1	1	0	1	0	1	1	1	1	3	1	1	1	3	1	3	3	1	1	1	2	3	1	1	1	1	1	None identified	00:06:28
participant_154	England	East of England	35 - 44	Female		PE30	None of the above	Less than £10,000	No	0	0	0	0	0	1	1	1	1	1	1	1	2	1	3	1	1	1	1	1	1	2	2	3	2	2	1	1	None identified	00:06:36
participant_1232	England	East of England	25 - 34	Female		SS0	High school/secondary school or equivalent	£10,001 - £20,000	No	0	1	1	0	1	0	1	1	1	3	1	2	2	1	2	3	1	3	2	1	2	2	2	2	1	2	2	1	None identified	00:09:53
participant_1071	England	South East	45 - 54	Female		RG19	High school/secondary school or equivalent	£40,001 - £60,000	No	0	0	0	0	0	1	1	1	1	3	1	1	3	3	2	3	3	3	1	1	3	3	2	1	1	2	1	1	None identified	00:03:39
participant_15	Wales	Wales	35 - 44	Male		LL54	First degree level qualification including undergraduate degrees, foundation degrees, graduate membership of a professional institute etc	£40,001 - £60,000	Yes	1	0	0	0	0	0	1	1	1	3	2	1	2	3	2	3	2	2	1	1	2	2	2	1	3	3	1	1	None identified	00:07:18
participant_352	Scotland	Scotland	45 - 54	Male		ML1	High school/secondary school or equivalent	£20,001 - £30,000	Yes	1	0	0	0	0	0	1	1	1	1	2	1	2	1	3	2	3	2	1	1	1	2	3	3	1	2	1	3	None identified	00:05:45
participant_986	Scotland	Scotland	18 - 24	Female		G68	First degree level qualification including undergraduate degrees, foundation degrees, graduate membership of a professional institute etc	£80,001 - £100,000	No	0	1	0	0	0	0	1	3	1	3	3	1	3	1	2	3	3	3	1	2	3	3	2	1	1	3	3	3	None identified	00:08:03
participant_425	Scotland	Scotland	65+	Male		EH42	High school/secondary school or equivalent	£30,001 - £40,000	Yes	1	0	0	0	0	0	1	1	1	3	2	3	2	1	2	1	2	2	1	3	3	2	2	2	1	2	1	1	None identified	00:13:19
participant_484	Scotland	Scotland	35 - 44	Male		G67	High school/secondary school or equivalent	£10,001 - £20,000	Yes	1	0	0	0	0	0	1	1	1	1	1	1	1	1	2	3	3	3	3	1	1	2	2	3	1	2	1	1	None identified	00:04:52
participant_1481	Wales	Wales	35 - 44	Female		NP16	First degree level qualification including undergraduate degrees, foundation degrees, graduate membership of a professional institute etc	£30,001 - £40,000	No	0	1	0	0	0	0	1	1	2	1	1	1	1	1	1	1	1	1	1	1	1	1	1	1	1	1	1	1	None identified	00:03:26
participant_38	Scotland	Scotland	55 - 64	Male		G32	First degree level qualification including undergraduate degrees, foundation degrees, graduate membership of a professional institute etc	£20,001 - £30,000	No	0	0	1	0	0	0	1	1	1	1	1	3	2	1	2	1	2	2	1	3	3	2	2	1	3	3	3	1	None identified	00:06:26
participant_665	Wales	Wales	65+	Male		LL16	First degree level qualification including undergraduate degrees, foundation degrees, graduate membership of a professional institute etc	£20,001 - £30,000	No	0	0	1	0	1	0	1	1	3	3	1	3	2	1	2	1	2	2	1	3	2	2	2	3	3	2	3	1	None identified	00:06:13
participant_1073	Scotland	Scotland	18 - 24	Female		KY5	High school/secondary school or equivalent	Less than £10,000	Yes	1	0	0	0	0	0	1	1	1	1	1	1	2	1	2	2	1	1	1	1	1	2	2	1	1	2	2	1	None identified	00:04:14
participant_1202	Scotland	Scotland	55 - 64	Female		G43	High school/secondary school or equivalent	£30,001 - £40,000	No	0	0	0	0	1	0	1	1	1	1	1	1	1	1	1	1	1	1	1	1	1	1	1	1	1	1	1	1	All True	00:04:03
participant_363	Northern Ireland	Northern Ireland	25 - 34	Female		BT81	First degree level qualification including undergraduate degrees, foundation degrees, graduate membership of a professional institute etc	£40,001 - £60,000	Yes	1	0	0	0	0	0	1	1	1	3	1	1	2	1	2	2	3	3	1	1	1	2	2	1	1	1	1	1	None identified	00:05:51
participant_236	Scotland	Scotland	35 - 44	Male		PA2	High school/secondary school or equivalent	£20,001 - £30,000	No	0	0	0	0	0	1	1	1	1	1	2	1	2	1	2	2	2	1	1	1	2	2	2	1	1	2	1	1	None identified	00:06:37
participant_863	Scotland	Scotland	35 - 44	Male		DD1	High school/secondary school or equivalent	Less than £10,000	Yes	1	0	0	0	1	0	1	1	1	1	1	1	2	1	3	1	2	1	1	1	1	2	1	1	1	2	3	1	None identified	00:06:20
participant_342	Northern Ireland	Northern Ireland	25 - 34	Female		BT94	First degree level qualification including undergraduate degrees, foundation degrees, graduate membership of a professional institute etc	£20,001 - £30,000	Yes	1	0	0	0	0	0	1	1	1	1	1	2	2	1	2	1	2	2	1	1	1	2	2	1	1	1	2	1	None identified	00:31:59
participant_684	Wales	Wales	65+	Male		CF5	High school/secondary school or equivalent	£20,001 - £30,000	No	0	1	1	0	1	0	1	1	1	3	2	2	2	1	2	3	2	3	1	2	2	2	2	2	1	2	3	1	None identified	00:10:42
participant_1369	Scotland	Scotland	65+	Male		FK9	High school/secondary school or equivalent	£20,001 - £30,000	No	0	0	0	0	0	1	1	1	1	1	3	1	2	1	3	1	3	3	1	1	3	2	2	1	1	2	3	1	None identified	00:05:59
participant_690	Northern Ireland	Northern Ireland	35 - 44	Female		BT30	University higher degree (e.g. MSc, PhD)	£60,001 - £80,000	Yes	1	0	0	0	0	0	1	1	1	3	1	1	2	3	1	2	2	1	1	1	1	3	2	2	1	1	1	1	None identified	00:04:13
participant_762	Scotland	Scotland	55 - 64	Female		KA3	First degree level qualification including undergraduate degrees, foundation degrees, graduate membership of a professional institute etc	£60,001 - £80,000	Yes	1	0	0	0	0	0	1	1	2	1	1	1	2	1	1	3	2	2	1	1	1	2	2	3	1	1	1	3	None identified	00:09:38
participant_1034	Wales	Wales	65+	Male		CF23	High school/secondary school or equivalent	£20,001 - £30,000	No	0	0	1	0	0	0	1	1	1	1	1	3	2	1	2	1	2	2	1	1	1	2	2	1	1	2	1	1	None identified	00:08:20
participant_301	Scotland	Scotland	25 - 34	Male		FK1	Apprenticeship / Trade school	£40,001 - £60,000	Yes	1	0	0	0	0	0	1	1	1	1	1	1	3	3	2	1	1	1	1	1	1	3	3	3	1	2	3	1	None identified	00:04:26
participant_211	Wales	Wales	25 - 34	Female		CF24	First degree level qualification including undergraduate degrees, foundation degrees, graduate membership of a professional institute etc	£20,001 - £30,000	Yes	1	0	0	0	0	0	1	1	1	1	1	1	3	1	2	2	2	2	3	1	2	2	2	2	1	2	1	1	None identified	00:03:32
participant_731	Scotland	Scotland	25 - 34	Male		FK7	First degree level qualification including undergraduate degrees, foundation degrees, graduate membership of a professional institute etc	£40,001 - £60,000	Yes	1	0	0	0	0	0	1	1	1	2	2	1	2	1	2	2	2	2	1	3	2	2	2	1	1	2	1	1	None identified	00:09:33
participant_953	Wales	Wales	65+	Male		SY24	University higher degree (e.g. MSc, PhD)	£10,001 - £20,000	Yes	1	0	0	0	0	0	3	1	3	1	1	1	2	1	3	1	3	3	1	1	1	2	2	3	1	2	3	3	None identified	00:04:28
participant_1285	Wales	Wales	25 - 34	Female		CH6	High school/secondary school or equivalent	£40,001 - £60,000	Yes	1	0	0	0	0	0	1	1	1	1	1	1	2	2	2	2	2	2	1	1	1	2	2	3	1	2	1	1	None identified	00:04:36
participant_482	England	Yorkshire and The Humber	65+	Male		HG1	Apprenticeship / Trade school	£10,001 - £20,000	No	0	0	0	1	1	0	1	1	3	3	3	3	3	3	3	3	2	3	3	1	3	2	3	3	3	1	3	3	None identified	00:06:07
participant_1409	Scotland	Scotland	25 - 34	Male		G42	First degree level qualification including undergraduate degrees, foundation degrees, graduate membership of a professional institute etc	£20,001 - £30,000	No	0	0	0	0	0	1	3	3	1	3	3	3	2	2	3	1	3	3	1	3	3	3	3	3	3	1	3	3	None identified	00:05:09
participant_1689	Scotland	Scotland	55 - 64	Female		KY7	High school/secondary school or equivalent	Less than £10,000	No	0	0	0	0	1	0	1	1	1	3	2	1	2	1	2	1	2	3	1	1	1	2	2	1	1	2	1	1	None identified	00:05:27
participant_1534	Wales	Wales	18 - 24	Male		NP20	Prefer not to say	£20,001 - £30,000	No	0	0	0	0	0	1	1	1	1	3	3	1	2	3	2	3	2	2	1	2	1	2	1	1	3	3	1	1	None identified	00:04:27
participant_912	Scotland	Scotland	18 - 24	Female		DG2	First degree level qualification including undergraduate degrees, foundation degrees, graduate membership of a professional institute etc	Less than £10,000	No	0	1	0	0	0	0	3	3	1	3	3	3	3	3	3	3	1	3	1	3	1	3	3	3	3	3	3	3	None identified	00:04:24
participant_855	Scotland	Scotland	45 - 54	Female		KY13	First degree level qualification including undergraduate degrees, foundation degrees, graduate membership of a professional institute etc	£40,001 - £60,000	Yes	1	0	0	0	0	0	1	3	1	3	1	3	3	1	2	1	3	3	1	3	3	3	3	3	1	2	1	1	None identified	00:06:00
participant_788	England	East Midlands	45 - 54	Female		NN14	Apprenticeship / Trade school	£20,001 - £30,000	No	0	0	0	0	1	0	1	1	1	3	2	1	2	2	1	2	2	3	3	1	1	2	3	3	1	2	1	1	None identified	00:06:39
participant_147	Wales	Wales	35 - 44	Male		CF11	High school/secondary school or equivalent	£30,001 - £40,000	Yes	1	0	0	0	0	0	2	1	1	1	1	1	3	3	2	1	3	3	1	1	1	3	2	1	1	1	1	1	None identified	00:05:12
participant_5	Scotland	Scotland	65+	Male		ML6	First degree level qualification including undergraduate degrees, foundation degrees, graduate membership of a professional institute etc	£20,001 - £30,000	No	0	1	1	0	0	0	3	1	3	3	2	3	1	1	2	1	2	2	1	2	1	2	2	3	3	1	3	3	None identified	00:06:23
participant_576	England	South West	25 - 34	Male		TR16	Apprenticeship / Trade school	£30,001 - £40,000	No	0	0	0	0	0	1	1	1	3	1	1	1	1	3	3	1	1	1	1	1	1	3	3	1	2	2	1	3	None identified	00:09:11
participant_746	Scotland	Scotland	55 - 64	Male		G5	High school/secondary school or equivalent	£30,001 - £40,000	No	0	0	0	0	1	0	1	1	1	1	1	1	1	2	2	1	1	1	1	1	3	2	2	1	1	1	1	1	None identified	00:05:36
participant_834	Scotland	Scotland	65+	Male		ML8	High school/secondary school or equivalent	£20,001 - £30,000	Yes	1	0	1	0	0	0	1	1	1	1	1	1	2	1	3	2	2	2	1	1	1	2	2	1	1	2	1	3	None identified	00:08:34
participant_995	Northern Ireland	Northern Ireland	65+	Male		BT45	First degree level qualification including undergraduate degrees, foundation degrees, graduate membership of a professional institute etc	£60,001 - £80,000	No	0	0	1	0	0	0	1	3	1	1	3	3	2	1	3	2	2	3	1	1	1	2	2	3	3	1	3	3	None identified	00:06:10
participant_207	Scotland	Scotland	45 - 54	Male		EH11	First degree level qualification including undergraduate degrees, foundation degrees, graduate membership of a professional institute etc	£60,001 - £80,000	Yes	1	0	0	0	0	0	1	1	3	3	2	3	1	2	2	2	2	2	1	3	3	2	2	3	1	1	1	3	None identified	00:28:30
participant_1037	Scotland	Scotland	65+	Female		PA1	High school/secondary school or equivalent	£10,001 - £20,000	No	0	1	0	0	1	0	1	1	1	1	1	1	2	1	2	1	2	3	1	1	2	2	2	1	1	1	1	3	None identified	00:07:11
participant_704	Wales	Wales	45 - 54	Female		LL59	High school/secondary school or equivalent	£30,001 - £40,000	Yes	1	0	0	0	0	0	1	1	1	1	1	3	2	1	1	1	2	2	1	1	1	2	2	2	3	2	3	1	None identified	00:07:58
participant_745	Scotland	Scotland	35 - 44	Male		TS12	University higher degree (e.g. MSc, PhD)	£60,001 - £80,000	No	0	0	0	0	1	0	1	1	1	3	3	1	1	3	2	3	3	3	1	2	3	3	2	3	3	1	1	1	None identified	00:06:49
participant_978	Scotland	Scotland	55 - 64	Male		ML12	High school/secondary school or equivalent	£40,001 - £60,000	Yes	1	0	0	0	0	0	1	1	1	3	3	1	3	1	2	1	2	2	3	1	1	2	2	3	1	2	1	3	None identified	00:17:18
participant_747	Scotland	Scotland	18 - 24	Male		EH22	Apprenticeship / Trade school	£20,001 - £30,000	No	0	0	1	0	0	0	1	1	1	2	2	3	3	1	3	3	3	2	1	3	1	2	2	1	1	2	3	1	None identified	00:05:33
participant_1542	Scotland	Scotland	45 - 54	Female		ML4	University higher degree (e.g. MSc, PhD)	£60,001 - £80,000	Yes	1	0	1	0	0	0	1	1	1	1	1	2	2	1	3	1	3	2	1	1	1	3	3	3	1	2	1	1	None identified	00:04:17
participant_573	Wales	Wales	25 - 34	Female		NP19	High school/secondary school or equivalent	£40,001 - £60,000	No	0	0	0	0	0	1	2	1	1	3	2	1	2	3	2	3	2	1	3	2	1	3	2	3	1	2	2	3	None identified	00:06:27
participant_1070	Scotland	Scotland	45 - 54	Female		PA4	High school/secondary school or equivalent	£80,001 - £100,000	Yes	1	0	1	0	1	0	1	1	2	1	2	2	2	2	1	1	2	2	1	2	1	2	2	1	1	2	1	1	None identified	00:04:59
participant_1541	Wales	Wales	25 - 34	Male		CH5	High school/secondary school or equivalent	£40,001 - £60,000	No	0	1	0	0	0	0	1	1	1	1	1	1	3	1	2	2	2	3	1	3	3	2	2	1	1	2	1	1	None identified	00:05:42
participant_1065	Wales	Wales	45 - 54	Female		SA18	High school/secondary school or equivalent	Less than £10,000	No	0	0	0	0	0	1	1	1	1	3	2	1	2	1	3	3	3	2	1	1	1	2	2	3	3	1	1	1	None identified	00:06:13
participant_271	Scotland	Scotland	65+	Male		DD8	High school/secondary school or equivalent	£30,001 - £40,000	No	0	0	0	0	1	0	1	1	1	3	2	1	2	1	2	2	2	2	1	1	1	2	2	2	1	1	2	3	None identified	00:04:08
participant_139	Wales	Wales	25 - 34	Female		SY15	High school/secondary school or equivalent	£20,001 - £30,000	Yes	1	0	0	1	0	0	1	1	1	3	3	3	3	2	1	1	3	3	1	2	1	2	2	1	3	2	3	1	None identified	00:07:32
participant_789	Scotland	Scotland	45 - 54	Female		FK10	First degree level qualification including undergraduate degrees, foundation degrees, graduate membership of a professional institute etc	£20,001 - £30,000	Yes	1	0	0	0	0	0	1	1	1	1	2	1	2	3	2	2	3	1	1	1	1	2	2	3	1	2	1	1	None identified	00:06:52
participant_122	Northern Ireland	Northern Ireland	18 - 24	Male		BT74	University higher degree (e.g. MSc, PhD)	£30,001 - £40,000	Yes	1	0	0	0	0	0	1	2	1	1	1	3	1	2	3	2	3	2	1	2	2	1	3	2	1	1	1	3	None identified	00:02:44
participant_733	England	Yorkshire and The Humber	18 - 24	Male		S2	High school/secondary school or equivalent	£40,001 - £60,000	No	0	0	0	0	0	1	3	3	3	3	3	3	3	3	3	3	3	3	1	1	3	2	3	3	1	1	3	3	None identified	00:05:41
participant_1550	Wales	Wales	35 - 44	Female		CF39	First degree level qualification including undergraduate degrees, foundation degrees, graduate membership of a professional institute etc	£30,001 - £40,000	No	0	0	0	0	0	1	1	1	1	1	2	1	1	1	1	2	2	2	1	2	2	2	2	1	1	1	1	1	None identified	00:06:05
participant_1449	Wales	Wales	18 - 24	Female		CF42	Prefer not to say	Prefer not to say	Yes	1	0	0	0	0	0	1	3	1	1	3	3	3	3	3	3	3	3	3	3	1	3	3	3	3	3	3	3	None identified	00:04:19
participant_719	Scotland	Scotland	55 - 64	Female		EH7	High school/secondary school or equivalent	Prefer not to say	No	0	0	0	0	0	1	1	1	1	1	1	2	2	2	2	1	2	3	1	1	1	2	2	1	1	1	1	1	None identified	00:04:44
participant_137	Scotland	Scotland	45 - 54	Female		PH3	University higher degree (e.g. MSc, PhD)	£60,001 - £80,000	No	0	0	1	0	0	0	3	3	3	3	3	3	3	3	3	3	3	3	2	3	3	2	3	1	3	2	2	3	None identified	00:02:41
participant_994	Northern Ireland	Northern Ireland	25 - 34	Female		BT5	High school/secondary school or equivalent	Less than £10,000	No	0	0	0	0	1	0	1	3	1	3	1	1	3	1	3	3	3	3	1	3	1	3	3	3	3	3	1	1	None identified	00:04:42
participant_1386	Scotland	Scotland	18 - 24	Female		G12	University higher degree (e.g. MSc, PhD)	£30,001 - £40,000	No	0	1	0	0	0	0	2	1	1	2	1	3	1	2	1	2	1	2	2	2	1	2	2	2	1	1	2	2	None identified	00:02:08
participant_1459	Wales	Wales	55 - 64	Female		CF83	University higher degree (e.g. MSc, PhD)	£20,001 - £30,000	Yes	1	0	0	0	0	0	1	1	2	1	1	1	2	3	2	3	2	2	1	1	1	2	3	1	1	2	3	1	None identified	00:05:17
participant_1478	Wales	Wales	65+	Male		CF34	Apprenticeship / Trade school	£30,001 - £40,000	Yes	1	0	1	0	1	0	1	1	1	3	3	1	2	2	2	1	2	3	1	1	1	2	2	1	1	2	3	1	None identified	00:08:02
participant_777	Scotland	Scotland	65+	Female		KY2	High school/secondary school or equivalent	£10,001 - £20,000	No	0	0	1	0	1	0	1	1	1	1	1	3	2	3	3	1	1	1	1	1	3	2	2	3	1	2	3	1	None identified	00:10:55
participant_1533	England	East of England	25 - 34	Female		MK12	University higher degree (e.g. MSc, PhD)	£30,001 - £40,000	No	0	0	0	0	0	1	1	1	3	1	1	1	1	3	3	1	2	1	1	1	1	1	1	2	1	2	1	1	None identified	00:05:57
participant_869	Northern Ireland	Northern Ireland	25 - 34	Male		BT20	University higher degree (e.g. MSc, PhD)	£40,001 - £60,000	Yes	1	0	0	0	0	0	1	2	1	2	1	3	2	3	1	1	3	1	1	1	2	2	2	1	1	1	1	1	None identified	00:04:49
participant_802	Scotland	Scotland	55 - 64	Female		HS2	First degree level qualification including undergraduate degrees, foundation degrees, graduate membership of a professional institute etc	£20,001 - £30,000	Yes	1	0	0	0	0	0	1	1	3	1	1	1	2	3	2	3	2	2	1	1	1	2	2	1	1	2	3	1	None identified	00:09:39
participant_1552	Scotland	Scotland	45 - 54	Male		KY7	University higher degree (e.g. MSc, PhD)	£80,001 - £100,000	No	0	0	0	0	1	0	1	1	1	1	2	3	3	3	2	1	2	2	1	3	1	2	2	3	1	2	1	3	None identified	00:06:34
participant_616	Scotland	Scotland	65+	Male		G76	High school/secondary school or equivalent	£20,001 - £30,000	No	0	0	1	0	1	0	1	1	1	3	1	2	3	1	1	3	2	3	1	1	1	2	3	1	3	2	1	1	None identified	00:06:05
participant_1643	Scotland	Scotland	65+	Female		FK2	None of the above	£30,001 - £40,000	Yes	1	0	0	0	0	0	1	1	1	1	1	3	3	1	3	1	3	3	1	1	1	3	2	1	1	2	3	1	None identified	00:05:58
participant_54	Scotland	Scotland	45 - 54	Male		G73	First degree level qualification including undergraduate degrees, foundation degrees, graduate membership of a professional institute etc	£100,001 - £150,000	Yes	1	0	0	0	0	0	1	1	1	1	1	1	2	1	3	1	2	3	1	1	1	2	2	1	1	2	1	1	None identified	00:04:46
participant_1247	Scotland	Scotland	65+	Female		PA1	First degree level qualification including undergraduate degrees, foundation degrees, graduate membership of a professional institute etc	£30,001 - £40,000	No	0	0	0	0	0	1	1	1	1	3	2	1	2	2	2	3	2	3	1	1	2	2	2	3	1	2	1	1	None identified	00:06:46
participant_750	Wales	Wales	18 - 24	Female		SA1	First degree level qualification including undergraduate degrees, foundation degrees, graduate membership of a professional institute etc	£10,001 - £20,000	No	0	1	0	0	0	0	1	1	1	3	3	1	3	2	2	3	2	3	1	2	1	3	2	3	1	1	3	3	None identified	00:09:55
participant_1673	Northern Ireland	Northern Ireland	35 - 44	Female		BT36	University higher degree (e.g. MSc, PhD)	£30,001 - £40,000	Yes	1	0	0	0	0	0	1	1	1	1	1	1	1	2	2	1	2	2	1	1	1	1	2	1	1	1	1	1	None identified	00:06:27
participant_788	Scotland	Scotland	45 - 54	Male		EH26	High school/secondary school or equivalent	£40,001 - £60,000	Yes	1	0	0	0	0	0	1	1	1	3	2	1	2	3	3	3	3	3	1	1	1	3	2	1	1	2	1	1	None identified	00:05:35
participant_233	Scotland	Scotland	18 - 24	Male		AB24	First degree level qualification including undergraduate degrees, foundation degrees, graduate membership of a professional institute etc	£40,001 - £60,000	Yes	1	0	0	0	0	0	1	1	3	3	1	1	2	2	3	3	2	3	1	3	3	3	3	3	1	1	1	1	None identified	00:04:27
participant_924	England	East Midlands	25 - 34	Male		B6	University higher degree (e.g. MSc, PhD)	£100,001 - £150,000	No	0	0	1	0	1	0	2	1	1	1	1	1	1	1	1	1	1	1	1	1	1	1	2	1	2	1	1	1	None identified	00:15:38
participant_922	Scotland	Scotland	25 - 34	Male		DD6	University higher degree (e.g. MSc, PhD)	£30,001 - £40,000	Yes	1	0	0	0	0	0	1	1	1	3	1	1	2	2	1	2	2	2	1	1	1	2	2	1	1	2	1	1	None identified	00:07:08
participant_406	Northern Ireland	Northern Ireland	65+	Male		BT66	High school/secondary school or equivalent	£40,001 - £60,000	Yes	1	0	0	0	0	0	1	1	2	2	2	1	3	1	2	2	2	2	1	1	2	2	2	1	1	1	2	2	None identified	00:05:18
participant_159	Northern Ireland	Northern Ireland	18 - 24	Male		BT28	Apprenticeship / Trade school	£20,001 - £30,000	No	0	0	0	0	1	0	1	1	1	1	1	1	3	2	3	1	1	1	1	1	1	2	1	1	1	3	3	1	None identified	00:06:54
participant_1618	Wales	Wales	35 - 44	Female		CF24	University higher degree (e.g. MSc, PhD)	£40,001 - £60,000	Yes	1	0	0	0	0	0	1	1	1	1	2	1	1	1	3	3	2	3	1	3	1	1	1	3	1	1	1	1	None identified	00:04:24
participant_286	Wales	Wales	18 - 24	Female		SY17	First degree level qualification including undergraduate degrees, foundation degrees, graduate membership of a professional institute etc	£30,001 - £40,000	No	0	1	0	0	0	0	1	1	1	1	2	1	2	2	2	2	2	2	1	2	1	2	2	2	1	1	2	1	None identified	00:06:25
participant_893	Wales	Wales	55 - 64	Female		NP44	High school/secondary school or equivalent	£20,001 - £30,000	Yes	1	0	0	0	0	0	1	1	1	1	2	1	2	1	2	2	2	2	1	2	2	2	2	1	1	2	1	1	None identified	00:05:18
participant_1596	Wales	Wales	55 - 64	Female		SA32	First degree level qualification including undergraduate degrees, foundation degrees, graduate membership of a professional institute etc	£30,001 - £40,000	Yes	1	0	0	0	0	0	1	1	1	1	1	1	1	1	1	1	1	1	1	1	1	1	1	1	1	2	1	1	None identified	00:03:33
participant_1529	Scotland	Scotland	65+	Male		TD14	Apprenticeship / Trade school	£40,001 - £60,000	No	0	0	0	0	1	0	1	1	1	3	2	1	1	1	2	1	3	3	1	1	1	2	2	1	1	1	1	1	None identified	00:07:34
participant_260	Northern Ireland	Northern Ireland	35 - 44	Female		BT35	High school/secondary school or equivalent	£40,001 - £60,000	Yes	1	0	0	0	0	0	1	1	1	1	1	1	2	3	2	3	2	2	3	2	1	2	2	3	1	1	2	1	None identified	00:07:39
participant_575	Wales	Wales	65+	Male		SA15	High school/secondary school or equivalent	£20,001 - £30,000	No	0	1	0	0	0	0	1	1	1	3	1	3	2	1	2	2	2	2	1	2	3	2	2	1	1	2	3	1	None identified	00:19:03
participant_1133	Wales	Wales	25 - 34	Female		SA31	High school/secondary school or equivalent	£40,001 - £60,000	No	0	0	0	0	1	0	3	3	3	3	3	3	3	3	3	3	3	3	1	3	3	2	3	3	1	3	2	3	None identified	00:04:22
participant_1479	Scotland	Scotland	25 - 34	Male		G46	High school/secondary school or equivalent	£20,001 - £30,000	No	0	0	0	0	0	1	1	3	2	3	2	2	1	1	3	3	3	3	3	3	3	2	2	3	2	2	2	3	None identified	00:04:22
participant_1369	Wales	Wales	25 - 34	Female		CF44	High school/secondary school or equivalent	£20,001 - £30,000	Yes	1	0	1	0	1	0	1	1	3	2	1	2	3	3	3	2	2	2	1	3	1	3	1	1	1	1	1	1	None identified	00:05:00
participant_1245	Wales	Wales	35 - 44	Female		CF63	None of the above	£10,001 - £20,000	Yes	1	0	0	0	0	0	1	1	1	1	3	2	2	3	2	1	2	2	1	1	2	2	2	3	1	2	1	1	None identified	00:04:33
participant_626	Wales	Wales	65+	Female		CF36	Other school (inc. School leaving exam certificate or matriculation)	Prefer not to say	No	0	0	0	0	1	0	1	1	1	1	3	1	2	2	1	1	2	1	1	1	3	2	1	1	1	1	1	1	None identified	00:06:05
participant_914	Wales	Wales	35 - 44	Female		SA11	First degree level qualification including undergraduate degrees, foundation degrees, graduate membership of a professional institute etc	£20,001 - £30,000	Yes	1	0	0	0	0	0	1	1	1	1	1	1	2	3	2	1	3	1	1	1	1	2	2	3	3	2	1	1	None identified	00:05:03
participant_1466	Wales	Wales	25 - 34	Female		CF15	University higher degree (e.g. MSc, PhD)	£100,001 - £150,000	Yes	1	0	0	0	0	0	1	1	1	1	3	1	1	1	3	1	3	3	2	3	3	1	1	3	2	1	1	2	None identified	00:06:52
participant_1028	Scotland	Scotland	18 - 24	Male		G15	University higher degree (e.g. MSc, PhD)	Less than £10,000	No	0	1	0	0	0	0	1	1	1	1	1	1	1	2	2	2	2	2	1	2	1	2	1	1	1	2	1	1	None identified	00:09:28
participant_171	Wales	Wales	25 - 34	Female		NP20	High school/secondary school or equivalent	£10,001 - £20,000	No	0	0	0	0	1	0	1	1	1	1	1	3	2	3	3	2	2	3	1	1	3	2	2	1	1	2	3	1	None identified	00:04:37
participant_267	Northern Ireland	Northern Ireland	35 - 44	Male		BT82	First degree level qualification including undergraduate degrees, foundation degrees, graduate membership of a professional institute etc	£30,001 - £40,000	Yes	1	0	0	0	0	0	1	1	1	1	3	1	1	1	1	1	2	3	1	1	1	3	2	1	1	1	1	1	None identified	00:07:06
participant_986	Scotland	Scotland	65+	Male		AB23	First degree level qualification including undergraduate degrees, foundation degrees, graduate membership of a professional institute etc	£30,001 - £40,000	No	0	0	1	0	1	0	1	1	1	1	1	1	2	1	1	1	2	1	1	1	1	2	2	1	1	1	1	1	None identified	00:06:14
participant_643	Wales	Wales	18 - 24	Male		LL19	University higher degree (e.g. MSc, PhD)	£10,001 - £20,000	Yes	1	0	1	0	1	1	1	3	1	2	1	2	1	1	2	2	2	2	3	2	1	1	2	3	1	2	1	1	None identified	00:03:35
participant_1596	Scotland	Scotland	18 - 24	Female		G72	High school/secondary school or equivalent	£30,001 - £40,000	No	0	0	0	0	0	1	1	1	1	2	1	1	1	3	2	2	3	1	1	3	1	2	2	1	1	3	3	1	None identified	00:03:12
participant_533	Scotland	Scotland	18 - 24	Male		KY8	High school/secondary school or equivalent	£40,001 - £60,000	No	0	0	0	0	0	1	1	1	3	3	1	1	1	3	3	1	3	1	1	3	1	1	3	3	3	1	3	1	None identified	00:09:18
participant_232	Scotland	Scotland	45 - 54	Male		KY4	High school/secondary school or equivalent	£20,001 - £30,000	No	0	0	0	0	0	1	1	1	3	3	1	1	1	2	3	3	1	3	1	1	3	2	3	1	1	1	3	1	None identified	00:07:09
participant_1694	Northern Ireland	Northern Ireland	25 - 34	Female		BT34	First degree level qualification including undergraduate degrees, foundation degrees, graduate membership of a professional institute etc	£80,001 - £100,000	Yes	1	0	0	0	0	0	1	1	3	3	1	2	2	1	2	2	2	2	1	3	1	2	2	1	1	3	1	1	None identified	00:04:19
participant_499	Wales	Wales	25 - 34	Female		CF10	First degree level qualification including undergraduate degrees, foundation degrees, graduate membership of a professional institute etc	£30,001 - £40,000	No	0	1	0	0	0	1	3	1	2	3	2	1	3	1	1	3	3	2	2	1	3	2	2	3	3	3	3	1	None identified	00:13:18
participant_1034	Scotland	Scotland	18 - 24	Female		G67	High school/secondary school or equivalent	£10,001 - £20,000	No	0	0	1	0	0	0	1	1	3	3	1	1	3	2	3	2	3	3	3	3	1	2	3	3	3	3	3	1	None identified	00:07:54
participant_1152	Wales	Wales	35 - 44	Female		LL29	First degree level qualification including undergraduate degrees, foundation degrees, graduate membership of a professional institute etc	£30,001 - £40,000	No	0	0	0	0	0	1	1	1	1	3	1	1	1	3	2	3	3	3	1	3	2	3	2	3	3	3	3	3	None identified	00:26:47
participant_279	Wales	Wales	55 - 64	Female		SA63	First degree level qualification including undergraduate degrees, foundation degrees, graduate membership of a professional institute etc	£30,001 - £40,000	No	0	0	0	0	0	1	3	1	1	1	3	3	2	3	2	2	2	2	1	1	3	2	3	3	1	1	3	3	None identified	00:09:03
participant_804	Scotland	Scotland	25 - 34	Male		KY1	High school/secondary school or equivalent	£20,001 - £30,000	No	0	0	1	0	1	0	1	2	1	3	1	1	3	2	1	3	3	1	1	2	1	1	1	1	3	2	2	3	None identified	00:10:22
participant_1059	Northern Ireland	Northern Ireland	55 - 64	Male		BT52	Apprenticeship / Trade school	£20,001 - £30,000	Yes	1	0	0	0	0	0	1	1	1	1	2	1	2	1	3	1	2	1	1	1	1	2	2	1	1	1	1	1	None identified	00:15:12
participant_1527	Wales	Wales	25 - 34	Female		NP44	Apprenticeship / Trade school	£30,001 - £40,000	No	0	0	0	0	1	0	1	3	1	1	1	1	3	3	2	2	2	1	1	3	3	2	2	3	1	2	2	1	None identified	00:08:00
participant_435	Scotland	Scotland	18 - 24	Female		AB24	University higher degree (e.g. MSc, PhD)	Prefer not to say	No	0	1	0	0	0	0	2	3	1	2	2	1	2	2	1	1	3	1	1	3	1	2	2	1	1	2	3	1	None identified	00:04:53
participant_1414	Wales	Wales	55 - 64	Male		LL22	First degree level qualification including undergraduate degrees, foundation degrees, graduate membership of a professional institute etc	£20,001 - £30,000	Yes	1	0	0	0	0	0	1	1	1	3	3	1	2	1	2	1	2	3	1	1	3	3	2	2	1	2	1	1	None identified	00:05:27
participant_350	Scotland	Scotland	35 - 44	Male		EH12	University higher degree (e.g. MSc, PhD)	£30,001 - £40,000	No	0	0	0	0	0	1	1	1	1	2	3	2	2	3	1	2	2	2	3	1	3	2	3	2	1	2	3	1	None identified	00:03:54
participant_40	Wales	Wales	25 - 34	Female		CF62	First degree level qualification including undergraduate degrees, foundation degrees, graduate membership of a professional institute etc	£40,001 - £60,000	No	0	1	1	0	1	0	1	1	1	1	1	1	3	1	2	3	1	3	1	1	1	2	2	3	1	2	1	1	None identified	00:05:09
participant_991	Wales	Wales	55 - 64	Female		LD1	First degree level qualification including undergraduate degrees, foundation degrees, graduate membership of a professional institute etc	Prefer not to say	Yes	1	0	0	0	0	0	1	1	1	1	1	1	2	2	2	2	2	2	1	1	2	2	2	1	1	2	1	1	None identified	00:05:17
participant_821	Scotland	Scotland	35 - 44	Male		EH5	University higher degree (e.g. MSc, PhD)	£20,001 - £30,000	No	0	0	0	0	0	1	3	3	3	3	3	3	3	3	3	3	3	3	3	3	3	3	3	3	3	3	3	3	All Don't Know	00:04:05
participant_1665	Wales	Wales	45 - 54	Female		CF62	Apprenticeship / Trade school	£40,001 - £60,000	No	0	0	1	0	0	0	1	1	1	1	1	1	1	1	2	3	2	2	1	1	1	2	2	1	1	2	1	1	None identified	00:06:27
participant_481	Wales	Wales	55 - 64	Male		SA43	High school/secondary school or equivalent	£60,001 - £80,000	No	0	0	1	0	1	0	1	1	1	2	2	2	2	1	2	2	2	2	2	1	2	2	2	3	1	2	3	1	None identified	00:05:42
participant_1201	Scotland	Scotland	25 - 34	Male		G11	University higher degree (e.g. MSc, PhD)	£60,001 - £80,000	Yes	1	0	0	0	0	0	1	1	1	2	1	2	1	1	1	1	3	2	1	3	3	2	2	2	1	1	3	1	None identified	00:03:22
participant_288	Scotland	Scotland	18 - 24	Female		DD4	High school/secondary school or equivalent	£10,001 - £20,000	No	0	0	1	0	1	0	1	1	1	3	3	1	1	2	2	2	1	1	1	1	1	2	2	1	1	2	1	1	None identified	00:06:47
participant_1713	Northern Ireland	Northern Ireland	25 - 34	Male		BT82	University higher degree (e.g. MSc, PhD)	£20,001 - £30,000	Yes	1	0	0	0	0	0	2	3	3	2	2	1	2	1	3	3	2	3	2	1	1	1	2	1	3	1	1	1	None identified	00:08:57
participant_273	Scotland	Scotland	45 - 54	Male		G43	High school/secondary school or equivalent	£40,001 - £60,000	No	0	0	0	0	0	1	1	1	2	3	1	1	2	1	2	2	2	2	1	2	1	1	2	1	1	1	2	1	None identified	00:07:37
participant_1084	Northern Ireland	Northern Ireland	45 - 54	Female		BT67	University higher degree (e.g. MSc, PhD)	£80,001 - £100,000	Yes	1	0	0	0	1	0	1	1	1	1	1	1	2	1	1	2	2	1	1	1	1	2	2	3	1	1	1	1	None identified	00:04:01
participant_1094	Scotland	Scotland	45 - 54	Female		KY11	Apprenticeship / Trade school	£30,001 - £40,000	No	0	0	0	0	0	1	1	1	1	1	2	1	3	1	1	1	2	2	1	1	2	2	2	1	1	2	1	1	None identified	00:08:19
participant_52	Northern Ireland	Northern Ireland	45 - 54	Female		BT47	University higher degree (e.g. MSc, PhD)	£60,001 - £80,000	Yes	1	0	0	0	0	0	1	1	2	1	2	2	2	1	2	2	2	1	1	1	1	2	2	1	1	1	1	1	None identified	00:06:03
participant_1647	Wales	Wales	65+	Female		NP13	None of the above	£40,001 - £60,000	Yes	1	0	0	0	0	0	1	3	1	1	1	2	3	3	3	1	3	1	1	2	3	1	2	1	2	2	1	1	None identified	00:10:25
participant_320	Wales	Wales	25 - 34	Male		CF23	University higher degree (e.g. MSc, PhD)	£20,001 - £30,000	Yes	1	0	0	0	0	0	1	3	1	1	1	1	3	1	3	3	3	1	1	3	3	2	3	3	1	1	1	2	None identified	00:05:16
participant_36	Scotland	Scotland	55 - 64	Female		PA5	First degree level qualification including undergraduate degrees, foundation degrees, graduate membership of a professional institute etc	£60,001 - £80,000	Yes	1	0	0	0	0	0	1	2	2	2	1	1	2	1	2	2	2	2	3	1	2	2	2	3	1	2	1	1	None identified	00:06:13
participant_1726	Northern Ireland	Northern Ireland	18 - 24	Female		BT79	First degree level qualification including undergraduate degrees, foundation degrees, graduate membership of a professional institute etc	£20,001 - £30,000	Yes	1	0	0	0	0	0	1	1	3	3	2	3	2	1	3	3	2	2	3	2	1	2	2	1	1	2	1	1	None identified	00:05:20
participant_1606	Wales	Wales	35 - 44	Female		CF14	High school/secondary school or equivalent	£10,001 - £20,000	No	0	0	0	0	0	1	3	1	3	3	1	1	2	3	1	1	3	3	1	1	1	3	3	3	3	3	1	1	None identified	00:03:10
participant_534	Northern Ireland	Northern Ireland	18 - 24	Female		BT19	First degree level qualification including undergraduate degrees, foundation degrees, graduate membership of a professional institute etc	£40,001 - £60,000	No	0	0	0	0	0	1	3	1	3	1	2	2	2	1	1	2	3	3	1	2	1	2	3	3	1	1	3	3	None identified	00:04:36
participant_1679	Scotland	Scotland	65+	Male		G3	First degree level qualification including undergraduate degrees, foundation degrees, graduate membership of a professional institute etc	£40,001 - £60,000	No	0	0	1	0	1	0	1	3	1	1	1	1	2	1	2	1	2	2	1	1	1	2	2	3	1	1	1	2	None identified	00:06:42
participant_1056	Wales	Wales	25 - 34	Female		CF24	First degree level qualification including undergraduate degrees, foundation degrees, graduate membership of a professional institute etc	£40,001 - £60,000	No	0	0	0	0	0	1	1	1	1	1	1	1	2	2	2	1	2	2	1	2	1	2	1	1	1	1	1	1	None identified	00:04:19
participant_380	Wales	Wales	35 - 44	Female		SA18	First degree level qualification including undergraduate degrees, foundation degrees, graduate membership of a professional institute etc	Prefer not to say	No	0	0	1	0	1	0	1	1	1	3	1	1	3	1	2	1	2	3	1	1	1	2	2	3	1	2	1	1	None identified	00:07:42
participant_1175	Wales	Wales	45 - 54	Female		CF45	High school/secondary school or equivalent	Less than £10,000	Yes	1	0	0	0	0	0	1	1	1	1	2	1	2	3	2	1	1	1	1	1	1	2	2	2	1	2	1	1	None identified	00:07:12
participant_1582	Wales	Wales	55 - 64	Male		CF14	First degree level qualification including undergraduate degrees, foundation degrees, graduate membership of a professional institute etc	£100,001 - £150,000	No	0	0	0	0	1	0	1	1	1	1	1	1	1	1	1	1	1	1	1	1	1	1	1	1	1	1	1	1	All True	00:38:46
participant_669	Scotland	Scotland	65+	Female		G15	Apprenticeship / Trade school	Prefer not to say	No	0	0	0	0	0	1	2	1	1	1	2	1	1	2	1	1	2	1	1	1	3	2	2	1	3	2	1	1	None identified	00:13:02
participant_1475	Wales	Wales	45 - 54	Female		NP23	High school/secondary school or equivalent	Less than £10,000	No	0	0	1	0	0	0	1	1	1	1	1	1	2	3	2	1	3	3	1	1	1	3	2	3	1	2	1	1	None identified	00:04:34
participant_409	Scotland	Scotland	65+	Female		KA11	First degree level qualification including undergraduate degrees, foundation degrees, graduate membership of a professional institute etc	£40,001 - £60,000	No	0	0	0	0	1	0	1	1	3	2	1	1	2	2	3	3	2	3	1	1	3	2	2	3	1	2	1	1	None identified	00:08:10
participant_659	Wales	Wales	25 - 34	Female		LL65	First degree level qualification including undergraduate degrees, foundation degrees, graduate membership of a professional institute etc	£60,001 - £80,000	No	0	0	0	0	0	1	3	2	3	3	1	1	3	2	2	3	3	3	2	2	2	3	3	3	3	3	3	3	None identified	00:03:04
participant_909	Wales	Wales	25 - 34	Male		CF81	High school/secondary school or equivalent	£40,001 - £60,000	Yes	1	1	0	0	0	0	1	2	1	1	1	1	1	1	1	1	1	1	2	2	1	1	1	1	1	1	1	2	None identified	00:02:46
participant_1103	Wales	Wales	55 - 64	Male		SA11	High school/secondary school or equivalent	£20,001 - £30,000	No	0	0	1	0	1	0	1	1	1	1	1	1	1	1	3	1	3	2	1	1	3	2	2	3	1	1	1	3	None identified	00:04:46
participant_671	Wales	Wales	65+	Male		CF23	High school/secondary school or equivalent	£40,001 - £60,000	No	0	0	1	0	1	0	3	1	1	3	1	1	3	1	3	3	2	2	1	3	1	2	2	1	1	2	1	1	None identified	00:05:24
participant_964	Scotland	Scotland	65+	Female		G3	University higher degree (e.g. MSc, PhD)	£10,001 - £20,000	No	0	1	0	0	1	0	2	1	1	2	2	2	2	1	2	2	2	2	2	2	2	2	2	2	1	2	2	1	None identified	00:07:21
participant_945	Scotland	Scotland	55 - 64	Female		PA16	High school/secondary school or equivalent	Prefer not to say	No	0	0	0	0	1	0	1	1	1	3	3	1	2	1	2	3	3	3	1	1	1	2	2	2	1	1	1	1	None identified	00:07:15
participant_147	Northern Ireland	Northern Ireland	25 - 34	Male		BT41	High school/secondary school or equivalent	£30,001 - £40,000	Yes	1	0	0	0	0	0	1	3	2	3	3	3	2	3	3	3	3	2	3	3	3	3	3	3	3	2	3	3	None identified	00:03:15
participant_154	Wales	Wales	35 - 44	Female		CF62	First degree level qualification including undergraduate degrees, foundation degrees, graduate membership of a professional institute etc	£30,001 - £40,000	Yes	1	0	0	0	0	0	1	1	2	3	3	1	3	3	3	2	2	2	1	1	1	3	2	1	1	2	1	1	None identified	00:03:51
participant_1295	Scotland	Scotland	18 - 24	Male		EH26	First degree level qualification including undergraduate degrees, foundation degrees, graduate membership of a professional institute etc	£150,001 - £200,000	Yes	1	0	0	0	0	0	1	1	1	1	1	1	1	2	1	1	1	1	1	1	1	1	2	2	1	2	2	1	None identified	00:05:39
participant_570	Wales	Wales	35 - 44	Female		CF11	University higher degree (e.g. MSc, PhD)	£60,001 - £80,000	Yes	1	0	0	0	0	0	1	1	1	1	2	1	1	1	3	1	1	1	1	1	1	1	1	3	1	2	1	1	None identified	00:34:04
participant_1281	Scotland	Scotland	45 - 54	Male		FK9	First degree level qualification including undergraduate degrees, foundation degrees, graduate membership of a professional institute etc	Less than £10,000	No	0	0	0	0	1	0	1	1	1	1	3	1	1	3	3	1	1	3	1	1	1	3	2	1	1	3	1	1	None identified	00:04:47
participant_1258	Scotland	Scotland	35 - 44	Male		G40	First degree level qualification including undergraduate degrees, foundation degrees, graduate membership of a professional institute etc	£60,001 - £80,000	No	0	0	1	0	0	0	3	1	1	1	2	3	1	1	3	3	3	3	1	1	3	3	1	1	3	3	3	3	None identified	00:06:36
participant_530	Northern Ireland	Northern Ireland	65+	Male		BT23	First degree level qualification including undergraduate degrees, foundation degrees, graduate membership of a professional institute etc	£40,001 - £60,000	No	0	1	1	0	1	0	1	1	1	1	1	1	3	3	2	1	2	2	1	1	1	2	2	3	3	1	2	3	None identified	00:04:32
participant_631	Wales	Wales	45 - 54	Female		CF32	High school/secondary school or equivalent	£10,001 - £20,000	No	0	0	0	0	1	0	1	1	1	1	2	1	2	2	3	2	2	3	1	1	1	2	1	3	1	2	1	1	None identified	00:08:54
participant_1389	Northern Ireland	Northern Ireland	45 - 54	Male		BT4	Prefer not to say	Prefer not to say	Yes	1	0	0	0	0	0	1	1	1	3	2	1	2	3	1	3	2	2	1	1	2	2	2	3	1	1	2	3	None identified	00:05:53
participant_611	Wales	Wales	55 - 64	Female		NP44	University higher degree (e.g. MSc, PhD)	Less than £10,000	No	0	0	1	0	1	0	1	1	1	3	1	1	2	2	1	2	2	3	1	1	3	2	2	2	3	2	1	1	None identified	00:25:31
participant_356	Northern Ireland	Northern Ireland	25 - 34	Male		BT7	University higher degree (e.g. MSc, PhD)	£10,001 - £20,000	No	0	0	1	0	0	0	1	1	1	1	1	2	2	2	2	2	2	3	1	1	1	2	1	2	1	1	1	2	None identified	00:04:54
participant_1231	Northern Ireland	Northern Ireland	35 - 44	Female		BT74	High school/secondary school or equivalent	£10,001 - £20,000	Yes	1	0	0	0	0	0	1	1	2	1	1	2	2	1	1	1	2	2	1	2	1	2	2	1	1	1	1	1	None identified	00:03:33
participant_131	Northern Ireland	Northern Ireland	35 - 44	Female		BT49	High school/secondary school or equivalent	£30,001 - £40,000	Yes	1	0	0	0	0	0	1	1	1	1	2	2	2	1	2	1	2	2	1	1	1	2	2	2	1	1	1	1	None identified	00:04:43
participant_618	Northern Ireland	Northern Ireland	25 - 34	Female		BT19	First degree level qualification including undergraduate degrees, foundation degrees, graduate membership of a professional institute etc	£20,001 - £30,000	Yes	1	0	0	0	1	0	1	1	3	1	3	3	2	1	3	1	3	3	1	1	1	2	2	3	1	1	3	1	None identified	00:07:28
participant_569	Northern Ireland	Northern Ireland	25 - 34	Male		BT7	University higher degree (e.g. MSc, PhD)	£20,001 - £30,000	No	0	0	0	0	0	1	1	1	1	1	2	3	2	3	3	2	2	1	1	3	1	2	2	3	3	2	2	3	None identified	00:04:01
participant_1409	Scotland	Scotland	45 - 54	Female		DD11	First degree level qualification including undergraduate degrees, foundation degrees, graduate membership of a professional institute etc	£80,001 - £100,000	No	0	0	0	0	1	0	1	1	1	1	2	2	2	3	2	3	2	3	1	1	1	3	2	1	1	2	3	2	None identified	00:04:13
participant_955	Scotland	Scotland	55 - 64	Female		IV10	High school/secondary school or equivalent	Less than £10,000	No	0	0	0	0	0	1	2	2	3	3	3	2	3	2	2	3	2	2	3	2	2	2	3	3	2	1	2	2	None identified	00:16:53
participant_300	Scotland	Scotland	45 - 54	Female		DD4	First degree level qualification including undergraduate degrees, foundation degrees, graduate membership of a professional institute etc	£40,001 - £60,000	Yes	1	0	0	0	0	0	1	1	2	2	1	2	2	1	2	1	2	2	1	1	1	2	2	1	1	2	1	1	None identified	00:06:39
participant_1076	Scotland	Scotland	65+	Male		KY12	First degree level qualification including undergraduate degrees, foundation degrees, graduate membership of a professional institute etc	£40,001 - £60,000	Yes	1	0	0	0	0	0	1	1	1	1	2	1	2	1	3	1	3	3	1	1	3	2	2	3	1	1	1	1	None identified	00:05:50
participant_1368	Scotland	Scotland	35 - 44	Male		G82	High school/secondary school or equivalent	Prefer not to say	Yes	1	0	1	0	1	0	1	1	1	3	1	1	2	3	1	2	3	1	1	3	1	2	2	1	1	3	3	1	None identified	00:07:57
participant_1559	Northern Ireland	Northern Ireland	25 - 34	Female		BT5	First degree level qualification including undergraduate degrees, foundation degrees, graduate membership of a professional institute etc	£30,001 - £40,000	Yes	1	1	1	0	1	0	1	2	3	3	2	3	2	2	3	2	2	2	1	3	1	2	2	3	1	2	3	1	None identified	00:07:47
participant_590	Northern Ireland	Northern Ireland	35 - 44	Female		BT48	University higher degree (e.g. MSc, PhD)	£20,001 - £30,000	No	0	0	0	0	1	0	2	1	1	1	1	2	2	1	2	2	2	2	1	1	3	2	2	2	1	1	1	1	None identified	00:10:22
participant_1337	Wales	Wales	45 - 54	Female		LL12	First degree level qualification including undergraduate degrees, foundation degrees, graduate membership of a professional institute etc	£40,001 - £60,000	Yes	1	0	0	0	1	0	1	1	2	2	1	1	2	1	2	1	2	2	1	1	1	2	2	1	1	2	1	1	None identified	00:06:52
participant_665	Wales	Wales	45 - 54	Male		NP4	High school/secondary school or equivalent	Less than £10,000	Yes	1	0	1	0	1	0	1	1	1	1	2	1	2	1	1	1	2	2	1	1	1	2	2	1	1	2	1	1	None identified	00:12:07
participant_793	Scotland	Scotland	18 - 24	Male		G53	University higher degree (e.g. MSc, PhD)	£80,001 - £100,000	Yes	1	0	0	0	0	0	3	3	1	3	1	1	1	3	3	3	3	1	1	3	3	1	3	3	1	1	3	3	None identified	00:03:18
participant_448	Northern Ireland	Northern Ireland	18 - 24	Female		BT30	First degree level qualification including undergraduate degrees, foundation degrees, graduate membership of a professional institute etc	Prefer not to say	No	0	0	0	0	1	0	1	1	1	1	3	3	2	1	1	3	3	3	1	3	1	3	3	3	1	1	3	3	None identified	00:06:05
participant_1128	Wales	Wales	65+	Male		LL22	First degree level qualification including undergraduate degrees, foundation degrees, graduate membership of a professional institute etc	£40,001 - £60,000	Yes	1	0	1	0	1	0	1	1	1	2	1	1	3	1	2	3	2	3	1	1	1	3	2	1	1	2	3	1	None identified	00:06:53
participant_1067	Northern Ireland	Northern Ireland	18 - 24	Female		BT71	High school/secondary school or equivalent	£60,001 - £80,000	No	0	0	1	0	0	0	1	1	2	1	2	2	2	1	1	2	2	1	1	2	1	2	2	1	1	2	1	1	None identified	00:04:27
participant_364	Wales	Wales	55 - 64	Male		NP4	Apprenticeship / Trade school	Less than £10,000	No	0	0	0	0	0	1	1	1	2	1	2	1	2	1	3	1	2	2	1	1	1	2	2	1	3	2	1	1	None identified	00:26:46
participant_516	Scotland	Scotland	55 - 64	Male		G69	Apprenticeship / Trade school	£10,001 - £20,000	Yes	1	0	0	0	1	0	1	1	1	1	1	1	1	1	2	1	3	1	1	1	1	2	2	1	1	2	1	1	None identified	00:09:43
participant_1673	Northern Ireland	Northern Ireland	45 - 54	Female		BT5	High school/secondary school or equivalent	£40,001 - £60,000	No	0	0	1	0	1	0	2	1	1	3	2	1	1	3	2	3	2	3	1	1	1	2	3	3	1	2	3	1	None identified	00:06:55
participant_588	Northern Ireland	Northern Ireland	35 - 44	Male		BT5	High school/secondary school or equivalent	Prefer not to say	Yes	1	0	0	0	1	0	1	3	2	2	2	3	1	2	3	2	3	2	1	3	1	2	3	2	3	1	3	3	None identified	00:05:48
participant_312	Scotland	Scotland	45 - 54	Male		G13	First degree level qualification including undergraduate degrees, foundation degrees, graduate membership of a professional institute etc	£60,001 - £80,000	No	0	1	1	0	1	0	1	1	1	1	2	1	2	1	2	2	2	2	1	2	1	2	2	3	1	2	3	1	None identified	00:07:36
participant_1205	Scotland	Scotland	35 - 44	Male		FK16	Apprenticeship / Trade school	£40,001 - £60,000	Yes	1	1	1	0	1	0	1	1	2	2	1	2	2	2	2	2	2	2	1	1	2	2	2	1	1	2	2	2	None identified	00:05:41
participant_1039	Scotland	Scotland	18 - 24	Male		EH11	University higher degree (e.g. MSc, PhD)	£10,001 - £20,000	No	0	0	0	0	0	1	1	1	1	1	1	1	3	3	3	2	3	3	1	2	3	2	1	3	1	3	3	1	None identified	00:04:35
participant_1383	Wales	Wales	18 - 24	Female		SA12	University higher degree (e.g. MSc, PhD)	£30,001 - £40,000	No	0	1	0	0	0	0	1	2	2	1	1	1	2	1	2	1	2	2	1	1	1	1	3	1	1	2	1	2	None identified	00:01:41
participant_992	Wales	Wales	25 - 34	Male		CF83	First degree level qualification including undergraduate degrees, foundation degrees, graduate membership of a professional institute etc	£10,001 - £20,000	Yes	1	0	0	0	0	0	2	1	1	1	2	1	3	2	1	1	2	1	2	2	2	2	2	1	3	1	1	1	None identified	00:02:14
participant_486	Wales	Wales	35 - 44	Female		CF46	High school/secondary school or equivalent	£40,001 - £60,000	No	0	0	0	0	1	0	1	1	1	1	1	1	2	3	2	2	2	3	1	3	3	3	2	3	1	3	1	1	None identified	00:02:48
participant_701	Northern Ireland	Northern Ireland	45 - 54	Male		BT35	First degree level qualification including undergraduate degrees, foundation degrees, graduate membership of a professional institute etc	£30,001 - £40,000	Yes	1	0	0	0	0	0	1	1	1	2	2	3	2	1	2	1	2	2	1	1	2	2	2	3	3	3	2	2	None identified	00:05:51
participant_284	Wales	Wales	25 - 34	Female		NP23	Other school (inc. School leaving exam certificate or matriculation)	Less than £10,000	Yes	1	0	0	0	0	0	1	1	1	1	1	1	1	1	2	2	2	1	1	2	1	2	2	1	2	2	1	1	None identified	00:05:21
participant_434	Northern Ireland	Northern Ireland	25 - 34	Male		BT82	First degree level qualification including undergraduate degrees, foundation degrees, graduate membership of a professional institute etc	£40,001 - £60,000	Yes	1	1	0	0	0	0	1	2	1	1	1	2	2	1	2	2	2	2	1	1	2	2	2	1	1	1	1	1	None identified	00:03:39
participant_190	Northern Ireland	Northern Ireland	25 - 34	Female		BT7	High school/secondary school or equivalent	£10,001 - £20,000	No	0	0	0	0	1	0	1	1	1	3	1	1	3	3	2	1	3	3	1	1	3	2	3	3	1	1	1	3	None identified	00:02:48
participant_80	Wales	Wales	45 - 54	Male		SA71	First degree level qualification including undergraduate degrees, foundation degrees, graduate membership of a professional institute etc	£20,001 - £30,000	Yes	1	0	0	0	0	0	1	1	1	1	1	1	2	2	1	1	1	3	1	1	2	2	2	1	1	2	2	1	None identified	00:03:48
participant_147	Wales	Wales	65+	Female		CF44	High school/secondary school or equivalent	£10,001 - £20,000	Yes	1	0	0	0	0	0	1	1	1	1	1	1	1	3	1	1	1	1	1	1	1	2	2	1	1	2	1	1	None identified	00:09:37
participant_321	Northern Ireland	Northern Ireland	55 - 64	Male		BT17	University higher degree (e.g. MSc, PhD)	£60,001 - £80,000	Yes	1	0	0	0	0	0	1	3	1	1	1	1	3	3	3	3	3	3	1	3	3	3	3	3	1	1	3	3	None identified	00:05:04
participant_760	Wales	Wales	35 - 44	Female		CF32	High school/secondary school or equivalent	£30,001 - £40,000	No	0	0	1	0	1	0	1	1	3	3	3	3	3	3	3	3	3	3	1	3	3	2	2	1	3	1	3	1	None identified	00:05:29
participant_144	Wales	Wales	25 - 34	Male		SA41	First degree level qualification including undergraduate degrees, foundation degrees, graduate membership of a professional institute etc	Less than £10,000	No	0	0	1	0	0	0	3	3	3	3	3	3	3	3	3	3	3	1	1	3	3	3	3	3	3	3	3	1	None identified	00:02:24
participant_1221	Scotland	Scotland	45 - 54	Male		DD11	Apprenticeship / Trade school	£30,001 - £40,000	Yes	1	0	0	0	0	0	1	1	1	1	3	1	1	1	1	1	2	2	1	1	1	2	2	1	1	2	1	1	None identified	00:11:10
participant_1243	Wales	Wales	25 - 34	Male		CF44	First degree level qualification including undergraduate degrees, foundation degrees, graduate membership of a professional institute etc	£20,001 - £30,000	Yes	1	0	1	0	1	0	3	1	1	1	1	3	1	3	2	2	2	3	3	2	1	2	2	2	1	2	3	1	None identified	00:05:54
participant_1453	Scotland	Scotland	35 - 44	Male		G52	First degree level qualification including undergraduate degrees, foundation degrees, graduate membership of a professional institute etc	£10,001 - £20,000	No	0	1	0	1	0	0	1	1	1	1	1	1	3	3	3	3	3	3	1	3	3	2	2	1	3	3	3	1	None identified	00:06:10
participant_119	Scotland	Scotland	65+	Female		KA30	High school/secondary school or equivalent	£10,001 - £20,000	No	0	0	1	0	1	0	1	1	1	2	2	3	2	1	2	2	2	2	1	2	1	2	2	2	3	2	1	1	None identified	00:11:32
participant_1109	Wales	Wales	18 - 24	Female		SA1	First degree level qualification including undergraduate degrees, foundation degrees, graduate membership of a professional institute etc	£20,001 - £30,000	Yes	1	0	0	0	0	0	1	1	1	1	3	1	1	3	3	3	2	3	1	1	3	2	3	3	1	1	1	3	None identified	00:04:27
participant_1450	Scotland	Scotland	45 - 54	Female		AB11	High school/secondary school or equivalent	£20,001 - £30,000	Yes	1	0	0	0	0	0	1	1	2	2	2	1	1	1	2	1	2	2	1	1	2	2	2	3	1	2	1	1	None identified	00:05:38
participant_1302	Scotland	Scotland	25 - 34	Male		DD9	University higher degree (e.g. MSc, PhD)	£100,001 - £150,000	Yes	1	0	0	0	0	0	3	1	1	1	3	1	1	2	3	3	1	1	1	1	1	2	1	2	2	2	3	1	None identified	00:07:44
participant_1352	Scotland	Scotland	45 - 54	Female		AB24	High school/secondary school or equivalent	£10,001 - £20,000	No	0	0	0	0	0	1	1	1	1	1	1	1	1	1	1	1	2	1	1	1	1	1	1	1	1	1	3	1	None identified	00:05:22
participant_705	Northern Ireland	Northern Ireland	55 - 64	Male		BT41	High school/secondary school or equivalent	£40,001 - £60,000	No	0	0	1	0	1	0	1	1	1	1	1	1	2	1	2	1	2	1	1	1	1	1	2	1	1	1	1	1	None identified	00:04:02
participant_270	Wales	Wales	25 - 34	Female		SA3	University higher degree (e.g. MSc, PhD)	£150,001 - £200,000	Yes	1	0	0	0	0	0	1	1	1	1	1	1	1	1	2	1	1	2	1	1	1	2	1	1	1	1	1	1	None identified	00:05:10
participant_576	Wales	Wales	25 - 34	Female		CF44	First degree level qualification including undergraduate degrees, foundation degrees, graduate membership of a professional institute etc	£60,001 - £80,000	Yes	1	0	0	0	0	0	2	1	1	2	1	2	1	2	2	1	2	1	2	2	1	2	2	2	2	2	2	2	None identified	00:05:40
participant_463	Wales	Wales	25 - 34	Female		CF3	First degree level qualification including undergraduate degrees, foundation degrees, graduate membership of a professional institute etc	£40,001 - £60,000	Yes	1	0	0	0	1	0	1	1	1	2	1	1	2	1	2	1	1	2	1	1	1	2	2	1	1	1	1	1	None identified	00:06:40
participant_881	Northern Ireland	Northern Ireland	35 - 44	Female		BT67	First degree level qualification including undergraduate degrees, foundation degrees, graduate membership of a professional institute etc	£20,001 - £30,000	No	0	0	0	0	0	1	1	1	1	1	1	1	1	1	1	1	1	1	1	1	1	1	1	1	1	1	1	1	All True	00:09:21
participant_1363	Northern Ireland	Northern Ireland	25 - 34	Female		BT40	First degree level qualification including undergraduate degrees, foundation degrees, graduate membership of a professional institute etc	Over £200,000	Yes	1	0	0	0	0	0	1	3	1	2	3	1	1	1	2	2	1	3	1	3	3	1	1	3	2	1	1	3	None identified	00:11:00
participant_374	Wales	Wales	55 - 64	Female		SA14	University higher degree (e.g. MSc, PhD)	£10,001 - £20,000	Yes	1	0	0	0	0	0	2	1	1	1	1	1	2	2	2	2	2	2	1	1	2	2	2	3	1	1	1	2	None identified	00:04:52
participant_1139	Scotland	Scotland	55 - 64	Male		ML8	High school/secondary school or equivalent	£40,001 - £60,000	No	0	1	0	0	0	0	1	1	1	1	1	3	3	3	3	1	1	1	1	1	3	3	2	1	1	3	1	3	None identified	00:05:48
participant_560	Wales	Wales	45 - 54	Male		LL57	University higher degree (e.g. MSc, PhD)	£20,001 - £30,000	No	0	0	0	0	1	0	1	1	3	1	2	1	2	1	2	3	2	2	1	1	2	2	2	2	1	2	1	2	None identified	00:04:39
participant_1269	Northern Ireland	Northern Ireland	25 - 34	Female		BT53	High school/secondary school or equivalent	£30,001 - £40,000	Yes	1	0	0	0	0	0	1	1	2	1	1	2	2	1	2	2	2	2	2	1	2	2	2	2	1	1	2	1	None identified	00:09:52
participant_413	Wales	Wales	55 - 64	Male		SA9	First degree level qualification including undergraduate degrees, foundation degrees, graduate membership of a professional institute etc	£40,001 - £60,000	Yes	1	0	0	0	0	0	1	1	1	3	3	1	2	1	2	3	2	2	1	2	2	2	2	3	1	2	1	1	None identified	00:06:49
participant_1310	Wales	Wales	55 - 64	Female		NP23	First degree level qualification including undergraduate degrees, foundation degrees, graduate membership of a professional institute etc	£20,001 - £30,000	Yes	1	0	0	0	0	0	1	1	2	1	1	1	2	2	1	2	2	2	1	1	1	2	2	1	1	2	1	1	None identified	00:05:31
participant_503	Wales	Wales	18 - 24	Male		NP10	High school/secondary school or equivalent	£20,001 - £30,000	Yes	1	0	0	0	0	0	1	1	1	1	1	1	2	1	2	1	1	1	1	1	1	2	2	1	1	2	3	2	None identified	00:05:14
participant_318	Scotland	Scotland	45 - 54	Female		PA23	First degree level qualification including undergraduate degrees, foundation degrees, graduate membership of a professional institute etc	£60,001 - £80,000	No	0	1	0	0	1	0	1	1	2	2	3	2	2	1	3	2	2	2	1	1	3	2	2	1	3	2	1	1	None identified	00:05:33
participant_88	Scotland	Scotland	65+	Female		HS8	High school/secondary school or equivalent	Less than £10,000	No	0	1	1	0	1	0	1	1	1	1	3	1	1	1	3	1	3	3	1	1	2	2	2	1	3	2	1	1	None identified	00:06:43
participant_291	Northern Ireland	Northern Ireland	45 - 54	Female		BT42	First degree level qualification including undergraduate degrees, foundation degrees, graduate membership of a professional institute etc	£20,001 - £30,000	Yes	1	0	0	0	0	0	1	1	3	3	1	3	2	2	2	3	2	2	1	3	3	2	2	2	1	1	3	1	None identified	00:06:00
participant_455	Wales	Wales	25 - 34	Female		CH7	First degree level qualification including undergraduate degrees, foundation degrees, graduate membership of a professional institute etc	£40,001 - £60,000	Yes	1	0	0	0	0	0	1	1	1	2	1	1	3	3	2	2	2	3	1	3	1	2	2	3	1	2	1	1	None identified	00:05:35
participant_1554	Wales	Wales	65+	Female		CH7	High school/secondary school or equivalent	£80,001 - £100,000	No	0	0	1	0	1	0	1	1	3	3	1	1	1	1	3	2	2	2	1	1	1	2	2	1	1	1	1	3	None identified	00:07:58
participant_1099	Wales	Wales	65+	Male		CF62	High school/secondary school or equivalent	£20,001 - £30,000	No	0	0	0	0	0	1	1	1	1	1	1	1	2	1	2	1	3	1	2	2	1	2	2	1	1	1	1	1	None identified	00:05:59
participant_652	Scotland	Scotland	45 - 54	Female		KY4	None of the above	£100,001 - £150,000	No	0	0	1	0	0	0	1	1	1	2	1	1	1	1	1	2	1	1	1	1	1	1	1	1	1	1	1	2	None identified	00:04:17
participant_1012	Northern Ireland	Northern Ireland	18 - 24	Female		BT80	High school/secondary school or equivalent	Prefer not to say	No	0	0	0	0	1	0	1	1	3	3	3	2	3	2	3	2	3	3	2	2	1	1	3	3	1	2	1	1	None identified	00:06:29
participant_62	Northern Ireland	Northern Ireland	55 - 64	Female		BT24	Other school (inc. School leaving exam certificate or matriculation)	£20,001 - £30,000	Yes	1	0	0	0	0	0	1	1	1	1	1	1	2	1	1	2	2	1	1	1	1	3	2	1	1	1	1	1	None identified	00:04:45
participant_162	Wales	Wales	55 - 64	Male		LL55	High school/secondary school or equivalent	£30,001 - £40,000	No	0	1	0	0	0	0	1	1	1	1	2	1	2	2	2	1	2	2	1	1	3	2	2	3	1	2	1	3	None identified	00:05:25
participant_1687	Wales	Wales	18 - 24	Male		CF35	First degree level qualification including undergraduate degrees, foundation degrees, graduate membership of a professional institute etc	£60,001 - £80,000	Yes	1	0	0	0	0	0	2	1	1	1	1	1	1	1	1	1	2	1	1	1	1	1	1	2	1	1	1	1	None identified	00:03:27
participant_1570	Scotland	Scotland	18 - 24	Male		EH39	First degree level qualification including undergraduate degrees, foundation degrees, graduate membership of a professional institute etc	£150,001 - £200,000	No	0	0	0	0	0	1	1	1	2	1	2	2	1	2	1	2	1	2	2	2	1	1	2	2	1	1	3	2	None identified	00:17:52
participant_351	Wales	Wales	25 - 34	Female		NP16	High school/secondary school or equivalent	£40,001 - £60,000	Yes	1	0	0	0	1	0	1	1	1	1	1	1	2	1	2	3	2	2	1	1	1	2	2	2	1	2	1	1	None identified	00:04:22
participant_810	Scotland	Scotland	25 - 34	Male		PA3	University higher degree (e.g. MSc, PhD)	£40,001 - £60,000	No	0	0	1	0	0	0	1	1	1	1	1	1	1	2	3	1	1	1	1	1	1	1	1	1	1	2	1	1	None identified	00:03:32
participant_1545	Scotland	Scotland	65+	Male		EH4	University higher degree (e.g. MSc, PhD)	£40,001 - £60,000	No	0	0	0	1	1	0	1	1	1	3	1	1	1	2	3	3	2	3	1	1	1	2	2	1	3	2	1	1	None identified	00:05:27
participant_1111	Scotland	Scotland	35 - 44	Male		KA1	First degree level qualification including undergraduate degrees, foundation degrees, graduate membership of a professional institute etc	£40,001 - £60,000	Yes	1	0	0	0	1	0	1	1	1	1	1	1	2	1	1	3	3	3	1	3	1	2	3	3	1	2	3	1	None identified	00:04:20
participant_868	Wales	Wales	55 - 64	Male		CF42	Other school (inc. School leaving exam certificate or matriculation)	£20,001 - £30,000	Yes	1	0	0	0	0	0	1	1	1	1	2	2	2	1	2	1	2	1	1	1	3	2	2	1	1	2	1	1	None identified	00:04:49
participant_318	Wales	Wales	45 - 54	Male		CF38	High school/secondary school or equivalent	£30,001 - £40,000	Yes	1	0	0	0	0	0	1	1	1	1	2	1	1	1	2	2	2	2	1	2	2	2	2	1	1	2	1	1	None identified	00:05:49
participant_365	Wales	Wales	55 - 64	Female		LL18	High school/secondary school or equivalent	Less than £10,000	Yes	1	0	0	0	0	0	2	1	3	1	2	1	2	1	2	2	2	2	1	3	1	2	2	1	2	2	1	3	None identified	00:05:20
participant_159	Scotland	Scotland	35 - 44	Male		EH11	First degree level qualification including undergraduate degrees, foundation degrees, graduate membership of a professional institute etc	£60,001 - £80,000	No	0	0	0	0	0	1	1	1	1	1	2	1	2	3	2	3	2	3	1	1	1	2	3	1	1	2	1	1	None identified	00:04:18
participant_756	Wales	Wales	65+	Male		LL18	Other school (inc. School leaving exam certificate or matriculation)	£10,001 - £20,000	Yes	1	0	0	0	0	0	1	1	3	3	2	3	2	1	2	3	2	3	3	2	2	2	2	3	1	2	3	1	None identified	00:06:02
participant_1630	Northern Ireland	Northern Ireland	35 - 44	Female		BT47	Apprenticeship / Trade school	£10,001 - £20,000	Yes	1	0	0	0	0	0	1	1	2	3	1	2	2	1	2	2	3	3	1	1	1	2	2	3	3	1	3	1	None identified	00:06:17
participant_1385	Scotland	Scotland	35 - 44	Male		KY13	First degree level qualification including undergraduate degrees, foundation degrees, graduate membership of a professional institute etc	£60,001 - £80,000	No	0	0	1	0	1	0	2	1	1	1	1	1	3	3	1	1	2	3	1	1	1	1	3	1	1	3	1	3	None identified	00:06:41
participant_700	Wales	Wales	25 - 34	Female		LL57	First degree level qualification including undergraduate degrees, foundation degrees, graduate membership of a professional institute etc	£150,001 - £200,000	Yes	1	0	1	0	1	0	1	1	1	3	1	1	1	1	3	2	3	2	3	1	1	2	2	1	3	1	1	1	None identified	00:25:30
participant_98	Scotland	Scotland	65+	Female		KA5	High school/secondary school or equivalent	£20,001 - £30,000	No	0	0	1	0	0	0	1	1	1	1	2	1	2	1	2	2	2	2	1	1	1	2	2	3	1	2	1	3	None identified	00:09:20
participant_269	Northern Ireland	Northern Ireland	25 - 34	Male		WC2A	University higher degree (e.g. MSc, PhD)	£60,001 - £80,000	Yes	1	0	0	0	0	0	1	1	1	1	1	1	1	1	3	1	2	2	1	1	1	1	1	3	2	1	1	1	None identified	00:10:46
participant_515	Scotland	Scotland	45 - 54	Female		G21	University higher degree (e.g. MSc, PhD)	£60,001 - £80,000	No	0	0	0	0	1	0	1	2	2	2	1	1	2	1	2	2	2	1	3	1	3	2	2	3	1	2	1	1	None identified	00:09:15
participant_674	Scotland	Scotland	45 - 54	Male		PA19	Apprenticeship / Trade school	£30,001 - £40,000	Yes	1	0	0	0	1	0	1	1	1	1	2	1	1	1	1	2	3	1	1	1	3	2	2	1	1	2	1	1	None identified	00:05:23
participant_1510	Scotland	Scotland	65+	Female		DG11	High school/secondary school or equivalent	£10,001 - £20,000	Yes	1	0	0	0	0	0	1	1	1	1	2	2	2	2	2	1	1	1	1	1	1	2	2	1	1	2	1	1	None identified	00:06:39
participant_447	Northern Ireland	Northern Ireland	55 - 64	Male		BT47	University higher degree (e.g. MSc, PhD)	£100,001 - £150,000	Yes	1	0	1	0	1	0	1	1	1	2	1	1	2	2	2	1	2	2	1	1	1	2	2	1	1	1	1	1	None identified	00:03:47
participant_543	Scotland	Scotland	25 - 34	Male		EH54	First degree level qualification including undergraduate degrees, foundation degrees, graduate membership of a professional institute etc	£40,001 - £60,000	No	0	0	0	1	0	0	1	1	3	3	3	1	2	3	2	2	2	2	1	2	1	2	2	1	1	2	1	1	None identified	00:43:22
participant_1217	Scotland	Scotland	65+	Male		PA7	First degree level qualification including undergraduate degrees, foundation degrees, graduate membership of a professional institute etc	£60,001 - £80,000	Yes	1	1	0	0	0	0	1	1	1	1	2	1	2	1	2	2	2	2	1	2	2	2	2	1	1	2	2	1	None identified	00:08:47
participant_100	Scotland	Scotland	25 - 34	Male		EH3	First degree level qualification including undergraduate degrees, foundation degrees, graduate membership of a professional institute etc	£40,001 - £60,000	Yes	1	0	0	0	0	0	1	1	1	2	1	1	3	2	2	3	2	1	1	1	3	2	3	3	1	1	1	3	None identified	00:05:27
participant_1642	Northern Ireland	Northern Ireland	35 - 44	Male		BT10	First degree level qualification including undergraduate degrees, foundation degrees, graduate membership of a professional institute etc	£30,001 - £40,000	No	0	0	1	0	0	0	1	1	1	3	1	1	3	3	3	2	2	3	1	3	3	2	3	1	3	1	3	1	None identified	00:05:11
participant_683	Scotland	Scotland	65+	Female		PH1	First degree level qualification including undergraduate degrees, foundation degrees, graduate membership of a professional institute etc	£20,001 - £30,000	No	0	0	1	0	0	0	1	1	2	2	1	2	2	1	2	1	2	2	2	1	2	2	2	1	1	2	1	1	None identified	00:05:17
participant_831	Wales	Wales	25 - 34	Male		NP22	University higher degree (e.g. MSc, PhD)	£30,001 - £40,000	Yes	1	0	0	0	1	0	1	1	1	1	2	1	1	2	2	2	2	1	1	2	1	1	1	2	2	2	1	1	None identified	00:04:30
participant_1124	Scotland	Scotland	35 - 44	Male		KA13	High school/secondary school or equivalent	£60,001 - £80,000	Yes	1	0	0	0	0	0	1	1	1	1	1	1	2	1	2	2	1	1	1	1	1	2	2	1	1	2	1	1	None identified	00:04:04
participant_1335	Wales	Wales	25 - 34	Male		CF83	High school/secondary school or equivalent	£20,001 - £30,000	Yes	1	0	0	0	0	0	2	2	3	2	1	1	2	1	2	3	2	2	3	3	1	3	2	3	3	2	1	3	None identified	00:03:35
participant_51	Wales	Wales	25 - 34	Female		CF61	University higher degree (e.g. MSc, PhD)	Over £200,000	Yes	1	0	0	0	0	0	1	2	1	1	1	1	1	1	1	1	2	1	1	1	1	2	1	1	1	1	1	1	None identified	00:11:49
participant_997	Wales	Wales	65+	Female		SY17	First degree level qualification including undergraduate degrees, foundation degrees, graduate membership of a professional institute etc	£30,001 - £40,000	No	0	0	1	0	0	0	1	1	1	2	2	2	2	1	2	3	1	2	3	2	1	2	2	3	1	2	3	3	None identified	00:07:06
participant_1018	Wales	Wales	45 - 54	Female		CF44	First degree level qualification including undergraduate degrees, foundation degrees, graduate membership of a professional institute etc	£40,001 - £60,000	Yes	1	0	1	0	1	0	1	1	1	1	1	2	2	1	2	1	1	2	2	2	1	2	2	2	1	1	3	1	None identified	00:13:40
participant_1522	Wales	Wales	55 - 64	Female		NP4	First degree level qualification including undergraduate degrees, foundation degrees, graduate membership of a professional institute etc	£60,001 - £80,000	No	0	0	1	0	1	0	1	1	3	1	1	1	3	1	3	3	2	2	1	3	3	2	2	3	1	3	1	3	None identified	00:06:31
participant_561	Northern Ireland	Northern Ireland	35 - 44	Female		BT19	First degree level qualification including undergraduate degrees, foundation degrees, graduate membership of a professional institute etc	£20,001 - £30,000	No	0	0	0	0	1	0	1	1	1	1	1	1	2	3	3	3	2	2	1	3	1	1	2	3	3	1	1	1	None identified	00:06:03
participant_972	Scotland	Scotland	45 - 54	Male		G74	First degree level qualification including undergraduate degrees, foundation degrees, graduate membership of a professional institute etc	£80,001 - £100,000	Yes	1	0	0	0	0	0	1	1	1	2	1	1	2	1	2	3	2	2	1	1	1	2	2	1	1	2	1	1	None identified	00:07:15
participant_1719	Scotland	Scotland	35 - 44	Male		PA4	High school/secondary school or equivalent	£60,001 - £80,000	Yes	1	0	0	0	0	0	3	1	3	3	2	3	3	2	3	3	3	2	3	2	2	3	2	3	3	2	1	1	None identified	00:03:25
participant_693	Wales	Wales	55 - 64	Female		LL53	First degree level qualification including undergraduate degrees, foundation degrees, graduate membership of a professional institute etc	£20,001 - £30,000	Yes	1	0	0	0	0	0	1	1	1	3	1	3	2	3	2	3	2	2	1	1	3	2	2	1	1	2	3	1	None identified	00:06:13
participant_1528	Wales	Wales	25 - 34	Female		LL14	High school/secondary school or equivalent	£20,001 - £30,000	No	0	0	1	0	0	0	1	1	1	1	1	3	2	2	2	1	3	3	1	3	1	2	2	1	1	2	1	3	None identified	00:04:39
participant_249	Scotland	Scotland	18 - 24	Male		AB33	First degree level qualification including undergraduate degrees, foundation degrees, graduate membership of a professional institute etc	£60,001 - £80,000	Yes	1	0	0	0	0	0	1	1	1	1	1	1	1	1	2	1	1	2	1	1	1	1	1	2	1	1	1	1	None identified	00:13:50
participant_1659	Wales	Wales	65+	Male		LL19	Apprenticeship / Trade school	£30,001 - £40,000	No	0	0	1	0	1	0	2	3	2	2	2	1	2	1	2	3	2	2	1	1	1	2	2	1	3	2	3	1	None identified	00:12:30
participant_1747	Scotland	Scotland	65+	Male		IV55	First degree level qualification including undergraduate degrees, foundation degrees, graduate membership of a professional institute etc	£30,001 - £40,000	No	0	0	0	0	0	1	1	1	1	2	1	2	2	1	3	1	2	3	1	2	1	2	2	1	1	2	1	3	None identified	00:07:32
participant_1343	Scotland	Scotland	65+	Male		G75	First degree level qualification including undergraduate degrees, foundation degrees, graduate membership of a professional institute etc	£10,001 - £20,000	No	0	0	0	0	0	1	1	1	1	1	2	1	3	1	3	3	3	3	1	3	3	2	2	3	1	1	3	3	None identified	00:06:16
participant_956	Scotland	Scotland	65+	Male		G12	Apprenticeship / Trade school	£10,001 - £20,000	No	0	0	0	0	0	1	1	1	1	2	2	1	1	1	3	1	2	3	1	1	1	2	2	1	1	2	3	1	None identified	00:07:12
participant_1007	Wales	Wales	55 - 64	Female		SA10	First degree level qualification including undergraduate degrees, foundation degrees, graduate membership of a professional institute etc	£20,001 - £30,000	No	0	0	0	0	0	1	1	1	2	3	2	3	2	1	2	1	2	3	1	2	3	2	2	2	1	2	3	1	None identified	00:09:28
participant_1521	Scotland	Scotland	25 - 34	Male		G3	First degree level qualification including undergraduate degrees, foundation degrees, graduate membership of a professional institute etc	£10,001 - £20,000	No	0	0	0	0	1	0	3	3	3	3	2	1	2	2	1	2	3	3	3	3	1	2	3	2	3	1	3	1	None identified	00:03:09
participant_1032	Scotland	Scotland	35 - 44	Male		ML6	First degree level qualification including undergraduate degrees, foundation degrees, graduate membership of a professional institute etc	£20,001 - £30,000	Yes	1	1	0	0	0	0	1	1	1	1	2	1	2	2	2	1	2	3	1	1	1	2	2	1	1	2	1	1	None identified	00:09:41
participant_924	Wales	Wales	65+	Male		CF62	First degree level qualification including undergraduate degrees, foundation degrees, graduate membership of a professional institute etc	£100,001 - £150,000	No	0	0	0	0	0	1	1	1	2	2	1	1	2	2	2	1	2	2	1	2	2	2	2	3	1	2	3	3	None identified	00:06:13
participant_1135	Scotland	Scotland	45 - 54	Male		G42	University higher degree (e.g. MSc, PhD)	£100,001 - £150,000	No	0	0	0	0	1	0	1	1	1	1	2	1	2	1	2	3	2	2	2	2	3	2	2	3	1	2	2	3	None identified	00:05:00
participant_912	Scotland	Scotland	25 - 34	Male		ML3	First degree level qualification including undergraduate degrees, foundation degrees, graduate membership of a professional institute etc	£100,001 - £150,000	Yes	1	0	0	0	0	0	1	1	1	1	1	1	1	3	2	1	2	1	1	1	1	1	1	1	1	1	1	3	None identified	00:09:05
participant_195	Wales	Wales	18 - 24	Female		NP20	University higher degree (e.g. MSc, PhD)	£80,001 - £100,000	Yes	1	0	0	0	0	0	2	1	2	1	2	2	1	2	1	1	1	1	1	1	1	1	1	1	1	1	1	1	None identified	00:04:48
participant_1459	Scotland	Scotland	65+	Female		AB30	High school/secondary school or equivalent	Less than £10,000	No	0	1	1	0	1	0	1	1	1	2	2	1	2	1	3	1	2	3	1	1	1	2	2	1	1	2	1	1	None identified	00:07:50
participant_623	Scotland	Scotland	25 - 34	Male		DD11	First degree level qualification including undergraduate degrees, foundation degrees, graduate membership of a professional institute etc	£10,001 - £20,000	No	0	0	1	0	0	0	1	1	1	1	1	1	2	1	2	3	2	1	1	1	1	2	2	2	1	1	2	1	None identified	00:07:17
participant_1328	Wales	Wales	25 - 34	Male		CF5	First degree level qualification including undergraduate degrees, foundation degrees, graduate membership of a professional institute etc	£20,001 - £30,000	Yes	1	0	0	0	0	0	1	1	1	1	1	2	2	3	1	2	1	3	1	1	1	3	3	3	1	3	1	3	None identified	00:05:45
participant_767	England	North West	25 - 34	Female		CH4	First degree level qualification including undergraduate degrees, foundation degrees, graduate membership of a professional institute etc	Over £200,000	Yes	1	0	0	0	0	0	1	1	1	1	1	1	2	1	2	1	1	1	1	1	1	1	1	2	2	1	1	1	None identified	00:14:46
participant_1662	Northern Ireland	Northern Ireland	25 - 34	Female		BT70	First degree level qualification including undergraduate degrees, foundation degrees, graduate membership of a professional institute etc	£20,001 - £30,000	Yes	1	0	0	0	0	0	1	3	1	3	1	2	2	2	3	3	1	1	1	2	1	2	2	1	1	3	1	3	None identified	00:05:43
participant_1565	Wales	Wales	45 - 54	Female		CF62	High school/secondary school or equivalent	£30,001 - £40,000	No	0	0	1	0	1	0	1	1	1	3	3	1	2	3	2	3	3	1	1	1	1	2	2	3	1	3	3	1	None identified	00:04:57
participant_1349	Wales	Wales	65+	Male		CF38	Apprenticeship / Trade school	£20,001 - £30,000	No	0	0	0	0	1	0	1	1	1	1	1	1	2	1	2	1	2	2	1	1	1	2	2	1	1	1	1	1	None identified	00:06:40
participant_536	Wales	Wales	65+	Female		CF82	First degree level qualification including undergraduate degrees, foundation degrees, graduate membership of a professional institute etc	£30,001 - £40,000	Yes	1	0	0	0	0	0	1	1	1	1	1	1	2	3	3	1	1	3	1	1	1	2	2	1	1	1	1	1	None identified	00:05:13
participant_1141	Northern Ireland	Northern Ireland	25 - 34	Male		BT80	University higher degree (e.g. MSc, PhD)	£60,001 - £80,000	Yes	1	0	0	0	0	0	2	2	1	1	2	1	2	2	2	1	1	1	2	1	1	1	2	2	1	2	1	2	None identified	00:02:30
participant_663	Wales	Wales	45 - 54	Female		CF14	Apprenticeship / Trade school	£20,001 - £30,000	Yes	1	0	0	0	0	0	1	1	1	3	1	1	2	1	3	1	3	1	1	3	3	3	1	1	3	2	3	1	None identified	00:04:11
participant_1031	Wales	Wales	45 - 54	Female		SA10	First degree level qualification including undergraduate degrees, foundation degrees, graduate membership of a professional institute etc	£40,001 - £60,000	Yes	1	0	0	0	0	0	1	1	1	1	2	1	2	3	3	1	3	1	1	1	1	2	2	3	1	2	1	1	None identified	00:04:24
participant_1621	Wales	Wales	25 - 34	Male		CH8	First degree level qualification including undergraduate degrees, foundation degrees, graduate membership of a professional institute etc	£60,001 - £80,000	Yes	1	0	0	0	0	0	1	2	1	1	1	1	2	1	2	2	2	3	1	2	1	2	3	1	1	2	2	1	None identified	00:03:51
participant_1585	Wales	Wales	45 - 54	Male		LL18	Other school (inc. School leaving exam certificate or matriculation)	£40,001 - £60,000	Yes	1	0	0	0	1	0	2	1	1	1	3	3	2	3	3	3	3	3	1	3	1	2	2	3	1	2	3	3	None identified	00:09:17
participant_387	Wales	Wales	25 - 34	Female		LL18	High school/secondary school or equivalent	£40,001 - £60,000	Yes	1	0	0	0	0	0	1	1	1	1	1	1	1	1	1	2	2	1	1	1	1	2	1	1	1	2	1	2	None identified	00:02:32
participant_1141	Wales	Wales	65+	Male		NP20	High school/secondary school or equivalent	£40,001 - £60,000	No	0	0	1	0	0	0	1	1	1	1	3	3	3	3	2	3	2	3	1	1	1	3	2	1	1	1	1	1	None identified	00:06:36
participant_1669	Northern Ireland	Northern Ireland	35 - 44	Female		BT6	University higher degree (e.g. MSc, PhD)	£40,001 - £60,000	No	0	0	0	0	1	0	1	1	1	2	2	2	2	2	2	1	1	2	1	1	1	2	2	1	2	1	1	1	None identified	00:11:06
participant_889	Scotland	Scotland	18 - 24	Male		G21	University higher degree (e.g. MSc, PhD)	£40,001 - £60,000	No	0	0	0	0	0	1	1	3	1	3	3	1	3	3	3	3	3	3	3	3	3	2	3	3	3	3	2	1	None identified	00:02:37
participant_862	Wales	Wales	65+	Male		CF24	Apprenticeship / Trade school	£20,001 - £30,000	No	0	0	0	0	1	0	1	1	1	2	1	3	2	1	3	1	2	2	2	2	1	2	2	1	1	2	2	1	None identified	00:07:25
participant_979	Northern Ireland	Northern Ireland	25 - 34	Male		BT48	First degree level qualification including undergraduate degrees, foundation degrees, graduate membership of a professional institute etc	£60,001 - £80,000	No	0	0	0	0	0	1	2	1	1	2	1	3	1	3	3	3	2	2	1	1	3	2	2	3	1	1	3	3	None identified	00:05:19
participant_29	Wales	Wales	65+	Female		CH7	High school/secondary school or equivalent	£30,001 - £40,000	No	0	0	1	0	0	0	1	1	2	1	1	1	3	1	1	1	2	2	1	1	1	2	2	3	1	1	1	1	None identified	00:04:50
participant_376	Northern Ireland	Northern Ireland	55 - 64	Male		BT33	University higher degree (e.g. MSc, PhD)	£80,001 - £100,000	Yes	1	0	0	0	0	0	1	1	1	3	1	1	2	1	2	1	2	2	1	1	1	2	1	3	1	1	1	3	None identified	00:08:07
participant_1581	Wales	Wales	55 - 64	Female		CF37	First degree level qualification including undergraduate degrees, foundation degrees, graduate membership of a professional institute etc	£40,001 - £60,000	No	0	0	0	0	0	1	1	1	1	3	3	1	2	3	3	3	2	3	1	1	1	3	2	1	1	3	3	1	None identified	00:05:12
participant_836	Wales	Wales	65+	Male		SA44	High school/secondary school or equivalent	£30,001 - £40,000	No	0	1	0	0	1	0	1	1	2	1	2	1	2	2	1	1	2	1	1	1	1	2	1	1	1	1	1	1	None identified	00:09:09
participant_441	Wales	Wales	18 - 24	Female		CF37	University higher degree (e.g. MSc, PhD)	£20,001 - £30,000	Yes	1	0	0	0	0	0	3	1	3	3	1	3	2	2	2	3	2	1	1	2	1	2	2	3	1	3	1	2	None identified	00:17:16
participant_1647	Northern Ireland	Northern Ireland	35 - 44	Male		BT14	University higher degree (e.g. MSc, PhD)	£30,001 - £40,000	Yes	1	0	0	0	0	0	1	1	2	3	3	2	2	3	2	2	2	2	2	1	2	2	2	2	1	1	2	1	None identified	00:04:25
participant_1120	Scotland	Scotland	25 - 34	Male		G82	First degree level qualification including undergraduate degrees, foundation degrees, graduate membership of a professional institute etc	£10,001 - £20,000	Yes	1	0	0	0	0	0	1	1	1	3	2	2	2	1	3	3	3	2	1	1	1	2	2	1	3	2	2	1	None identified	00:05:45
participant_1688	Scotland	Scotland	45 - 54	Female		DD8	University higher degree (e.g. MSc, PhD)	£100,001 - £150,000	No	0	0	0	0	1	0	1	1	1	3	1	2	2	1	2	1	2	3	1	1	1	2	1	1	1	2	3	1	None identified	00:05:27
participant_484	Northern Ireland	Northern Ireland	25 - 34	Female		BT13	University higher degree (e.g. MSc, PhD)	£10,001 - £20,000	No	0	0	0	0	0	1	2	3	3	3	3	3	2	3	2	2	3	2	3	2	2	2	3	3	3	2	1	3	None identified	00:04:18
participant_1720	Wales	Wales	25 - 34	Female		CF81	First degree level qualification including undergraduate degrees, foundation degrees, graduate membership of a professional institute etc	£10,001 - £20,000	Yes	1	1	0	0	1	0	1	1	1	1	1	1	2	1	2	1	2	1	1	1	2	2	2	1	2	2	2	1	None identified	00:03:30
participant_95	Scotland	Scotland	18 - 24	Male		G23	First degree level qualification including undergraduate degrees, foundation degrees, graduate membership of a professional institute etc	£20,001 - £30,000	No	0	0	0	0	0	1	3	2	3	2	2	3	3	1	3	3	2	3	3	1	3	2	3	3	3	1	2	2	None identified	00:12:36
participant_969	Northern Ireland	Northern Ireland	55 - 64	Male		BT20	First degree level qualification including undergraduate degrees, foundation degrees, graduate membership of a professional institute etc	£30,001 - £40,000	No	0	0	0	0	0	1	1	1	1	2	3	1	1	3	3	1	1	1	1	1	3	1	1	3	1	1	3	3	None identified	00:08:55
participant_1240	England	North West	25 - 34	Female		FY5	First degree level qualification including undergraduate degrees, foundation degrees, graduate membership of a professional institute etc	£40,001 - £60,000	Yes	1	0	0	0	0	0	1	1	1	1	1	1	2	3	2	1	2	2	1	1	1	2	2	3	1	2	1	1	None identified	00:05:03
participant_551	Wales	Wales	18 - 24	Female		NP19	First degree level qualification including undergraduate degrees, foundation degrees, graduate membership of a professional institute etc	£20,001 - £30,000	Yes	1	0	0	0	0	0	1	2	1	3	3	1	2	2	3	3	1	1	1	1	1	2	2	3	1	2	1	3	None identified	00:06:37
participant_1592	Wales	Wales	45 - 54	Male		SA31	University higher degree (e.g. MSc, PhD)	£30,001 - £40,000	No	0	0	0	0	0	1	1	1	2	1	2	1	2	1	2	1	2	2	1	1	1	2	2	2	1	1	1	1	None identified	00:04:44
participant_170	Scotland	Scotland	65+	Female		DD4	High school/secondary school or equivalent	£10,001 - £20,000	Yes	1	0	0	0	0	0	1	1	1	3	2	1	2	3	1	1	3	3	1	1	3	2	1	3	1	1	1	1	None identified	00:04:59
participant_679	Scotland	Scotland	25 - 34	Male		G66	University higher degree (e.g. MSc, PhD)	£80,001 - £100,000	Yes	1	0	0	0	0	0	1	2	1	1	1	1	2	3	2	2	2	3	1	1	2	2	2	1	1	2	2	1	None identified	00:05:50
participant_296	Scotland	Scotland	35 - 44	Male		G20	First degree level qualification including undergraduate degrees, foundation degrees, graduate membership of a professional institute etc	£60,001 - £80,000	No	0	0	0	0	0	1	1	3	1	1	3	3	3	1	2	1	1	3	1	1	1	2	2	1	3	2	1	3	None identified	00:05:09
participant_989	Wales	Wales	45 - 54	Male		SA13	None of the above	Less than £10,000	No	0	0	1	0	0	0	3	3	3	3	3	3	1	3	3	3	3	3	3	3	3	3	3	3	3	3	3	3	None identified	00:05:40
participant_872	Wales	Wales	35 - 44	Male		SA14	First degree level qualification including undergraduate degrees, foundation degrees, graduate membership of a professional institute etc	£40,001 - £60,000	No	0	1	0	0	0	0	1	3	3	3	1	3	2	1	1	3	2	3	1	1	1	2	3	1	1	2	1	1	None identified	00:03:54
participant_1268	Wales	Wales	55 - 64	Male		CF61	First degree level qualification including undergraduate degrees, foundation degrees, graduate membership of a professional institute etc	Less than £10,000	No	0	0	1	0	1	0	1	1	1	1	3	1	2	3	3	3	3	1	1	1	1	2	2	2	1	2	3	1	None identified	00:08:24
participant_1284	Scotland	Scotland	45 - 54	Female		EH48	University higher degree (e.g. MSc, PhD)	£30,001 - £40,000	No	0	0	1	0	1	0	1	1	1	1	2	1	1	1	2	1	2	2	3	1	2	2	2	2	1	2	1	1	None identified	00:05:50
participant_421	Wales	Wales	55 - 64	Female		SA4	First degree level qualification including undergraduate degrees, foundation degrees, graduate membership of a professional institute etc	£30,001 - £40,000	Yes	1	0	0	0	0	0	1	1	2	1	3	1	1	1	1	3	2	2	1	1	1	2	2	3	1	2	1	1	None identified	00:23:46
participant_1352	Scotland	Scotland	25 - 34	Male		G53	First degree level qualification including undergraduate degrees, foundation degrees, graduate membership of a professional institute etc	£20,001 - £30,000	No	0	0	0	0	0	1	1	1	1	1	1	2	1	1	2	3	2	1	1	1	1	2	2	1	1	2	3	2	None identified	00:05:09
participant_1293	Scotland	Scotland	35 - 44	Male		PA1	High school/secondary school or equivalent	Prefer not to say	Yes	1	0	0	0	0	0	1	1	1	1	2	1	1	1	2	2	2	2	1	1	1	2	3	3	1	2	3	1	None identified	00:04:46
participant_1406	Scotland	Scotland	65+	Female		ML9	First degree level qualification including undergraduate degrees, foundation degrees, graduate membership of a professional institute etc	£40,001 - £60,000	No	0	0	1	0	1	0	1	1	2	2	2	1	2	1	2	1	2	2	1	1	1	2	2	1	1	1	1	1	None identified	00:05:49
participant_1212	Wales	Wales	55 - 64	Female		SA14	None of the above	£20,001 - £30,000	No	0	0	1	0	0	0	1	1	1	1	1	1	1	2	2	1	2	2	1	1	1	2	2	3	1	2	1	3	None identified	00:07:37
participant_813	Scotland	Scotland	25 - 34	Male		G22	First degree level qualification including undergraduate degrees, foundation degrees, graduate membership of a professional institute etc	£30,001 - £40,000	Yes	1	0	0	0	0	0	1	3	1	2	1	1	2	1	2	2	1	2	1	1	1	2	2	2	1	2	1	1	None identified	00:04:22
participant_398	Wales	Wales	45 - 54	Male		CF31	High school/secondary school or equivalent	£40,001 - £60,000	Yes	1	0	0	0	1	0	1	1	1	1	3	1	2	1	3	3	3	3	3	3	3	3	3	3	1	2	3	1	None identified	00:12:17
participant_1	Wales	Wales	25 - 34	Male		CF71	First degree level qualification including undergraduate degrees, foundation degrees, graduate membership of a professional institute etc	£20,001 - £30,000	Yes	1	0	0	0	0	0	1	1	1	1	1	1	1	1	1	1	1	1	1	1	1	1	1	1	1	1	1	1	All True	00:02:06
participant_268	Wales	Wales	45 - 54	Female		LL12	University higher degree (e.g. MSc, PhD)	£20,001 - £30,000	Yes	1	0	0	0	0	0	1	1	2	2	1	1	2	1	2	3	2	2	1	2	1	2	2	1	1	2	1	3	None identified	00:03:37
participant_916	Scotland	Scotland	65+	Male		ML1	High school/secondary school or equivalent	£40,001 - £60,000	Yes	1	0	0	0	0	0	1	1	1	2	2	1	1	1	2	3	2	2	1	1	2	2	2	1	1	2	1	2	None identified	00:06:09
participant_769	Scotland	Scotland	25 - 34	Male		AB25	University higher degree (e.g. MSc, PhD)	£20,001 - £30,000	No	0	0	0	0	0	1	1	1	1	1	3	3	2	3	3	1	3	3	1	1	3	2	3	3	3	3	3	1	None identified	00:07:28
participant_1332	Scotland	Scotland	25 - 34	Male		EH21	High school/secondary school or equivalent	£60,001 - £80,000	Yes	1	0	0	0	0	0	1	1	1	1	1	1	1	1	2	2	2	2	2	2	1	2	2	1	1	2	1	1	None identified	00:03:21
participant_87	Wales	Wales	25 - 34	Male		NP4	First degree level qualification including undergraduate degrees, foundation degrees, graduate membership of a professional institute etc	£20,001 - £30,000	Yes	1	0	0	0	0	0	1	2	1	1	2	2	2	1	2	1	1	2	2	1	2	1	2	1	2	2	1	1	None identified	00:02:10
participant_559	Scotland	Scotland	35 - 44	Male		DG2	High school/secondary school or equivalent	£30,001 - £40,000	No	0	0	0	0	1	0	1	1	3	2	1	1	2	2	2	1	2	2	1	2	1	2	2	1	2	2	1	1	None identified	00:09:11
participant_1242	Northern Ireland	Northern Ireland	35 - 44	Female		BT41	High school/secondary school or equivalent	Prefer not to say	No	0	0	0	0	1	0	3	1	1	1	1	2	1	2	1	1	2	3	1	1	1	2	2	1	1	1	1	1	None identified	00:05:28
participant_824	Wales	Wales	25 - 34	Male		SA10	University higher degree (e.g. MSc, PhD)	£40,001 - £60,000	Yes	1	0	0	0	0	0	1	1	1	2	3	1	2	1	1	3	2	3	1	2	1	2	2	1	3	2	3	1	None identified	00:03:21
participant_926	Scotland	Scotland	55 - 64	Male		EH22	First degree level qualification including undergraduate degrees, foundation degrees, graduate membership of a professional institute etc	£20,001 - £30,000	Yes	1	0	0	0	0	0	1	1	1	1	2	2	2	1	2	1	2	2	1	1	1	2	2	3	1	2	3	3	None identified	00:07:30
participant_999	Scotland	Scotland	65+	Female		KA21	High school/secondary school or equivalent	£10,001 - £20,000	No	0	0	1	0	1	0	1	1	1	2	2	1	2	1	2	1	2	2	1	1	1	2	2	3	1	1	1	3	None identified	00:14:53
participant_320	Scotland	Scotland	45 - 54	Female		ML5	High school/secondary school or equivalent	£60,001 - £80,000	Yes	1	0	0	0	0	0	1	1	1	1	1	3	3	2	2	1	2	3	1	1	1	2	2	3	1	2	1	1	None identified	00:05:40
participant_1273	Scotland	Scotland	35 - 44	Male		TD7	First degree level qualification including undergraduate degrees, foundation degrees, graduate membership of a professional institute etc	£30,001 - £40,000	Yes	1	0	0	0	0	0	1	1	1	1	1	1	3	1	1	1	2	2	1	1	1	2	2	1	1	1	1	1	None identified	00:07:41
participant_1449	Scotland	Scotland	45 - 54	Male		G78	High school/secondary school or equivalent	£30,001 - £40,000	Yes	1	0	0	0	0	0	2	3	1	2	2	2	2	2	1	1	2	2	1	2	1	2	1	3	1	2	1	2	None identified	00:05:09
participant_941	Scotland	Scotland	25 - 34	Male		EH37	University higher degree (e.g. MSc, PhD)	£20,001 - £30,000	No	0	0	0	0	1	0	2	3	1	1	2	2	3	2	2	1	2	1	3	1	1	2	3	3	1	2	2	1	None identified	00:02:10
participant_110	Wales	Wales	55 - 64	Male		NP10	High school/secondary school or equivalent	£80,001 - £100,000	No	0	0	1	0	1	0	1	1	1	1	2	1	2	1	2	1	2	2	1	1	2	2	2	3	2	2	1	1	None identified	00:05:40
participant_1094	Northern Ireland	Northern Ireland	35 - 44	Female		BT23	First degree level qualification including undergraduate degrees, foundation degrees, graduate membership of a professional institute etc	£80,001 - £100,000	Yes	1	0	0	0	0	0	1	3	1	1	3	3	2	1	3	3	2	2	1	3	1	2	2	3	1	1	3	1	None identified	00:02:20
participant_342	Scotland	Scotland	65+	Female		KA23	First degree level qualification including undergraduate degrees, foundation degrees, graduate membership of a professional institute etc	£10,001 - £20,000	No	0	0	0	0	0	1	1	1	2	2	2	2	2	1	2	2	2	2	2	2	1	2	2	2	2	2	1	1	None identified	00:06:20
participant_785	Scotland	Scotland	45 - 54	Female		EH52	First degree level qualification including undergraduate degrees, foundation degrees, graduate membership of a professional institute etc	£80,001 - £100,000	No	0	1	1	0	1	0	1	1	1	3	1	1	2	1	3	3	3	3	1	1	1	2	2	3	1	2	1	1	None identified	00:06:06
participant_730	Scotland	Scotland	25 - 34	Male		ML3	High school/secondary school or equivalent	£30,001 - £40,000	Yes	1	0	0	0	1	0	1	2	1	2	2	2	2	3	2	2	2	2	1	2	1	2	2	2	1	2	3	1	None identified	00:04:13
participant_1014	Scotland	Scotland	65+	Female		G81	High school/secondary school or equivalent	£40,001 - £60,000	No	0	0	1	0	0	0	1	1	1	3	2	2	2	1	2	1	1	1	1	1	1	2	2	1	1	2	1	1	None identified	00:05:36
participant_874	Scotland	Scotland	65+	Female		KY3	University higher degree (e.g. MSc, PhD)	Less than £10,000	No	0	0	0	0	0	1	1	1	1	3	2	1	2	1	2	1	2	2	1	1	1	2	2	3	1	2	1	3	None identified	00:06:24
participant_1343	Northern Ireland	Northern Ireland	18 - 24	Female		BT51	First degree level qualification including undergraduate degrees, foundation degrees, graduate membership of a professional institute etc	£80,001 - £100,000	Yes	1	0	0	0	0	0	1	1	1	2	1	1	2	1	2	2	2	2	1	3	1	2	2	1	1	1	1	1	None identified	00:05:31
participant_1614	Northern Ireland	Northern Ireland	18 - 24	Female		BT4	First degree level qualification including undergraduate degrees, foundation degrees, graduate membership of a professional institute etc	£20,001 - £30,000	No	0	1	0	0	0	0	1	1	1	1	2	1	2	1	2	2	2	2	1	2	2	1	2	2	1	2	1	2	None identified	00:22:57
participant_1642	England	South West	18 - 24	Male		BS14	Apprenticeship / Trade school	£30,001 - £40,000	Yes	1	0	0	0	0	0	1	3	3	3	3	3	3	3	3	3	3	3	1	3	3	3	3	3	3	2	3	3	None identified	00:04:24
participant_1053	Scotland	Scotland	65+	Male		G73	Apprenticeship / Trade school	£10,001 - £20,000	No	0	0	0	0	0	1	1	1	2	2	3	3	3	3	3	1	2	2	2	2	3	3	3	3	1	2	2	3	None identified	00:06:12
participant_102	Scotland	Scotland	65+	Male		ML2	None of the above	Less than £10,000	No	0	0	0	0	1	0	1	1	1	1	1	1	1	1	3	1	1	1	1	1	3	2	3	1	3	1	3	1	None identified	00:06:31
participant_1356	Scotland	Scotland	25 - 34	Male		EH6	High school/secondary school or equivalent	£40,001 - £60,000	Yes	1	0	0	0	0	0	3	1	3	3	3	1	1	3	3	2	1	3	3	3	3	3	3	1	3	3	3	1	None identified	00:01:54
participant_1151	Scotland	Scotland	45 - 54	Female		G67	High school/secondary school or equivalent	£40,001 - £60,000	Yes	1	0	0	0	1	0	1	1	1	1	3	1	1	2	2	1	2	2	1	1	1	3	2	1	1	2	1	1	None identified	00:05:37
participant_989	Wales	Wales	65+	Male		LL68	High school/secondary school or equivalent	Less than £10,000	No	0	0	0	0	0	1	1	1	3	1	2	3	2	1	3	2	2	2	1	1	2	2	2	3	3	2	3	3	None identified	00:10:10
participant_1038	Northern Ireland	Northern Ireland	45 - 54	Female		BT42	First degree level qualification including undergraduate degrees, foundation degrees, graduate membership of a professional institute etc	£40,001 - £60,000	Yes	1	0	0	0	0	0	1	1	1	1	2	3	2	1	2	3	3	1	1	1	1	2	2	3	1	1	1	1	None identified	00:15:14
participant_1708	Northern Ireland	Northern Ireland	25 - 34	Female		BT46	High school/secondary school or equivalent	Less than £10,000	No	0	0	0	1	0	0	1	1	1	3	1	1	2	1	2	2	2	1	1	2	2	2	2	2	1	1	2	2	None identified	00:05:49
participant_1452	Northern Ireland	Northern Ireland	45 - 54	Male		BT12	High school/secondary school or equivalent	£20,001 - £30,000	Yes	1	0	0	0	0	0	1	1	1	1	1	1	1	2	2	1	3	3	1	1	1	2	2	1	1	1	1	1	None identified	00:04:26
participant_1377	Scotland	Scotland	25 - 34	Male		EH33	First degree level qualification including undergraduate degrees, foundation degrees, graduate membership of a professional institute etc	£60,001 - £80,000	No	0	0	0	0	0	1	3	3	3	1	3	3	3	1	3	1	3	3	3	1	1	2	3	3	3	3	1	3	None identified	00:03:18
participant_650	Wales	Wales	45 - 54	Female		CF44	First degree level qualification including undergraduate degrees, foundation degrees, graduate membership of a professional institute etc	£40,001 - £60,000	Yes	1	0	0	0	0	0	1	1	1	1	2	1	2	2	1	1	2	2	1	1	1	2	2	1	1	2	1	1	None identified	00:03:37
participant_1748	Northern Ireland	Northern Ireland	45 - 54	Female		BT54	Other school (inc. School leaving exam certificate or matriculation)	£20,001 - £30,000	No	0	0	1	0	0	0	1	1	1	2	1	1	1	3	2	2	2	2	1	3	1	1	2	1	1	1	1	1	None identified	00:04:37
participant_1501	Northern Ireland	Northern Ireland	55 - 64	Male		BT53	University higher degree (e.g. MSc, PhD)	£60,001 - £80,000	No	0	0	0	0	1	0	1	1	1	1	1	2	2	1	2	1	2	2	1	1	2	2	2	1	1	1	2	2	None identified	00:04:05
participant_252	Wales	Wales	65+	Female		LL22	High school/secondary school or equivalent	£10,001 - £20,000	No	0	0	0	0	0	1	3	1	3	1	3	3	3	3	3	1	3	3	3	1	1	3	3	3	1	3	3	3	None identified	00:03:03
participant_1529	Wales	Wales	18 - 24	Female		CF42	High school/secondary school or equivalent	£40,001 - £60,000	No	0	1	0	0	0	0	1	1	1	1	1	1	1	1	1	1	1	1	1	1	2	1	2	1	1	1	1	1	None identified	00:06:16
participant_1231	Northern Ireland	Northern Ireland	45 - 54	Female		BT70	First degree level qualification including undergraduate degrees, foundation degrees, graduate membership of a professional institute etc	£40,001 - £60,000	Yes	1	0	1	0	1	0	1	1	1	1	1	1	2	1	2	1	2	2	1	2	1	2	2	1	1	1	1	1	None identified	00:06:09
participant_297	Wales	Wales	55 - 64	Male		LL61	High school/secondary school or equivalent	£10,001 - £20,000	No	0	0	0	0	1	0	1	1	3	2	1	1	2	1	3	1	2	3	1	3	3	2	2	3	1	1	1	3	None identified	00:05:10
participant_54	Northern Ireland	Northern Ireland	25 - 34	Male		BT2	University higher degree (e.g. MSc, PhD)	£40,001 - £60,000	Yes	1	0	0	0	0	0	1	1	1	1	1	1	2	2	3	1	3	2	1	1	1	2	2	3	3	1	1	1	None identified	00:08:07
participant_1087	Northern Ireland	Northern Ireland	35 - 44	Female		BT22	High school/secondary school or equivalent	£40,001 - £60,000	Yes	1	0	0	0	0	0	1	1	1	2	1	2	2	2	2	2	2	2	1	2	3	2	2	1	1	1	1	1	None identified	00:06:31
participant_1417	Northern Ireland	Northern Ireland	55 - 64	Female		BT34	High school/secondary school or equivalent	£10,001 - £20,000	No	0	0	1	0	1	0	1	1	1	1	1	1	2	1	2	1	2	2	1	1	1	2	2	1	1	1	1	1	None identified	00:05:17
participant_1229	Wales	Wales	55 - 64	Female		SA1	High school/secondary school or equivalent	£40,001 - £60,000	Yes	1	0	0	0	0	0	1	1	1	1	1	1	2	1	3	2	2	2	1	1	1	1	2	1	1	2	1	1	None identified	00:06:21
participant_167	Wales	Wales	18 - 24	Female		SA18	None of the above	Less than £10,000	No	0	0	0	0	1	0	2	1	1	1	2	1	2	1	2	2	2	1	1	1	1	2	2	1	1	2	1	1	None identified	00:16:08
participant_486	Northern Ireland	Northern Ireland	25 - 34	Female		BT82	University higher degree (e.g. MSc, PhD)	£10,001 - £20,000	Yes	1	0	0	0	0	0	1	2	2	1	3	1	1	2	2	3	2	1	3	2	3	1	3	3	3	1	2	1	None identified	00:08:05
participant_648	Scotland	Scotland	18 - 24	Male		G77	University higher degree (e.g. MSc, PhD)	£30,001 - £40,000	Yes	1	0	0	0	0	0	1	1	1	1	2	2	1	1	3	3	2	2	1	1	1	2	2	1	1	2	1	1	None identified	00:08:30
participant_1295	Scotland	Scotland	18 - 24	Male		G23	High school/secondary school or equivalent	£30,001 - £40,000	Yes	1	0	0	0	0	0	1	2	1	1	2	1	3	2	1	2	2	2	1	3	1	1	1	1	1	3	1	1	None identified	00:04:30
participant_443	Northern Ireland	Northern Ireland	25 - 34	Male		BT49	High school/secondary school or equivalent	Less than £10,000	No	0	0	1	0	0	0	1	1	1	1	1	3	1	1	3	3	3	3	1	3	1	3	2	3	1	3	3	1	None identified	00:16:45
participant_810	Wales	Wales	65+	Female		CF82	High school/secondary school or equivalent	£20,001 - £30,000	No	0	0	0	0	1	0	1	1	1	1	3	2	3	3	1	1	2	2	1	1	1	2	2	1	1	1	1	1	None identified	00:04:30
participant_1081	Wales	Wales	65+	Male		CF14	University higher degree (e.g. MSc, PhD)	£30,001 - £40,000	Yes	1	0	0	0	0	0	1	1	1	1	2	1	1	1	1	2	1	1	1	1	2	2	2	1	1	1	1	1	None identified	00:04:14
participant_1271	Wales	Wales	45 - 54	Female		SA61	Apprenticeship / Trade school	Prefer not to say	Yes	1	0	0	0	0	0	1	1	3	3	1	1	2	3	3	3	2	3	3	1	2	2	2	3	3	3	1	1	None identified	00:07:16
participant_587	Wales	Wales	18 - 24	Female		CF82	Other school (inc. School leaving exam certificate or matriculation)	£10,001 - £20,000	Yes	1	0	0	0	0	0	1	1	1	1	1	3	1	2	2	3	1	1	1	2	2	1	2	3	1	1	3	1	None identified	00:52:52
participant_1154	Wales	Wales	45 - 54	Female		CF44	University higher degree (e.g. MSc, PhD)	£40,001 - £60,000	Yes	1	0	0	0	0	0	1	1	2	3	1	2	3	2	2	3	2	2	1	3	3	2	2	3	1	2	2	2	None identified	00:03:28
participant_979	Wales	Wales	18 - 24	Male		SA11	High school/secondary school or equivalent	£80,001 - £100,000	Yes	1	0	0	0	0	0	1	3	1	1	2	1	1	3	3	3	3	3	1	3	1	3	2	1	1	2	3	3	None identified	00:03:58
participant_724	Northern Ireland	Northern Ireland	65+	Female		BT36	High school/secondary school or equivalent	£40,001 - £60,000	Yes	1	0	0	0	0	0	1	1	1	1	1	1	3	1	3	1	3	3	1	1	1	2	2	1	1	1	1	1	None identified	00:06:45
participant_901	Wales	Wales	35 - 44	Female		SA5	University higher degree (e.g. MSc, PhD)	£40,001 - £60,000	Yes	1	0	0	0	0	0	1	1	1	3	3	3	3	3	3	3	3	1	3	1	3	3	2	3	3	2	3	3	None identified	00:03:09
participant_1722	Wales	Wales	65+	Male		SY23	University higher degree (e.g. MSc, PhD)	£40,001 - £60,000	Yes	1	0	0	0	0	0	1	1	1	2	1	1	2	1	2	1	1	2	1	1	1	2	2	1	1	2	1	1	None identified	00:07:46
participant_475	Wales	Wales	55 - 64	Male		NP44	High school/secondary school or equivalent	£30,001 - £40,000	No	0	0	0	0	1	0	1	1	1	2	3	3	2	2	2	1	3	2	1	1	2	2	2	2	1	1	3	1	None identified	00:04:08
participant_1410	Wales	Wales	65+	Female		CH6	High school/secondary school or equivalent	£40,001 - £60,000	No	0	0	1	0	0	0	1	1	1	1	1	1	2	1	2	1	2	1	1	1	2	2	2	1	1	1	1	1	None identified	00:08:52
participant_816	Wales	Wales	55 - 64	Female		NP26	Apprenticeship / Trade school	£30,001 - £40,000	Yes	1	0	0	0	0	0	1	1	1	1	2	1	2	1	2	2	2	2	1	1	2	2	2	1	1	1	1	1	None identified	00:04:00
participant_339	Scotland	Scotland	65+	Female		ML2	High school/secondary school or equivalent	£10,001 - £20,000	No	0	0	1	0	0	0	1	1	1	1	2	1	2	2	2	3	3	3	1	1	1	2	2	1	1	1	1	1	None identified	00:06:21
participant_1518	Wales	Wales	55 - 64	Female		SY16	High school/secondary school or equivalent	£10,001 - £20,000	No	0	0	1	1	1	0	1	1	3	2	2	1	2	1	2	1	2	2	3	1	1	2	2	3	1	2	1	1	None identified	00:05:46
participant_1732	Wales	Wales	65+	Male		NP16	Apprenticeship / Trade school	£10,001 - £20,000	No	0	0	0	0	1	0	1	1	3	2	2	1	2	1	3	3	2	2	1	1	1	2	3	3	2	2	1	2	None identified	00:07:04
participant_259	Wales	Wales	18 - 24	Male		CF11	High school/secondary school or equivalent	£60,001 - £80,000	Yes	1	0	0	0	0	0	3	3	1	3	1	1	3	1	1	3	2	3	1	3	3	2	3	3	1	3	1	3	None identified	00:03:27
participant_942	Wales	Wales	65+	Female		SA1	University higher degree (e.g. MSc, PhD)	£40,001 - £60,000	No	0	0	0	0	0	1	1	1	1	1	2	3	2	3	3	3	2	3	1	3	1	2	2	3	3	1	3	3	None identified	00:03:43
participant_226	Northern Ireland	Northern Ireland	45 - 54	Female		BT30	High school/secondary school or equivalent	£20,001 - £30,000	Yes	1	0	0	0	0	0	1	1	1	1	1	3	2	3	1	2	1	3	1	1	3	1	3	3	3	1	1	2	None identified	00:05:23
participant_753	Northern Ireland	Northern Ireland	25 - 34	Female		BT39	First degree level qualification including undergraduate degrees, foundation degrees, graduate membership of a professional institute etc	£40,001 - £60,000	Yes	1	0	0	0	0	0	1	3	1	1	3	1	2	1	2	3	3	1	1	1	3	2	2	3	1	1	1	1	None identified	00:03:48
participant_266	Northern Ireland	Northern Ireland	25 - 34	Female		BT71	High school/secondary school or equivalent	£30,001 - £40,000	No	0	0	0	1	0	0	1	2	1	3	1	1	2	3	3	1	3	2	3	3	1	3	1	1	2	2	1	3	None identified	00:28:52
participant_1527	Wales	Wales	35 - 44	Male		CF37	High school/secondary school or equivalent	£10,001 - £20,000	No	0	0	0	0	0	1	1	1	1	1	1	1	1	2	2	2	1	1	1	1	1	2	2	1	1	2	1	1	None identified	00:03:16
participant_1652	Northern Ireland	Northern Ireland	45 - 54	Male		BT78	First degree level qualification including undergraduate degrees, foundation degrees, graduate membership of a professional institute etc	£40,001 - £60,000	Yes	1	0	1	0	1	0	1	1	3	2	2	1	1	1	2	3	2	2	1	2	1	1	2	3	1	1	2	3	None identified	00:06:29
participant_329	Wales	Wales	35 - 44	Male		SA31	High school/secondary school or equivalent	Less than £10,000	No	0	0	0	0	1	0	1	1	1	1	1	1	2	3	2	3	2	2	1	1	1	2	2	1	1	3	1	1	None identified	00:04:51
participant_479	Scotland	Scotland	18 - 24	Male		EH12	High school/secondary school or equivalent	£20,001 - £30,000	No	0	0	0	0	0	1	1	1	2	2	1	1	2	1	1	1	2	2	1	1	1	2	2	3	1	2	1	3	None identified	00:04:13
participant_1544	Wales	Wales	65+	Male		CF71	University higher degree (e.g. MSc, PhD)	£20,001 - £30,000	No	0	0	1	0	1	0	1	1	2	2	2	1	2	1	2	1	2	2	1	1	1	2	2	1	1	2	1	1	None identified	00:04:16
participant_1088	Wales	Wales	65+	Female		SA18	High school/secondary school or equivalent	£30,001 - £40,000	Yes	1	0	0	0	0	0	1	1	1	1	1	3	2	1	3	2	2	2	3	2	2	2	2	1	2	2	1	1	None identified	00:12:18
participant_1294	Wales	Wales	45 - 54	Female		SY1	High school/secondary school or equivalent	£30,001 - £40,000	Yes	1	0	0	0	0	0	1	1	2	2	2	1	2	1	2	2	2	2	1	2	3	2	2	2	2	2	1	1	None identified	00:04:26
participant_1703	Scotland	Scotland	25 - 34	Male		ML1	High school/secondary school or equivalent	£60,001 - £80,000	No	0	0	0	0	0	1	1	3	1	1	3	1	2	3	3	3	2	3	1	3	3	2	3	3	1	2	3	1	None identified	00:04:12
participant_959	Scotland	Scotland	65+	Female		EH19	High school/secondary school or equivalent	Prefer not to say	No	0	1	1	0	0	0	1	1	1	3	1	1	1	3	3	3	3	2	1	1	1	2	2	1	3	2	1	3	None identified	00:07:49
participant_362	Scotland	Scotland	65+	Female		KY10	High school/secondary school or equivalent	£20,001 - £30,000	No	0	0	0	0	0	1	1	1	1	1	1	1	3	2	3	1	2	3	1	1	3	2	2	1	1	1	3	3	None identified	00:07:06
participant_1380	Wales	Wales	65+	Female		SA12	High school/secondary school or equivalent	£10,001 - £20,000	Yes	1	0	0	0	0	0	1	1	1	1	1	1	2	1	2	1	2	3	1	1	2	3	2	1	2	2	1	1	None identified	00:07:13
participant_1133	Wales	Wales	18 - 24	Female		CF24	First degree level qualification including undergraduate degrees, foundation degrees, graduate membership of a professional institute etc	£40,001 - £60,000	No	0	0	0	0	0	1	1	3	1	1	3	1	3	1	3	2	3	3	1	1	3	2	2	2	1	2	3	1	None identified	00:04:22
participant_21	Scotland	Scotland	65+	Female		G40	Other school (inc. School leaving exam certificate or matriculation)	£10,001 - £20,000	No	0	0	0	0	0	1	1	1	3	3	1	1	3	3	3	1	3	3	1	1	1	2	2	3	3	2	3	3	None identified	00:06:14
participant_1120	Wales	Wales	65+	Female		LL22	None of the above	£30,001 - £40,000	No	0	1	1	0	1	0	1	1	1	1	1	1	3	1	1	1	2	3	1	1	1	2	2	2	1	2	1	1	None identified	00:04:35
participant_992	Wales	Wales	65+	Female		NP22	High school/secondary school or equivalent	£40,001 - £60,000	No	0	0	1	0	0	0	1	1	2	1	1	1	2	1	2	3	1	2	1	1	1	3	2	3	3	1	3	3	None identified	00:08:30
participant_763	Wales	Wales	65+	Male		SA9	Apprenticeship / Trade school	£30,001 - £40,000	No	0	0	0	0	1	0	1	1	3	3	1	1	2	3	1	1	1	3	1	1	1	2	1	1	1	1	3	1	None identified	00:05:14
participant_1049	Wales	Wales	65+	Male		CF47	Other school (inc. School leaving exam certificate or matriculation)	£20,001 - £30,000	No	0	0	0	0	1	0	2	1	3	3	3	3	3	1	3	3	3	3	3	3	3	3	3	3	3	2	3	3	None identified	00:04:26
participant_872	Northern Ireland	Northern Ireland	35 - 44	Male		M12	First degree level qualification including undergraduate degrees, foundation degrees, graduate membership of a professional institute etc	£40,001 - £60,000	Yes	1	0	0	0	0	0	1	1	1	1	1	3	2	3	2	1	3	3	1	3	1	3	2	3	1	1	1	3	None identified	00:05:24
participant_1225	Northern Ireland	Northern Ireland	18 - 24	Female		BT8	University higher degree (e.g. MSc, PhD)	£60,001 - £80,000	Yes	1	0	0	0	0	0	1	2	2	1	1	1	2	2	1	1	2	1	3	2	3	1	3	2	2	1	2	1	None identified	00:10:48
participant_248	Wales	Wales	25 - 34	Male		CF24	High school/secondary school or equivalent	£20,001 - £30,000	No	0	0	1	0	0	0	1	1	1	1	1	2	1	2	2	3	2	1	1	2	1	2	2	1	1	2	1	1	None identified	00:05:17
participant_512	Northern Ireland	Northern Ireland	35 - 44	Male		BT39	High school/secondary school or equivalent	£40,001 - £60,000	Yes	1	0	0	0	0	0	1	1	2	2	1	2	2	2	2	2	2	2	2	2	1	2	2	2	1	1	2	2	None identified	00:04:28
participant_41	Northern Ireland	Northern Ireland	18 - 24	Female		BT28	High school/secondary school or equivalent	£20,001 - £30,000	Yes	1	0	0	0	0	0	1	1	1	1	3	3	3	2	3	2	3	3	1	3	3	3	3	3	3	1	3	1	None identified	00:04:56
participant_474	Wales	Wales	25 - 34	Male		CF23	First degree level qualification including undergraduate degrees, foundation degrees, graduate membership of a professional institute etc	£30,001 - £40,000	Yes	1	0	0	0	0	0	1	1	1	2	1	1	2	3	2	1	2	1	1	3	1	2	2	1	1	2	1	1	None identified	00:04:38
participant_553	Wales	Wales	25 - 34	Male		CF24	University higher degree (e.g. MSc, PhD)	£20,001 - £30,000	Yes	1	0	0	0	0	0	1	1	1	1	1	1	1	1	1	1	1	1	1	1	1	1	1	1	1	1	1	1	All True	00:21:07
participant_716	Wales	Wales	65+	Female		CH7	Apprenticeship / Trade school	£30,001 - £40,000	No	0	1	0	0	1	0	1	1	1	1	1	1	2	1	2	2	2	2	1	1	3	2	2	1	2	1	1	1	None identified	00:08:52
participant_467	Northern Ireland	Northern Ireland	25 - 34	Female		BT25	University higher degree (e.g. MSc, PhD)	£40,001 - £60,000	No	0	1	0	1	0	0	1	1	1	1	1	1	2	2	3	1	3	1	1	1	1	1	1	1	1	1	3	1	None identified	00:09:42
participant_1206	Northern Ireland	Northern Ireland	35 - 44	Female		BT5	University higher degree (e.g. MSc, PhD)	£60,001 - £80,000	Yes	1	1	0	0	1	0	1	1	1	1	1	1	1	1	1	3	1	1	1	1	1	1	1	1	1	1	1	2	None identified	00:04:02
participant_122	Wales	Wales	25 - 34	Male		CF64	First degree level qualification including undergraduate degrees, foundation degrees, graduate membership of a professional institute etc	£40,001 - £60,000	No	0	0	0	0	0	1	1	1	1	1	2	1	2	2	3	1	2	2	1	2	1	2	3	3	1	2	1	3	None identified	00:05:44
participant_1559	Wales	Wales	55 - 64	Male		CF47	High school/secondary school or equivalent	£40,001 - £60,000	No	0	0	1	0	1	0	1	1	1	1	1	1	2	1	3	1	3	2	1	1	3	2	2	1	1	1	1	1	None identified	00:06:51
participant_1515	Wales	Wales	65+	Male		NP11	Other school (inc. School leaving exam certificate or matriculation)	£10,001 - £20,000	No	0	0	1	0	1	0	1	1	1	1	2	1	2	1	2	1	2	2	1	1	1	2	2	2	1	2	2	1	None identified	00:18:02
participant_214	Northern Ireland	Northern Ireland	25 - 34	Female		BT5	First degree level qualification including undergraduate degrees, foundation degrees, graduate membership of a professional institute etc	£40,001 - £60,000	Yes	1	0	0	0	0	0	1	1	1	1	1	1	2	1	2	1	2	2	1	2	1	2	2	1	1	1	1	1	None identified	00:07:27
participant_1489	Northern Ireland	Northern Ireland	25 - 34	Female		BT63	Other school (inc. School leaving exam certificate or matriculation)	£20,001 - £30,000	Yes	1	0	0	0	0	0	1	1	1	1	2	3	3	3	2	1	2	2	1	1	1	2	2	1	1	1	1	1	None identified	00:04:22
participant_403	Northern Ireland	Northern Ireland	18 - 24	Male		BT7	High school/secondary school or equivalent	Less than £10,000	Yes	1	0	0	0	0	0	1	1	1	1	3	3	1	1	1	1	1	1	1	3	1	3	3	3	1	3	1	1	None identified	00:03:40
participant_1281	Wales	Wales	45 - 54	Male		NP12	First degree level qualification including undergraduate degrees, foundation degrees, graduate membership of a professional institute etc	Prefer not to say	No	0	0	1	0	0	0	1	1	1	1	1	1	2	1	3	1	3	1	1	1	3	2	2	1	1	3	1	1	None identified	00:04:59
participant_705	Wales	Wales	25 - 34	Male		CF37	University higher degree (e.g. MSc, PhD)	£10,001 - £20,000	No	0	0	0	0	0	1	1	1	1	3	3	1	3	3	3	1	3	3	1	1	1	2	1	3	1	3	3	3	None identified	00:07:06
participant_1743	Wales	Wales	18 - 24	Male		NP22	High school/secondary school or equivalent	£20,001 - £30,000	No	0	0	1	0	0	0	1	2	1	2	2	1	2	1	1	2	2	1	1	2	1	2	1	2	1	1	2	2	None identified	00:02:23
participant_172	Wales	Wales	45 - 54	Male		CF14	High school/secondary school or equivalent	£10,001 - £20,000	Yes	1	0	0	0	0	0	1	1	1	1	1	1	1	3	3	2	1	1	1	1	1	2	2	3	1	1	1	1	None identified	00:09:46
participant_1619	Wales	Wales	18 - 24	Male		LL30	First degree level qualification including undergraduate degrees, foundation degrees, graduate membership of a professional institute etc	£80,001 - £100,000	Yes	1	0	0	0	0	0	1	3	2	2	1	2	1	2	2	2	1	1	1	1	1	1	1	1	1	1	1	2	None identified	00:02:07
participant_336	Wales	Wales	18 - 24	Female		NP23	First degree level qualification including undergraduate degrees, foundation degrees, graduate membership of a professional institute etc	£10,001 - £20,000	No	0	0	1	0	1	0	2	1	1	1	1	1	2	1	1	1	1	3	1	1	1	2	2	1	1	2	1	2	None identified	00:06:04
participant_1676	Northern Ireland	Northern Ireland	18 - 24	Female		BT41	Other school (inc. School leaving exam certificate or matriculation)	£20,001 - £30,000	Yes	1	0	1	0	1	0	1	1	1	1	2	3	2	2	2	2	2	2	1	1	1	2	2	1	1	1	2	1	None identified	00:05:24
participant_1293	Wales	Wales	25 - 34	Male		SA33	First degree level qualification including undergraduate degrees, foundation degrees, graduate membership of a professional institute etc	£30,001 - £40,000	Yes	1	0	0	0	0	0	1	1	1	2	2	1	1	1	2	1	2	2	1	1	1	3	1	1	1	1	2	1	None identified	00:04:59
participant_482	Wales	Wales	65+	Male		CH7	University higher degree (e.g. MSc, PhD)	Prefer not to say	Yes	1	0	0	0	0	0	1	1	1	1	1	1	2	2	2	1	3	3	1	1	1	2	2	1	2	2	1	1	None identified	00:15:30
participant_413	Northern Ireland	Northern Ireland	65+	Female		BT51	University higher degree (e.g. MSc, PhD)	£30,001 - £40,000	Yes	1	0	0	0	0	0	1	1	1	1	1	2	2	1	3	3	2	3	1	1	1	2	2	1	1	1	1	1	None identified	00:04:30
participant_328	Northern Ireland	Northern Ireland	35 - 44	Male		BT7	High school/secondary school or equivalent	£30,001 - £40,000	Yes	1	0	0	0	0	0	1	1	3	3	1	1	3	1	3	1	3	3	1	3	3	2	2	3	1	1	1	1	None identified	00:06:55
participant_750	Wales	Wales	55 - 64	Male		CF62	First degree level qualification including undergraduate degrees, foundation degrees, graduate membership of a professional institute etc	£60,001 - £80,000	Yes	1	0	0	0	0	0	1	1	2	2	2	1	3	1	3	2	2	2	1	2	2	2	2	3	1	2	1	1	None identified	00:03:37
participant_874	Wales	Wales	18 - 24	Male		CF11	University higher degree (e.g. MSc, PhD)	£20,001 - £30,000	Yes	1	0	0	0	0	0	2	3	3	2	1	2	1	2	2	1	2	2	1	3	2	1	1	3	3	3	1	1	None identified	00:03:44
participant_1547	Wales	Wales	35 - 44	Male		CF10	University higher degree (e.g. MSc, PhD)	£20,001 - £30,000	No	0	0	0	0	1	0	1	1	1	1	3	1	2	3	2	1	2	3	1	3	2	1	2	3	3	2	1	1	None identified	00:04:54
participant_1491	Northern Ireland	Northern Ireland	65+	Male		BT38	First degree level qualification including undergraduate degrees, foundation degrees, graduate membership of a professional institute etc	£60,001 - £80,000	Yes	1	0	0	0	0	0	1	1	1	2	2	2	1	1	2	2	2	2	1	1	2	2	2	3	2	1	2	3	None identified	00:07:13
participant_80	Wales	Wales	35 - 44	Male		SA33	High school/secondary school or equivalent	£40,001 - £60,000	No	0	0	1	0	0	0	1	1	2	1	3	2	2	1	2	1	2	2	1	1	3	2	1	3	2	2	1	3	None identified	00:05:41
participant_582	Wales	Wales	65+	Female		CH6	First degree level qualification including undergraduate degrees, foundation degrees, graduate membership of a professional institute etc	£10,001 - £20,000	No	0	0	0	0	1	0	3	1	1	1	2	3	2	1	3	3	2	3	1	1	1	2	2	3	1	1	3	1	None identified	00:04:49
participant_463	Wales	Wales	45 - 54	Male		CF39	High school/secondary school or equivalent	£30,001 - £40,000	No	0	0	1	0	0	0	3	1	3	1	3	3	3	3	3	3	3	3	3	1	3	3	3	3	3	3	3	1	None identified	00:03:45
participant_191	Wales	Wales	65+	Male		CF5	High school/secondary school or equivalent	£30,001 - £40,000	No	0	1	0	1	0	0	1	1	1	1	3	1	2	1	2	3	2	3	1	3	3	3	3	3	1	2	3	3	None identified	00:06:21
participant_1051	Wales	Wales	65+	Male		LL53	High school/secondary school or equivalent	£20,001 - £30,000	No	0	0	0	0	1	0	1	1	1	1	1	1	3	3	1	1	2	1	1	1	1	2	3	1	1	1	1	1	None identified	00:04:26
participant_1124	Wales	Wales	18 - 24	Male		CF40	First degree level qualification including undergraduate degrees, foundation degrees, graduate membership of a professional institute etc	£60,001 - £80,000	No	0	1	0	0	0	0	2	1	3	1	2	2	1	1	2	2	2	1	1	1	2	1	1	2	1	2	2	1	None identified	00:02:28
participant_860	Northern Ireland	Northern Ireland	35 - 44	Male		BT79	High school/secondary school or equivalent	£80,001 - £100,000	Yes	1	0	0	0	0	0	1	1	1	2	1	2	2	1	2	1	2	1	1	1	1	2	2	1	1	2	1	1	None identified	00:09:59
participant_1699	Wales	Wales	65+	Male		SA15	First degree level qualification including undergraduate degrees, foundation degrees, graduate membership of a professional institute etc	£30,001 - £40,000	Yes	1	0	0	0	0	0	1	1	2	1	2	1	1	1	2	2	2	2	1	2	2	2	2	1	1	1	1	1	None identified	00:04:54
participant_782	Scotland	Scotland	65+	Female		IV7	High school/secondary school or equivalent	£30,001 - £40,000	No	0	1	1	0	1	0	1	1	1	1	3	1	2	1	3	3	3	3	1	1	3	2	2	3	1	1	1	1	None identified	00:05:43
participant_580	Wales	Wales	65+	Male		CF31	Apprenticeship / Trade school	£10,001 - £20,000	No	0	0	0	0	0	1	1	1	1	1	2	3	2	1	3	1	2	3	1	2	1	2	2	1	1	2	1	1	None identified	00:07:34
participant_151	Scotland	Scotland	25 - 34	Male		EH16	University higher degree (e.g. MSc, PhD)	£40,001 - £60,000	No	0	0	0	0	0	1	1	1	3	3	2	1	2	2	2	2	3	3	3	1	3	2	2	2	1	2	3	1	None identified	00:04:52
participant_372	Northern Ireland	Northern Ireland	55 - 64	Female		BT17	High school/secondary school or equivalent	£10,001 - £20,000	Yes	1	0	0	0	0	0	1	1	1	1	1	3	2	3	2	3	2	3	1	1	2	2	2	1	1	1	1	3	None identified	00:05:33
participant_1185	Northern Ireland	Northern Ireland	65+	Male		BT27	University higher degree (e.g. MSc, PhD)	£20,001 - £30,000	Yes	1	0	1	0	1	0	1	1	1	1	1	2	1	2	2	2	2	2	1	2	1	2	2	2	1	1	1	1	None identified	00:08:31
participant_1456	Wales	Wales	65+	Male		SA66	High school/secondary school or equivalent	£10,001 - £20,000	No	0	0	1	0	1	0	2	1	1	1	1	1	2	1	2	1	2	2	1	2	1	2	2	1	1	2	1	1	None identified	00:07:28
participant_323	Wales	Wales	35 - 44	Male		SA31	First degree level qualification including undergraduate degrees, foundation degrees, graduate membership of a professional institute etc	£30,001 - £40,000	Yes	1	1	0	0	0	0	1	1	2	1	1	1	2	1	2	1	2	2	1	2	1	2	2	1	1	2	1	1	None identified	00:03:44
participant_632	Northern Ireland	Northern Ireland	35 - 44	Female		BT9	First degree level qualification including undergraduate degrees, foundation degrees, graduate membership of a professional institute etc	£40,001 - £60,000	Yes	1	0	0	0	0	0	1	2	1	1	2	1	1	1	1	1	2	2	1	3	1	1	2	3	1	3	3	1	None identified	00:04:07
participant_1444	Northern Ireland	Northern Ireland	18 - 24	Female		BT44	First degree level qualification including undergraduate degrees, foundation degrees, graduate membership of a professional institute etc	£30,001 - £40,000	Yes	1	0	0	0	0	0	1	1	3	3	1	3	2	2	3	3	3	3	1	3	1	3	2	3	3	2	3	2	None identified	00:06:15
participant_563	Wales	Wales	65+	Male		LD3	University higher degree (e.g. MSc, PhD)	£60,001 - £80,000	No	0	0	1	0	0	0	1	1	1	1	1	2	1	1	2	1	2	2	1	1	1	2	2	1	1	1	1	1	None identified	00:05:18
participant_320	Northern Ireland	Northern Ireland	18 - 24	Female		BT7	First degree level qualification including undergraduate degrees, foundation degrees, graduate membership of a professional institute etc	Less than £10,000	Yes	1	0	0	0	0	0	1	1	3	2	2	3	2	2	1	2	1	1	1	3	1	2	2	3	1	3	1	2	None identified	00:05:56
participant_1305	Wales	Wales	65+	Female		LL24	High school/secondary school or equivalent	£100,001 - £150,000	No	0	1	1	0	1	0	2	1	1	3	2	1	2	1	3	1	2	2	1	3	1	2	3	3	1	1	1	3	None identified	00:08:19
participant_1400	Wales	Wales	55 - 64	Male		CF72	High school/secondary school or equivalent	£30,001 - £40,000	Yes	1	0	0	0	0	0	1	1	1	1	2	1	3	1	3	1	2	2	1	1	1	2	2	1	1	2	1	1	None identified	00:07:18
participant_1580	Northern Ireland	Northern Ireland	25 - 34	Female		BT27	First degree level qualification including undergraduate degrees, foundation degrees, graduate membership of a professional institute etc	£60,001 - £80,000	Yes	1	0	0	0	0	0	1	1	1	1	1	2	1	1	2	3	3	3	1	1	1	2	2	2	1	1	1	1	None identified	00:04:52
participant_894	Northern Ireland	Northern Ireland	55 - 64	Female		BT36	High school/secondary school or equivalent	Less than £10,000	No	0	0	0	0	0	1	1	1	1	2	2	1	3	2	1	3	1	3	1	3	1	3	3	3	3	1	3	3	None identified	00:05:48
participant_469	Scotland	Scotland	65+	Female		DG2	University higher degree (e.g. MSc, PhD)	£40,001 - £60,000	No	0	0	1	0	0	0	1	1	1	1	1	2	2	1	2	1	1	3	1	1	2	2	2	1	1	2	1	1	None identified	00:06:45
participant_356	Northern Ireland	Northern Ireland	45 - 54	Female		BT78	University higher degree (e.g. MSc, PhD)	£30,001 - £40,000	Yes	1	0	0	0	0	0	1	1	1	1	2	2	2	2	2	1	3	3	1	3	3	2	2	1	1	1	1	1	None identified	00:06:06
participant_1317	Northern Ireland	Northern Ireland	55 - 64	Female		BT47	University higher degree (e.g. MSc, PhD)	£60,001 - £80,000	Yes	1	0	0	0	0	0	1	1	1	1	2	1	2	1	2	1	2	2	1	1	1	2	1	2	1	1	1	1	None identified	00:04:35
participant_179	Scotland	Scotland	65+	Female		PH1	High school/secondary school or equivalent	£10,001 - £20,000	No	0	0	1	0	1	0	1	1	1	1	1	1	2	1	3	1	2	2	1	1	1	2	2	2	1	1	1	1	None identified	00:07:59
participant_155	Northern Ireland	Northern Ireland	25 - 34	Female		BT15	High school/secondary school or equivalent	£20,001 - £30,000	Yes	1	0	0	0	0	0	1	1	1	2	1	3	2	1	2	3	2	3	1	3	1	2	2	3	3	2	1	1	None identified	00:05:33
participant_1045	Wales	Wales	45 - 54	Male		LL14	First degree level qualification including undergraduate degrees, foundation degrees, graduate membership of a professional institute etc	£20,001 - £30,000	No	0	0	0	0	0	1	1	1	3	3	3	1	3	1	2	1	2	3	1	1	1	2	1	1	3	1	1	1	None identified	00:04:38
participant_890	Northern Ireland	Northern Ireland	25 - 34	Female		BT55	High school/secondary school or equivalent	£60,001 - £80,000	Yes	1	0	0	0	0	0	1	2	3	1	2	1	2	2	2	2	2	2	1	2	2	2	2	1	1	1	1	1	None identified	00:06:01
participant_1683	Wales	Wales	65+	Female		CF64	Apprenticeship / Trade school	£40,001 - £60,000	Yes	1	0	0	0	0	0	1	1	1	1	1	1	2	2	1	1	2	1	1	1	1	1	2	1	1	2	1	1	None identified	00:04:12
participant_504	Wales	Wales	65+	Female		CH5	Apprenticeship / Trade school	£20,001 - £30,000	No	0	0	0	0	1	0	1	1	1	1	3	1	2	3	1	1	2	3	1	1	3	2	2	3	1	1	1	3	None identified	00:07:51
participant_216	Northern Ireland	Northern Ireland	25 - 34	Female		BT39	University higher degree (e.g. MSc, PhD)	£20,001 - £30,000	No	0	1	1	0	1	0	1	1	1	1	1	1	2	1	2	2	2	2	1	1	1	2	1	2	1	3	1	1	None identified	00:03:33
participant_1172	Wales	Wales	65+	Female		NP11	High school/secondary school or equivalent	£10,001 - £20,000	Yes	1	0	0	0	0	0	1	1	1	1	1	1	2	1	2	1	2	2	1	1	2	2	2	1	3	2	1	1	None identified	00:07:20
participant_127	Northern Ireland	Northern Ireland	35 - 44	Male		BT42	First degree level qualification including undergraduate degrees, foundation degrees, graduate membership of a professional institute etc	£100,001 - £150,000	Yes	1	0	0	0	0	0	1	1	1	1	2	1	1	1	2	1	2	2	1	1	3	2	2	1	1	3	2	1	None identified	00:04:01
participant_608	Wales	Wales	65+	Female		LL30	University higher degree (e.g. MSc, PhD)	£10,001 - £20,000	No	0	0	0	1	0	0	2	1	1	3	1	1	2	1	1	3	2	3	1	1	1	2	3	1	3	1	1	1	None identified	00:05:16
participant_1	Wales	Wales	65+	Female		SA39	First degree level qualification including undergraduate degrees, foundation degrees, graduate membership of a professional institute etc	£40,001 - £60,000	No	0	0	0	0	1	0	1	1	1	1	1	1	2	1	1	1	3	3	1	1	1	2	3	1	1	1	1	1	None identified	00:05:06
participant_1174	Wales	Wales	55 - 64	Male		CF42	Apprenticeship / Trade school	£60,001 - £80,000	No	0	1	0	0	1	0	1	1	1	1	1	1	3	1	3	1	2	3	1	1	1	2	2	1	1	1	1	1	None identified	00:20:04
participant_380	Wales	Wales	65+	Male		LL28	High school/secondary school or equivalent	£20,001 - £30,000	No	0	0	1	0	1	0	1	1	1	1	1	1	2	1	3	3	2	2	1	1	1	2	2	1	1	1	3	1	None identified	00:29:50
participant_1396	Wales	Wales	65+	Female		SA31	High school/secondary school or equivalent	£10,001 - £20,000	No	0	1	0	0	0	0	1	1	1	1	1	1	2	1	1	1	2	1	1	1	1	2	2	2	1	1	1	1	None identified	00:10:09
participant_1532	Wales	Wales	65+	Male		LL30	First degree level qualification including undergraduate degrees, foundation degrees, graduate membership of a professional institute etc	£60,001 - £80,000	Yes	1	0	0	0	0	0	1	1	1	1	2	3	2	1	3	1	2	2	1	1	1	2	2	3	1	2	1	1	None identified	00:07:22
participant_766	Northern Ireland	Northern Ireland	25 - 34	Male		BT55	First degree level qualification including undergraduate degrees, foundation degrees, graduate membership of a professional institute etc	£40,001 - £60,000	Yes	1	0	0	0	0	0	2	1	1	1	2	2	1	1	2	1	2	2	1	1	1	2	2	2	1	1	1	2	None identified	00:05:12
participant_224	Wales	Wales	35 - 44	Male		CF81	First degree level qualification including undergraduate degrees, foundation degrees, graduate membership of a professional institute etc	£30,001 - £40,000	Yes	1	0	0	0	0	0	1	1	1	3	1	1	3	1	2	1	1	2	1	1	1	3	1	1	1	2	1	1	None identified	00:35:07
participant_120	Northern Ireland	Northern Ireland	65+	Female		BT40	High school/secondary school or equivalent	Less than £10,000	Yes	1	0	0	0	0	0	1	1	1	1	1	1	2	3	3	1	2	2	1	1	1	2	2	3	1	1	1	3	None identified	00:04:49
participant_1319	Northern Ireland	Northern Ireland	65+	Male		BT93	First degree level qualification including undergraduate degrees, foundation degrees, graduate membership of a professional institute etc	£40,001 - £60,000	Yes	1	0	0	0	0	0	1	1	1	2	1	3	2	3	3	3	3	2	1	3	3	2	2	1	1	1	3	1	None identified	00:20:48
participant_1054	Northern Ireland	Northern Ireland	25 - 34	Male		BT21	University higher degree (e.g. MSc, PhD)	£30,001 - £40,000	No	0	0	0	0	1	0	1	3	1	1	3	1	1	3	2	1	2	1	3	2	1	3	3	3	1	1	3	1	None identified	00:10:53
participant_1145	Northern Ireland	Northern Ireland	18 - 24	Female		BT12	First degree level qualification including undergraduate degrees, foundation degrees, graduate membership of a professional institute etc	Less than £10,000	Yes	1	0	0	0	0	0	1	1	1	1	2	2	2	1	3	3	2	2	1	2	1	2	2	1	1	1	1	1	None identified	00:04:03
participant_1579	Scotland	Scotland	25 - 34	Male		G21	University higher degree (e.g. MSc, PhD)	£150,001 - £200,000	No	0	0	1	0	0	0	1	1	1	1	1	1	1	1	1	1	1	1	1	1	1	1	1	1	1	1	1	1	All True	00:04:40
participant_189	Northern Ireland	Northern Ireland	55 - 64	Female		BT5	Apprenticeship / Trade school	£40,001 - £60,000	No	0	0	1	0	1	0	1	1	1	1	1	1	1	1	2	1	2	1	1	1	3	1	2	1	1	1	3	1	None identified	00:10:48
participant_1158	Northern Ireland	Northern Ireland	18 - 24	Female		BT66	First degree level qualification including undergraduate degrees, foundation degrees, graduate membership of a professional institute etc	£60,001 - £80,000	Yes	1	0	0	0	0	0	2	1	1	1	1	1	2	3	2	3	2	1	1	2	1	1	2	2	1	1	1	3	None identified	00:11:47
participant_1734	Northern Ireland	Northern Ireland	65+	Male		BT20	First degree level qualification including undergraduate degrees, foundation degrees, graduate membership of a professional institute etc	£40,001 - £60,000	No	0	1	1	0	1	0	1	1	3	3	1	3	2	3	3	3	2	3	3	3	3	2	2	3	3	1	3	1	None identified	00:06:51
participant_813	Northern Ireland	Northern Ireland	65+	Male		BT63	Other school (inc. School leaving exam certificate or matriculation)	Less than £10,000	Yes	1	0	0	0	0	0	1	1	1	2	1	2	1	1	2	2	2	2	1	2	1	2	2	2	2	1	2	2	None identified	00:11:50
participant_1310	Wales	Wales	65+	Female		CF5	High school/secondary school or equivalent	£30,001 - £40,000	No	0	0	0	0	0	1	1	1	1	1	2	1	2	3	2	1	2	3	1	1	1	2	2	3	1	3	3	1	None identified	00:18:02
participant_386	Northern Ireland	Northern Ireland	35 - 44	Male		BT42	High school/secondary school or equivalent	£60,001 - £80,000	No	0	0	1	0	0	0	1	1	1	1	2	1	2	1	1	1	2	2	1	2	1	2	2	1	1	1	2	1	None identified	00:05:30
participant_170	Scotland	Scotland	65+	Male		G75	High school/secondary school or equivalent	£40,001 - £60,000	No	0	0	1	0	0	0	1	1	1	2	2	1	1	1	2	1	1	2	1	1	2	2	2	1	2	1	1	1	None identified	00:04:12
participant_1758	Northern Ireland	Northern Ireland	25 - 34	Male		NE33	University higher degree (e.g. MSc, PhD)	£100,001 - £150,000	No	0	0	1	0	0	0	1	1	1	1	1	3	1	3	2	3	3	2	1	1	3	2	3	3	3	3	3	3	None identified	00:16:52
participant_565	Wales	Wales	25 - 34	Male		SA11	First degree level qualification including undergraduate degrees, foundation degrees, graduate membership of a professional institute etc	£10,001 - £20,000	No	0	0	1	0	0	0	1	3	1	2	3	1	3	2	2	3	3	3	1	1	1	1	2	3	1	1	2	1	None identified	00:03:00
participant_1739	Wales	Wales	65+	Male		CF39	First degree level qualification including undergraduate degrees, foundation degrees, graduate membership of a professional institute etc	£40,001 - £60,000	No	0	0	1	0	0	0	1	1	1	3	3	1	2	1	2	3	2	3	1	1	1	2	2	3	3	2	2	3	None identified	00:06:50
participant_1270	Northern Ireland	Northern Ireland	35 - 44	Female		BT15	High school/secondary school or equivalent	£30,001 - £40,000	Yes	1	0	1	0	1	0	1	1	1	1	1	3	2	1	2	2	2	3	1	1	1	2	2	2	1	1	2	1	None identified	00:13:22
participant_137	Wales	Wales	65+	Female		CF64	First degree level qualification including undergraduate degrees, foundation degrees, graduate membership of a professional institute etc	£80,001 - £100,000	No	0	0	1	0	1	0	1	1	2	1	2	1	2	2	1	1	2	1	1	1	2	2	2	1	1	1	1	1	None identified	00:05:02
participant_1212	Northern Ireland	Northern Ireland	45 - 54	Female		BT48	Apprenticeship / Trade school	£40,001 - £60,000	No	0	0	0	0	1	0	1	1	1	1	1	1	3	3	3	1	1	1	1	1	1	2	2	1	1	1	1	1	None identified	00:09:31
participant_39	Northern Ireland	Northern Ireland	25 - 34	Female		BT28	High school/secondary school or equivalent	£40,001 - £60,000	No	0	0	0	0	0	1	1	1	1	1	1	3	2	2	3	1	3	1	1	1	2	2	3	3	1	1	1	3	None identified	00:06:41
participant_1016	Northern Ireland	Northern Ireland	35 - 44	Female		BT24	High school/secondary school or equivalent	£60,001 - £80,000	Yes	1	0	0	0	0	0	1	1	1	1	2	3	3	1	3	3	2	3	1	1	1	3	2	3	1	1	3	3	None identified	00:05:03
participant_1606	Scotland	Scotland	65+	Female		FK2	None of the above	£30,001 - £40,000	Yes	1	0	0	0	0	0	1	1	1	1	1	1	3	3	2	1	3	3	1	1	2	2	2	1	3	2	1	3	None identified	00:03:28
participant_31	Wales	Wales	65+	Female		NP23	High school/secondary school or equivalent	£10,001 - £20,000	Yes	1	0	0	0	0	0	1	1	1	1	2	2	2	3	3	3	2	3	1	1	1	2	2	3	1	2	1	1	None identified	00:06:17
participant_150	Wales	Wales	65+	Female		LD1	First degree level qualification including undergraduate degrees, foundation degrees, graduate membership of a professional institute etc	£10,001 - £20,000	No	0	0	0	0	0	1	1	1	3	3	1	1	3	1	1	1	1	3	1	1	3	2	3	1	3	2	1	1	None identified	00:05:53
participant_1101	Wales	Wales	25 - 34	Male		CA24	University higher degree (e.g. MSc, PhD)	Less than £10,000	No	0	0	0	0	1	0	1	1	2	2	1	2	1	1	1	2	1	1	2	3	1	1	2	1	2	1	2	1	None identified	00:31:43
participant_1565	England	West Midlands	25 - 34	Male		B23	University higher degree (e.g. MSc, PhD)	£30,001 - £40,000	Yes	1	0	0	0	0	0	1	1	1	1	1	1	1	1	1	1	1	1	1	1	1	1	1	1	1	1	1	1	All True	00:04:00
participant_522	Wales	Wales	25 - 34	Male		NP20	First degree level qualification including undergraduate degrees, foundation degrees, graduate membership of a professional institute etc	£40,001 - £60,000	Yes	1	0	0	0	0	0	1	1	1	1	1	1	1	2	2	1	2	1	1	1	3	1	3	2	1	2	1	2	None identified	00:03:08
participant_1345	Northern Ireland	Northern Ireland	55 - 64	Female		BT10	High school/secondary school or equivalent	£80,001 - £100,000	Yes	1	0	0	0	0	0	2	1	1	1	1	1	3	1	2	1	2	3	1	1	1	2	2	1	1	1	1	1	None identified	00:04:22
participant_1612	Wales	Wales	35 - 44	Male		CF44	First degree level qualification including undergraduate degrees, foundation degrees, graduate membership of a professional institute etc	£30,001 - £40,000	Yes	1	0	0	0	1	0	1	1	1	1	3	1	2	1	3	1	2	3	1	1	1	3	2	1	1	1	1	1	None identified	00:02:52
participant_1400	Wales	Wales	65+	Female		CF32	High school/secondary school or equivalent	£40,001 - £60,000	No	0	0	0	0	0	1	3	1	3	3	3	3	3	3	3	3	3	3	3	3	3	3	3	3	3	3	3	1	None identified	00:05:22
participant_1086	Northern Ireland	Northern Ireland	25 - 34	Female		BT13	High school/secondary school or equivalent	£40,001 - £60,000	Yes	1	0	0	0	0	0	2	1	1	1	1	1	2	1	2	3	2	1	1	2	1	2	1	1	1	2	1	1	None identified	00:11:27
participant_1594	Wales	Wales	65+	Male		CF14	University higher degree (e.g. MSc, PhD)	£10,001 - £20,000	No	0	0	0	0	0	1	1	1	3	2	1	1	2	2	2	2	2	2	1	3	1	2	2	1	2	1	1	1	None identified	00:05:38
participant_1314	Northern Ireland	Northern Ireland	18 - 24	Female		BT67	High school/secondary school or equivalent	Prefer not to say	Yes	1	0	0	0	0	0	1	1	1	3	3	3	2	1	1	1	1	1	1	1	1	2	2	3	1	1	1	1	None identified	00:05:26
participant_292	Wales	Wales	18 - 24	Male		CF11	High school/secondary school or equivalent	Less than £10,000	No	0	0	1	0	0	0	3	2	1	3	2	3	1	3	3	1	1	1	2	3	1	3	3	1	2	2	2	1	None identified	00:04:03
participant_1090	Northern Ireland	Northern Ireland	45 - 54	Female		BT93	High school/secondary school or equivalent	£10,001 - £20,000	Yes	1	1	1	1	1	0	1	1	1	1	1	1	2	3	2	1	1	1	1	1	1	2	2	1	1	1	1	1	None identified	00:08:19
participant_1459	Wales	Wales	18 - 24	Male		NO23	University higher degree (e.g. MSc, PhD)	£30,001 - £40,000	Yes	1	0	0	0	0	0	1	1	1	3	1	1	1	1	3	1	1	1	3	3	1	1	3	3	3	3	1	2	None identified	00:03:27
participant_351	Northern Ireland	Northern Ireland	25 - 34	Female		BT41	First degree level qualification including undergraduate degrees, foundation degrees, graduate membership of a professional institute etc	£20,001 - £30,000	No	0	0	0	0	1	0	1	1	1	2	1	2	1	1	2	2	2	1	1	2	1	2	3	1	1	1	1	1	None identified	00:07:05
participant_55	Northern Ireland	Northern Ireland	25 - 34	Male		BT38	First degree level qualification including undergraduate degrees, foundation degrees, graduate membership of a professional institute etc	£40,001 - £60,000	Yes	1	0	0	0	0	0	3	3	3	3	3	3	3	3	3	3	3	3	3	3	3	3	3	3	3	3	3	3	All Don't Know	00:25:54
participant_835	Northern Ireland	Northern Ireland	18 - 24	Male		BT67	First degree level qualification including undergraduate degrees, foundation degrees, graduate membership of a professional institute etc	£10,001 - £20,000	No	0	0	1	1	1	0	1	1	3	3	2	3	2	3	3	3	3	3	3	2	1	3	2	3	1	1	3	1	None identified	00:04:59
participant_506	Northern Ireland	Northern Ireland	25 - 34	Female		BT38	Apprenticeship / Trade school	£40,001 - £60,000	Yes	1	0	0	0	0	0	1	1	1	1	2	1	2	2	3	2	2	1	1	1	3	2	2	2	1	1	1	1	None identified	00:09:36
participant_591	Wales	Wales	45 - 54	Female		CF62	First degree level qualification including undergraduate degrees, foundation degrees, graduate membership of a professional institute etc	£30,001 - £40,000	Yes	1	0	0	0	0	0	1	1	1	1	1	1	2	1	2	1	2	2	1	1	1	2	2	1	1	2	1	1	None identified	00:03:35
participant_239	Northern Ireland	Northern Ireland	18 - 24	Female		BT62	Apprenticeship / Trade school	Prefer not to say	No	0	0	1	1	1	0	1	1	1	3	1	1	3	3	3	3	1	3	3	1	3	3	3	3	1	1	3	3	None identified	00:05:00
participant_1664	Wales	Wales	65+	Female		CF5	First degree level qualification including undergraduate degrees, foundation degrees, graduate membership of a professional institute etc	£20,001 - £30,000	No	0	0	1	0	1	0	1	1	1	3	1	1	2	3	2	1	3	3	1	1	3	3	2	1	1	2	1	1	None identified	00:04:11
participant_234	Wales	Wales	65+	Male		CF32	High school/secondary school or equivalent	£30,001 - £40,000	No	0	0	1	0	0	0	1	1	1	3	1	1	2	3	3	3	2	2	1	1	3	2	2	1	1	1	1	1	None identified	00:05:27
participant_101	Wales	Wales	65+	Female		LL18	University higher degree (e.g. MSc, PhD)	£30,001 - £40,000	Yes	1	0	0	0	0	0	1	1	1	1	1	1	2	1	2	1	2	1	1	1	2	2	2	1	1	2	1	1	None identified	00:05:35
participant_460	Northern Ireland	Northern Ireland	18 - 24	Female		BT7	University higher degree (e.g. MSc, PhD)	Prefer not to say	Yes	1	0	0	0	0	0	3	3	3	3	3	3	1	3	3	3	3	3	3	3	3	2	3	3	3	3	2	3	None identified	00:06:49
participant_16	Wales	Wales	35 - 44	Male		LL18	First degree level qualification including undergraduate degrees, foundation degrees, graduate membership of a professional institute etc	£60,001 - £80,000	Yes	1	0	0	0	0	0	1	1	1	1	1	1	2	1	3	1	2	1	1	1	1	2	2	3	1	2	1	1	None identified	00:04:15
participant_1713	Northern Ireland	Northern Ireland	25 - 34	Male		BT14	High school/secondary school or equivalent	£40,001 - £60,000	Yes	1	0	0	0	0	0	1	1	1	1	2	2	2	1	2	2	2	3	1	2	1	2	2	2	1	2	2	1	None identified	00:05:41
participant_1215	Wales	Wales	25 - 34	Male		LL19	Apprenticeship / Trade school	£40,001 - £60,000	Yes	1	0	0	0	0	0	1	1	1	1	1	3	2	3	3	1	2	3	1	1	1	3	2	1	1	3	1	1	None identified	00:05:20
participant_801	Northern Ireland	Northern Ireland	55 - 64	Female		BT38	First degree level qualification including undergraduate degrees, foundation degrees, graduate membership of a professional institute etc	Prefer not to say	Yes	1	0	0	0	0	0	1	1	1	1	2	1	3	3	2	1	2	3	1	3	1	2	2	1	1	1	1	1	None identified	00:04:53
participant_561	Wales	Wales	18 - 24	Male		CF62	None of the above	£40,001 - £60,000	No	0	0	0	0	0	1	1	1	1	2	3	1	1	2	2	3	2	1	2	1	3	2	3	1	1	3	3	3	None identified	00:02:25
participant_1109	Northern Ireland	Northern Ireland	55 - 64	Female		BT20	High school/secondary school or equivalent	£30,001 - £40,000	Yes	1	0	1	0	0	0	1	1	1	1	1	1	2	1	1	1	2	2	1	1	1	2	2	1	1	1	1	1	None identified	00:04:31
participant_440	Wales	Wales	65+	Female		SA13	High school/secondary school or equivalent	£20,001 - £30,000	No	0	0	1	0	0	0	1	1	1	1	2	1	2	2	2	1	2	1	1	1	1	2	2	1	1	2	1	1	None identified	00:06:56
participant_1414	Scotland	Scotland	65+	Female		FK6	High school/secondary school or equivalent	£30,001 - £40,000	No	0	0	1	0	1	0	1	1	1	3	1	1	2	1	2	3	2	2	1	1	3	2	2	3	2	1	1	1	None identified	00:07:56
participant_828	Wales	Wales	65+	Female		SA31	First degree level qualification including undergraduate degrees, foundation degrees, graduate membership of a professional institute etc	£10,001 - £20,000	No	0	0	1	0	1	0	1	1	3	3	3	3	3	3	3	3	3	3	3	3	3	3	3	3	3	1	3	3	None identified	00:11:14
participant_765	Scotland	Scotland	65+	Female		KA27	First degree level qualification including undergraduate degrees, foundation degrees, graduate membership of a professional institute etc	Prefer not to say	No	0	0	1	0	0	0	1	1	1	2	2	1	2	1	2	3	2	2	1	2	1	2	2	3	1	2	1	1	None identified	00:06:03
participant_1021	Northern Ireland	Northern Ireland	55 - 64	Male		BT29	First degree level qualification including undergraduate degrees, foundation degrees, graduate membership of a professional institute etc	£60,001 - £80,000	No	0	0	0	0	0	1	1	1	1	1	2	1	1	1	1	2	2	2	1	1	1	2	2	1	1	1	1	1	None identified	00:06:08
participant_1671	Northern Ireland	Northern Ireland	25 - 34	Female		BT13	University higher degree (e.g. MSc, PhD)	£20,001 - £30,000	No	0	0	0	0	0	1	1	1	3	3	3	1	3	3	2	1	2	3	1	1	1	2	2	3	1	3	3	1	None identified	00:04:43
participant_1592	Scotland	Scotland	65+	Female		EH15	First degree level qualification including undergraduate degrees, foundation degrees, graduate membership of a professional institute etc	£20,001 - £30,000	No	0	0	0	0	1	0	2	1	1	2	1	1	2	2	1	2	2	2	1	2	2	2	2	1	1	2	1	2	None identified	00:03:53
participant_1673	Northern Ireland	Northern Ireland	25 - 34	Male		BT39	High school/secondary school or equivalent	£30,001 - £40,000	Yes	1	0	0	0	0	0	1	1	1	1	3	1	2	1	3	3	2	2	1	1	1	2	2	3	1	2	1	3	None identified	00:04:22
participant_861	Wales	Wales	35 - 44	Male		SA2	First degree level qualification including undergraduate degrees, foundation degrees, graduate membership of a professional institute etc	£20,001 - £30,000	Yes	1	0	1	0	0	0	1	1	1	2	2	1	1	1	1	2	2	1	2	2	1	2	2	1	1	2	2	1	None identified	00:12:42
participant_1329	Northern Ireland	Northern Ireland	18 - 24	Female		BT40	First degree level qualification including undergraduate degrees, foundation degrees, graduate membership of a professional institute etc	£60,001 - £80,000	Yes	1	0	0	0	1	0	1	1	1	1	1	1	2	2	1	1	2	2	1	2	1	2	1	2	2	1	1	1	None identified	00:12:55
participant_1278	Wales	Wales	65+	Female		CF42	High school/secondary school or equivalent	£20,001 - £30,000	No	0	0	1	0	1	0	1	1	1	1	2	1	2	1	3	1	2	3	1	3	3	2	2	1	1	1	1	1	None identified	00:09:12
participant_1179	Northern Ireland	Northern Ireland	45 - 54	Male		BT51	First degree level qualification including undergraduate degrees, foundation degrees, graduate membership of a professional institute etc	£10,001 - £20,000	No	0	0	1	0	1	0	1	1	1	1	3	3	2	1	2	1	2	3	1	3	2	2	2	2	1	1	3	1	None identified	00:05:19
participant_252	Wales	Wales	65+	Male		NP13	First degree level qualification including undergraduate degrees, foundation degrees, graduate membership of a professional institute etc	Prefer not to say	No	0	1	0	0	1	0	1	1	1	1	2	1	2	1	3	1	2	3	1	1	1	2	2	1	1	2	3	1	None identified	00:13:02
participant_594	Wales	Wales	65+	Male		LL13	Apprenticeship / Trade school	£10,001 - £20,000	No	0	1	1	0	1	0	1	3	1	3	1	1	2	1	3	3	3	3	1	1	1	2	2	1	3	2	1	1	None identified	00:08:49
participant_358	Northern Ireland	Northern Ireland	25 - 34	Female		BT12	University higher degree (e.g. MSc, PhD)	£60,001 - £80,000	Yes	1	0	0	0	0	0	1	1	1	1	2	1	1	1	2	1	2	1	1	1	1	1	1	2	2	2	1	1	None identified	00:05:51
participant_94	Wales	Wales	45 - 54	Male		CF32	First degree level qualification including undergraduate degrees, foundation degrees, graduate membership of a professional institute etc	£40,001 - £60,000	Yes	1	0	0	0	0	0	3	1	1	1	1	1	1	1	2	3	1	2	3	1	3	1	2	3	1	2	1	1	None identified	00:04:52
participant_862	Scotland	Scotland	65+	Female		G67	High school/secondary school or equivalent	£10,001 - £20,000	Yes	1	0	0	0	0	0	1	1	1	1	1	1	2	1	1	1	3	1	1	1	1	2	2	1	1	2	1	1	None identified	00:28:48
participant_1453	Northern Ireland	Northern Ireland	45 - 54	Female		BT23	First degree level qualification including undergraduate degrees, foundation degrees, graduate membership of a professional institute etc	Less than £10,000	No	0	1	0	0	0	0	1	1	1	2	1	1	1	1	3	1	1	2	1	1	3	2	2	1	2	1	1	1	None identified	00:06:50
participant_80	Northern Ireland	Northern Ireland	18 - 24	Female		BT9	First degree level qualification including undergraduate degrees, foundation degrees, graduate membership of a professional institute etc	£30,001 - £40,000	Yes	1	0	0	0	0	0	1	1	1	1	2	1	2	1	1	2	2	3	1	3	1	3	2	1	1	1	3	1	None identified	00:03:44
participant_914	Wales	Wales	18 - 24	Male		SA15	Apprenticeship / Trade school	£10,001 - £20,000	Yes	1	0	0	0	0	0	1	1	3	2	3	3	2	3	3	3	3	3	3	3	1	3	3	3	1	2	3	1	None identified	00:02:46
participant_657	Northern Ireland	Northern Ireland	45 - 54	Male		BT43	Apprenticeship / Trade school	£40,001 - £60,000	Yes	1	0	0	0	0	0	1	1	1	1	2	1	2	1	2	1	2	1	1	1	1	2	2	1	1	1	1	1	None identified	00:09:33
participant_768	Wales	Wales	18 - 24	Male		LL11	First degree level qualification including undergraduate degrees, foundation degrees, graduate membership of a professional institute etc	Prefer not to say	Yes	1	0	0	0	0	0	1	1	1	1	1	1	2	3	3	2	1	1	1	2	2	1	1	3	1	3	1	3	None identified	00:08:22
participant_1380	Wales	Wales	45 - 54	Male		NP19	High school/secondary school or equivalent	£30,001 - £40,000	Yes	1	0	0	0	0	0	2	1	2	2	2	3	2	2	2	1	3	2	1	1	1	2	2	3	1	2	1	1	None identified	00:08:51
participant_29	Wales	Wales	65+	Female		CF62	University higher degree (e.g. MSc, PhD)	£10,001 - £20,000	Yes	1	0	0	0	0	0	1	1	1	1	1	1	1	1	3	1	2	2	1	1	2	3	2	3	1	3	1	1	None identified	00:07:11
participant_548	Northern Ireland	Northern Ireland	45 - 54	Male		BT40	High school/secondary school or equivalent	£40,001 - £60,000	Yes	1	0	0	0	1	0	1	1	2	2	1	1	2	1	2	2	2	2	1	2	1	2	2	1	1	1	2	1	None identified	00:04:55
participant_1544	Wales	Wales	35 - 44	Male		SA5	High school/secondary school or equivalent	£20,001 - £30,000	Yes	1	0	0	0	0	0	1	1	1	1	2	3	1	3	2	3	3	2	1	1	3	2	2	3	1	2	3	3	None identified	00:11:46
participant_127	Northern Ireland	Northern Ireland	55 - 64	Female		BT6	First degree level qualification including undergraduate degrees, foundation degrees, graduate membership of a professional institute etc	£40,001 - £60,000	Yes	1	0	0	0	0	0	1	1	3	1	2	3	2	3	3	3	2	3	1	1	3	2	3	3	1	1	3	1	None identified	00:03:48
participant_1028	Wales	Wales	35 - 44	Male		CF46	Apprenticeship / Trade school	£30,001 - £40,000	No	0	0	0	1	1	0	1	1	1	3	3	1	3	1	3	1	2	3	1	3	1	2	3	3	1	2	1	3	None identified	00:06:11
participant_567	Wales	Wales	35 - 44	Male		CH5	Apprenticeship / Trade school	£30,001 - £40,000	No	0	0	1	0	0	0	1	1	1	1	2	1	2	2	2	1	2	2	1	1	1	2	2	1	1	2	1	1	None identified	00:03:05
participant_970	Northern Ireland	Northern Ireland	18 - 24	Male		BT66	High school/secondary school or equivalent	£20,001 - £30,000	Yes	1	0	0	0	0	0	1	3	1	1	2	1	2	1	3	1	3	1	1	2	1	2	2	3	1	2	1	2	None identified	00:04:11
participant_431	Northern Ireland	Northern Ireland	35 - 44	Male		BT19	First degree level qualification including undergraduate degrees, foundation degrees, graduate membership of a professional institute etc	£40,001 - £60,000	Yes	1	0	0	0	0	0	1	3	3	1	2	3	2	3	3	3	2	2	3	1	3	2	1	3	2	2	3	2	None identified	00:02:42
participant_589	Wales	Wales	25 - 34	Male		CF11	University higher degree (e.g. MSc, PhD)	£80,001 - £100,000	Yes	1	0	0	0	0	0	1	1	1	3	2	2	3	1	2	2	1	3	2	3	1	3	3	1	3	3	2	3	None identified	00:04:42
participant_1013	Northern Ireland	Northern Ireland	45 - 54	Female		BT66	High school/secondary school or equivalent	£10,001 - £20,000	No	0	0	0	0	0	1	1	1	1	1	1	1	2	1	1	1	1	1	1	1	3	1	2	1	1	1	1	1	None identified	00:05:14
participant_739	Northern Ireland	Northern Ireland	35 - 44	Male		BT38	First degree level qualification including undergraduate degrees, foundation degrees, graduate membership of a professional institute etc	£80,001 - £100,000	No	0	0	1	0	0	0	1	1	1	3	2	1	2	1	2	3	1	1	3	3	1	2	3	2	3	3	3	3	None identified	00:06:22
participant_129	Northern Ireland	Northern Ireland	55 - 64	Female		BT11	High school/secondary school or equivalent	£20,001 - £30,000	No	0	1	0	0	1	0	1	1	1	1	1	1	2	2	2	2	1	1	1	1	1	2	2	1	1	1	1	1	None identified	00:06:00
participant_479	Northern Ireland	Northern Ireland	55 - 64	Male		BT4	High school/secondary school or equivalent	£10,001 - £20,000	No	0	0	0	0	1	0	1	3	2	3	3	2	1	1	2	2	2	2	1	2	1	2	2	3	1	1	3	3	None identified	00:11:29
participant_1485	Wales	Wales	35 - 44	Male		CF61	First degree level qualification including undergraduate degrees, foundation degrees, graduate membership of a professional institute etc	£100,001 - £150,000	No	0	1	0	0	0	0	1	1	1	1	1	1	1	1	2	1	1	1	1	1	1	1	1	2	1	1	1	1	None identified	00:09:06
participant_1425	Wales	Wales	35 - 44	Male		CF44	Apprenticeship / Trade school	Less than £10,000	Yes	1	0	0	0	0	0	1	1	1	1	3	1	1	1	2	3	3	1	1	3	1	2	2	3	1	2	1	1	None identified	00:05:32
participant_36	Northern Ireland	Northern Ireland	65+	Male		BT42	Apprenticeship / Trade school	£20,001 - £30,000	No	0	0	1	0	1	0	1	1	1	1	2	3	2	1	3	2	2	1	1	1	1	2	2	1	1	1	1	3	None identified	00:06:50
participant_755	Northern Ireland	Northern Ireland	25 - 34	Male		BT19	First degree level qualification including undergraduate degrees, foundation degrees, graduate membership of a professional institute etc	£10,001 - £20,000	Yes	1	0	0	0	0	0	1	1	1	1	1	1	2	1	1	1	1	1	1	1	1	2	2	1	1	1	1	1	None identified	00:04:38
participant_458	Wales	Wales	35 - 44	Male		SA7	First degree level qualification including undergraduate degrees, foundation degrees, graduate membership of a professional institute etc	£40,001 - £60,000	Yes	1	0	0	0	0	0	1	3	1	1	2	1	2	3	3	1	3	3	1	1	1	3	2	1	1	3	1	1	None identified	00:03:48
participant_33	Wales	Wales	65+	Female		CF32	High school/secondary school or equivalent	£30,001 - £40,000	No	0	0	1	0	0	0	1	1	1	2	1	1	3	1	2	1	1	2	1	1	1	2	2	3	2	1	1	1	None identified	00:05:47
participant_451	Wales	Wales	45 - 54	Male		CF15	First degree level qualification including undergraduate degrees, foundation degrees, graduate membership of a professional institute etc	£80,001 - £100,000	Yes	1	0	0	0	0	0	1	1	1	3	3	1	2	3	2	2	2	3	1	2	1	2	1	3	1	2	3	1	None identified	00:07:01
participant_1131	Northern Ireland	Northern Ireland	55 - 64	Female		BT60	First degree level qualification including undergraduate degrees, foundation degrees, graduate membership of a professional institute etc	£40,001 - £60,000	Yes	1	0	0	0	0	0	1	1	1	1	1	3	2	3	1	1	3	3	1	1	1	2	3	3	1	1	3	3	None identified	00:04:40
participant_1041	Northern Ireland	Northern Ireland	65+	Male		BT10	University higher degree (e.g. MSc, PhD)	£40,001 - £60,000	No	0	0	0	0	0	1	1	1	3	2	2	3	3	1	2	2	2	2	1	1	2	2	2	3	1	1	3	3	None identified	00:03:29
participant_1406	Wales	Wales	35 - 44	Male		CF10	First degree level qualification including undergraduate degrees, foundation degrees, graduate membership of a professional institute etc	£30,001 - £40,000	Yes	1	0	0	0	0	0	1	1	1	1	1	1	1	1	1	1	1	1	1	1	1	1	1	3	1	1	3	1	None identified	00:20:20
participant_949	Wales	Wales	45 - 54	Male		CF37	University higher degree (e.g. MSc, PhD)	£40,001 - £60,000	Yes	1	0	0	0	0	0	1	1	1	1	1	1	2	1	2	1	2	1	1	1	1	2	2	1	1	2	1	1	None identified	00:05:35
participant_1662	Northern Ireland	Northern Ireland	45 - 54	Female		BT48	High school/secondary school or equivalent	£10,001 - £20,000	Yes	1	0	0	0	1	0	1	1	1	1	1	1	2	1	3	1	3	1	1	1	3	2	2	1	1	1	1	1	None identified	00:11:59
participant_520	Northern Ireland	Northern Ireland	35 - 44	Male		BT43	University higher degree (e.g. MSc, PhD)	£100,001 - £150,000	Yes	1	0	0	0	0	0	1	2	1	1	1	1	3	1	1	3	1	2	1	1	1	2	1	1	1	2	1	2	None identified	00:05:55
participant_371	Northern Ireland	Northern Ireland	45 - 54	Female		BT79	First degree level qualification including undergraduate degrees, foundation degrees, graduate membership of a professional institute etc	£40,001 - £60,000	Yes	1	0	0	0	0	0	1	1	2	1	2	1	2	1	2	2	2	2	3	1	2	2	2	2	1	1	1	1	None identified	00:04:34
participant_1326	Northern Ireland	Northern Ireland	25 - 34	Male		BT74	University higher degree (e.g. MSc, PhD)	£40,001 - £60,000	Yes	1	0	0	0	1	0	1	2	1	3	1	2	3	2	2	1	1	1	1	2	1	3	1	1	1	2	1	1	None identified	00:11:55
participant_532	Scotland	Scotland	65+	Female		KY2	First degree level qualification including undergraduate degrees, foundation degrees, graduate membership of a professional institute etc	£10,001 - £20,000	No	0	0	0	0	1	0	1	1	3	1	3	1	3	1	2	3	2	2	1	1	3	2	2	1	3	3	3	1	None identified	00:03:40
participant_269	Northern Ireland	Northern Ireland	45 - 54	Female		BT56	First degree level qualification including undergraduate degrees, foundation degrees, graduate membership of a professional institute etc	£30,001 - £40,000	Yes	1	0	0	0	0	0	1	1	1	1	1	1	2	1	2	1	2	3	1	1	2	2	2	1	1	1	1	1	None identified	00:06:19
participant_1102	Scotland	Scotland	65+	Female		AB42	University higher degree (e.g. MSc, PhD)	£30,001 - £40,000	No	0	0	1	0	1	0	1	1	3	2	2	1	2	1	2	2	2	2	2	2	1	2	2	2	2	2	2	2	None identified	00:04:41
participant_617	Northern Ireland	Northern Ireland	45 - 54	Female		BT82	University higher degree (e.g. MSc, PhD)	£80,001 - £100,000	Yes	1	0	0	0	1	0	1	1	1	1	3	3	2	3	3	3	3	2	3	1	3	2	3	3	1	1	3	3	None identified	00:05:28
participant_1192	Wales	Wales	35 - 44	Male		NP19	First degree level qualification including undergraduate degrees, foundation degrees, graduate membership of a professional institute etc	£20,001 - £30,000	Yes	1	0	0	0	0	0	1	1	1	3	2	1	2	1	2	2	2	2	1	1	2	2	2	3	1	2	3	3	None identified	00:08:16
participant_764	Northern Ireland	Northern Ireland	45 - 54	Female		BT15	First degree level qualification including undergraduate degrees, foundation degrees, graduate membership of a professional institute etc	£20,001 - £30,000	Yes	1	0	1	0	0	0	1	1	1	1	3	1	3	3	2	3	3	2	1	3	3	3	2	3	3	3	3	1	None identified	00:03:28
participant_201	Scotland	Scotland	18 - 24	Male		G67	First degree level qualification including undergraduate degrees, foundation degrees, graduate membership of a professional institute etc	£30,001 - £40,000	Yes	1	0	0	0	0	0	3	1	1	2	3	2	1	2	3	1	1	3	2	2	2	1	1	2	1	2	2	3	None identified	00:02:36
participant_962	Northern Ireland	Northern Ireland	55 - 64	Male		BT4	University higher degree (e.g. MSc, PhD)	£40,001 - £60,000	Yes	1	0	0	0	0	0	1	1	1	2	2	1	3	1	2	3	2	3	1	3	1	2	2	3	1	2	2	1	None identified	00:04:53
participant_856	Wales	Wales	45 - 54	Male		CF37	University higher degree (e.g. MSc, PhD)	£100,001 - £150,000	No	0	0	1	0	0	0	2	1	1	1	2	1	2	1	2	1	2	2	1	1	1	2	1	2	1	1	1	1	None identified	00:30:12
participant_1618	Northern Ireland	Northern Ireland	35 - 44	Male		BT52	Apprenticeship / Trade school	Prefer not to say	No	0	0	0	0	0	1	1	3	3	3	1	1	2	3	3	3	3	3	3	3	3	3	2	3	3	1	3	3	None identified	00:04:56
participant_38	Northern Ireland	Northern Ireland	35 - 44	Male		BT45	High school/secondary school or equivalent	£60,001 - £80,000	Yes	1	0	0	0	0	0	1	1	1	1	2	1	2	2	2	3	1	2	1	3	3	2	2	1	3	1	2	1	None identified	00:04:47
participant_1573	Northern Ireland	Northern Ireland	55 - 64	Female		BT23	Other school (inc. School leaving exam certificate or matriculation)	£20,001 - £30,000	Yes	1	0	0	0	0	0	1	1	1	1	1	1	2	1	1	1	2	2	1	1	1	2	2	1	1	1	1	1	None identified	00:03:23
participant_469	Wales	Wales	45 - 54	Male		CH6	Other school (inc. School leaving exam certificate or matriculation)	£80,001 - £100,000	Yes	1	0	0	0	0	0	1	1	1	1	2	1	1	1	2	3	2	2	1	1	3	2	2	3	1	1	3	1	None identified	00:05:16
participant_1528	Northern Ireland	Northern Ireland	65+	Male		BT23	First degree level qualification including undergraduate degrees, foundation degrees, graduate membership of a professional institute etc	£40,001 - £60,000	No	0	0	0	0	0	1	1	1	3	1	1	1	3	1	2	2	2	3	1	1	1	2	2	1	1	1	1	1	None identified	00:06:50
participant_98	Northern Ireland	Northern Ireland	25 - 34	Male		BT36	University higher degree (e.g. MSc, PhD)	£40,001 - £60,000	Yes	1	0	0	0	0	0	1	1	3	2	2	2	2	3	2	2	2	3	3	2	3	3	3	1	1	2	2	1	None identified	00:05:31
participant_1624	Northern Ireland	Northern Ireland	45 - 54	Female		BT6	First degree level qualification including undergraduate degrees, foundation degrees, graduate membership of a professional institute etc	£20,001 - £30,000	No	0	0	0	0	0	1	1	1	1	1	1	1	2	3	3	3	2	3	1	1	1	2	2	3	1	1	1	3	None identified	00:06:10
participant_32	Wales	Wales	45 - 54	Male		NP20	First degree level qualification including undergraduate degrees, foundation degrees, graduate membership of a professional institute etc	Prefer not to say	No	0	0	1	0	0	0	1	1	1	1	1	1	3	1	3	1	1	3	1	1	1	2	2	1	1	1	1	1	None identified	00:03:51
participant_1384	Wales	Wales	35 - 44	Male		LL40	University higher degree (e.g. MSc, PhD)	£60,001 - £80,000	Yes	1	0	0	0	0	0	3	2	1	1	1	1	1	2	2	2	1	2	1	2	3	1	1	1	1	1	2	3	None identified	00:18:58
participant_1298	Wales	Wales	35 - 44	Male		SA1	First degree level qualification including undergraduate degrees, foundation degrees, graduate membership of a professional institute etc	£20,001 - £30,000	No	0	0	0	0	0	1	1	1	1	2	2	1	1	3	1	1	2	3	1	2	3	1	1	1	2	2	1	1	None identified	00:04:16
participant_866	Wales	Wales	35 - 44	Male		LL57	University higher degree (e.g. MSc, PhD)	£60,001 - £80,000	No	0	1	0	0	0	0	1	1	1	3	3	1	2	1	3	2	2	3	1	2	1	2	3	3	1	1	1	1	None identified	00:04:07
participant_1258	Northern Ireland	Northern Ireland	65+	Male		BT5	Apprenticeship / Trade school	£30,001 - £40,000	No	0	0	1	0	0	0	1	1	1	1	2	1	2	1	2	1	2	2	1	1	1	2	3	1	1	1	3	1	None identified	00:06:36
participant_1361	Northern Ireland	Northern Ireland	65+	Male		BT71	University higher degree (e.g. MSc, PhD)	£40,001 - £60,000	Yes	1	0	0	0	0	0	1	1	1	1	1	2	2	1	2	1	1	1	1	1	1	2	2	3	1	1	1	1	None identified	00:05:44
participant_1673	Northern Ireland	Northern Ireland	45 - 54	Female		BT17	High school/secondary school or equivalent	£20,001 - £30,000	No	0	0	0	0	1	0	1	1	1	1	1	1	2	1	3	3	1	3	1	1	1	3	2	1	1	1	1	1	None identified	00:04:43
participant_1190	Wales	Wales	35 - 44	Male		CF31	University higher degree (e.g. MSc, PhD)	£150,001 - £200,000	Yes	1	0	0	0	0	0	1	1	1	1	1	1	1	1	1	1	1	1	1	1	1	1	1	1	1	1	1	1	All True	00:05:16
participant_1448	Northern Ireland	Northern Ireland	25 - 34	Male		GU33	University higher degree (e.g. MSc, PhD)	£150,001 - £200,000	Yes	1	0	0	0	0	0	1	2	1	1	2	1	1	2	1	2	2	2	1	1	1	1	1	2	2	1	1	1	None identified	00:19:53
participant_390	Northern Ireland	Northern Ireland	45 - 54	Male		BT28	High school/secondary school or equivalent	£40,001 - £60,000	No	0	0	0	0	1	0	1	1	1	3	2	1	3	3	3	3	3	3	1	3	3	3	2	3	1	1	3	3	None identified	00:12:05
participant_1243	Wales	Wales	45 - 54	Male		CH5	First degree level qualification including undergraduate degrees, foundation degrees, graduate membership of a professional institute etc	£30,001 - £40,000	No	0	0	1	0	0	0	1	1	1	3	1	1	2	3	1	1	3	3	1	3	1	2	3	1	1	1	1	1	None identified	00:03:40
participant_722	Wales	Wales	45 - 54	Male		NP4	First degree level qualification including undergraduate degrees, foundation degrees, graduate membership of a professional institute etc	£40,001 - £60,000	No	0	0	0	0	0	1	1	1	3	3	2	3	2	2	2	2	2	2	1	2	1	2	2	2	1	1	3	3	None identified	00:04:59
participant_602	Northern Ireland	Northern Ireland	45 - 54	Female		BT67	University higher degree (e.g. MSc, PhD)	£60,001 - £80,000	No	0	1	0	0	0	0	1	1	1	2	1	2	2	1	2	2	2	2	1	1	1	2	2	1	2	1	2	2	None identified	00:06:17
participant_699	Northern Ireland	Northern Ireland	55 - 64	Male		BT38	High school/secondary school or equivalent	£20,001 - £30,000	No	0	0	1	0	0	0	1	1	1	3	1	3	2	1	2	1	3	3	1	1	1	2	2	1	1	1	1	1	None identified	00:05:18
participant_1686	Northern Ireland	Northern Ireland	55 - 64	Male		BT5	First degree level qualification including undergraduate degrees, foundation degrees, graduate membership of a professional institute etc	£40,001 - £60,000	No	0	1	0	1	1	0	1	3	1	3	1	1	2	2	3	1	2	3	1	1	1	2	3	3	1	2	1	3	None identified	00:15:18
participant_815	Northern Ireland	Northern Ireland	55 - 64	Female		BT11	High school/secondary school or equivalent	£10,001 - £20,000	Yes	1	0	0	0	0	0	1	1	1	1	1	1	1	1	1	1	2	2	1	1	1	2	2	1	1	1	3	1	None identified	00:06:50
participant_464	Wales	Wales	55 - 64	Male		NP19	Apprenticeship / Trade school	£20,001 - £30,000	Yes	1	0	0	0	0	0	1	1	1	1	1	1	2	1	3	2	2	2	1	1	2	2	2	1	1	2	1	1	None identified	00:06:32
participant_1135	Northern Ireland	Northern Ireland	25 - 34	Male		BT40	High school/secondary school or equivalent	£30,001 - £40,000	No	0	0	1	0	1	0	1	3	1	3	1	3	2	3	3	3	2	3	1	3	1	2	3	3	1	1	1	3	None identified	00:09:56
participant_1135	Wales	Wales	35 - 44	Male		SA6	High school/secondary school or equivalent	£40,001 - £60,000	Yes	1	0	0	0	0	0	1	1	1	1	2	1	2	2	2	1	2	2	1	2	1	2	2	1	1	2	2	1	None identified	00:06:13
participant_1620	Northern Ireland	Northern Ireland	18 - 24	Male		BT51	Apprenticeship / Trade school	£40,001 - £60,000	No	0	0	0	1	0	0	1	3	3	1	3	1	3	2	3	3	2	3	1	3	1	3	3	3	3	3	1	1	None identified	00:03:54
participant_301	Northern Ireland	Northern Ireland	18 - 24	Male		BT53	First degree level qualification including undergraduate degrees, foundation degrees, graduate membership of a professional institute etc	£40,001 - £60,000	Yes	1	0	0	0	0	0	1	1	1	3	2	1	2	1	1	2	2	2	1	2	1	1	2	3	1	2	2	1	None identified	00:03:37
participant_942	Northern Ireland	Northern Ireland	45 - 54	Male		BT53	University higher degree (e.g. MSc, PhD)	£60,001 - £80,000	No	0	1	0	0	0	0	1	1	1	1	3	1	2	2	1	3	1	3	1	1	3	2	2	2	1	2	2	3	None identified	00:08:55
participant_78	Northern Ireland	Northern Ireland	55 - 64	Male		BT40	High school/secondary school or equivalent	£30,001 - £40,000	Yes	1	0	0	0	0	0	1	2	1	1	2	1	2	1	1	2	1	1	1	2	2	1	1	1	1	1	2	2	None identified	00:09:16
participant_815	Northern Ireland	Northern Ireland	25 - 34	Male		BT23	University higher degree (e.g. MSc, PhD)	£60,001 - £80,000	Yes	1	0	0	0	0	0	1	1	1	2	1	1	2	1	2	2	3	3	1	2	1	2	2	3	1	1	1	3	None identified	00:05:02
participant_1659	Northern Ireland	Northern Ireland	35 - 44	Male		BT14	University higher degree (e.g. MSc, PhD)	£40,001 - £60,000	No	0	0	0	1	0	0	1	1	1	3	2	1	2	3	2	2	2	2	1	2	3	2	2	2	1	2	3	2	None identified	00:10:13
participant_815	Northern Ireland	Northern Ireland	25 - 34	Male		BT60	University higher degree (e.g. MSc, PhD)	£10,001 - £20,000	Yes	1	0	0	0	0	0	1	1	1	1	1	1	1	1	1	1	1	1	1	1	1	1	1	1	1	1	1	1	All True	00:08:08
participant_835	Northern Ireland	Northern Ireland	45 - 54	Male		BT78	Apprenticeship / Trade school	£60,001 - £80,000	Yes	1	0	0	0	0	0	2	1	1	1	2	3	2	1	2	1	2	3	1	2	2	2	2	3	3	1	1	3	None identified	00:06:19
participant_1452	Wales	Wales	35 - 44	Male		CF38	High school/secondary school or equivalent	£30,001 - £40,000	Yes	1	0	1	0	1	0	2	1	1	1	1	2	3	3	2	2	3	3	1	2	3	2	2	3	1	2	3	1	None identified	00:07:26
participant_694	Northern Ireland	Northern Ireland	35 - 44	Male		PE15	University higher degree (e.g. MSc, PhD)	£60,001 - £80,000	Yes	1	0	0	0	0	0	1	1	1	1	1	1	1	2	1	1	1	1	1	1	1	2	1	1	1	1	1	1	None identified	00:08:57
participant_428	Northern Ireland	Northern Ireland	45 - 54	Female		BT49	High school/secondary school or equivalent	£10,001 - £20,000	Yes	1	0	0	0	0	0	1	1	1	1	1	3	1	2	2	3	2	1	1	1	1	3	2	1	3	1	3	1	None identified	00:06:12
participant_231	Northern Ireland	Northern Ireland	45 - 54	Female		BT17	First degree level qualification including undergraduate degrees, foundation degrees, graduate membership of a professional institute etc	£30,001 - £40,000	No	0	0	1	0	1	0	1	1	1	3	3	1	1	3	3	3	3	3	1	3	1	3	2	3	3	2	1	1	None identified	00:08:45
participant_353	Northern Ireland	Northern Ireland	25 - 34	Male		BT9	First degree level qualification including undergraduate degrees, foundation degrees, graduate membership of a professional institute etc	£40,001 - £60,000	No	0	0	0	0	1	0	1	1	1	1	1	1	2	2	3	1	3	2	1	1	1	2	1	3	1	1	1	1	None identified	00:03:46
participant_1253	Wales	Wales	35 - 44	Male		CF10	Apprenticeship / Trade school	£30,001 - £40,000	Yes	1	0	0	0	0	0	1	1	1	1	1	1	3	1	2	1	3	1	1	1	1	2	3	3	1	3	1	1	None identified	00:06:06
participant_878	Wales	Wales	35 - 44	Male		NP44	High school/secondary school or equivalent	£30,001 - £40,000	Yes	1	0	0	0	0	0	2	1	3	2	2	3	3	2	3	1	2	2	1	1	3	3	2	1	3	2	3	3	None identified	00:05:18
participant_753	Wales	Wales	35 - 44	Male		CF15	University higher degree (e.g. MSc, PhD)	£60,001 - £80,000	No	0	0	0	0	0	1	1	1	1	3	1	1	3	2	3	2	2	3	1	1	1	2	3	2	1	1	3	3	None identified	00:05:11
participant_1070	Northern Ireland	Northern Ireland	45 - 54	Female		BT49	First degree level qualification including undergraduate degrees, foundation degrees, graduate membership of a professional institute etc	£30,001 - £40,000	Yes	1	0	1	0	1	0	1	1	2	2	1	1	2	1	2	1	2	2	1	1	1	2	2	1	1	1	1	1	None identified	00:03:56
participant_692	Northern Ireland	Northern Ireland	45 - 54	Female		BT23	First degree level qualification including undergraduate degrees, foundation degrees, graduate membership of a professional institute etc	£80,001 - £100,000	No	0	0	0	0	0	1	1	1	1	1	1	1	3	3	3	1	2	3	1	1	1	2	2	1	1	1	3	1	None identified	00:04:04
participant_528	Wales	Wales	35 - 44	Male		CF61	University higher degree (e.g. MSc, PhD)	£60,001 - £80,000	Yes	1	0	0	0	0	0	1	1	1	1	1	1	1	1	1	1	1	1	1	1	1	1	1	1	1	1	1	1	All True	00:11:35
participant_1471	Northern Ireland	Northern Ireland	35 - 44	Male		BT5	University higher degree (e.g. MSc, PhD)	£60,001 - £80,000	No	0	0	0	1	1	0	1	1	1	1	1	2	2	1	2	1	2	3	1	1	1	2	2	1	1	1	1	1	None identified	00:05:29
participant_1501	Northern Ireland	Northern Ireland	65+	Male		BT20	First degree level qualification including undergraduate degrees, foundation degrees, graduate membership of a professional institute etc	£60,001 - £80,000	No	0	0	1	0	1	0	1	1	1	1	2	1	2	1	2	2	2	2	1	1	3	2	3	2	1	1	3	3	None identified	00:06:08
participant_1033	Northern Ireland	Northern Ireland	65+	Male		BT23	First degree level qualification including undergraduate degrees, foundation degrees, graduate membership of a professional institute etc	£40,001 - £60,000	No	0	1	1	0	1	0	1	1	1	2	1	1	2	3	1	1	2	3	1	1	3	2	2	3	1	1	2	3	None identified	00:08:50
participant_1035	Northern Ireland	Northern Ireland	25 - 34	Male		BT63	High school/secondary school or equivalent	£10,001 - £20,000	Yes	1	0	0	0	0	0	1	1	1	1	1	2	3	3	2	3	3	1	1	1	2	1	1	1	3	1	1	1	None identified	00:08:27
participant_302	Northern Ireland	Northern Ireland	25 - 34	Male		BT7	University higher degree (e.g. MSc, PhD)	£80,001 - £100,000	Yes	1	0	0	0	0	0	1	1	1	2	1	2	1	2	1	1	1	2	1	1	2	1	1	2	1	1	1	2	None identified	00:06:18
participant_88	Northern Ireland	Northern Ireland	35 - 44	Male		BT28	First degree level qualification including undergraduate degrees, foundation degrees, graduate membership of a professional institute etc	£40,001 - £60,000	No	0	0	0	0	1	0	1	1	1	3	3	1	2	3	2	1	2	3	1	3	1	2	2	1	1	1	3	1	None identified	00:05:42
participant_160	Scotland	Scotland	18 - 24	Female		G31	Prefer not to say	Prefer not to say	No	0	0	0	0	0	1	1	3	3	3	3	1	3	3	3	3	3	2	3	3	1	3	3	3	3	1	3	3	None identified	00:19:50
participant_1465	Northern Ireland	Northern Ireland	25 - 34	Male		BT23	High school/secondary school or equivalent	Less than £10,000	No	0	0	0	0	0	1	1	1	1	1	1	1	2	2	2	1	1	1	1	1	2	3	2	1	1	1	1	1	None identified	00:06:31
participant_1729	Northern Ireland	Northern Ireland	55 - 64	Female		BT15	High school/secondary school or equivalent	£30,001 - £40,000	No	0	0	1	0	1	0	1	1	1	3	3	3	2	3	2	1	2	3	1	1	3	2	2	1	1	1	1	1	None identified	00:05:31
participant_1624	Northern Ireland	Northern Ireland	45 - 54	Female		BT32	First degree level qualification including undergraduate degrees, foundation degrees, graduate membership of a professional institute etc	£20,001 - £30,000	No	0	0	0	0	0	1	1	1	1	1	1	1	1	1	1	1	1	1	1	1	1	1	1	1	1	1	1	1	All True	00:02:40
participant_96	Northern Ireland	Northern Ireland	18 - 24	Male		BT52	First degree level qualification including undergraduate degrees, foundation degrees, graduate membership of a professional institute etc	£20,001 - £30,000	Yes	1	0	0	0	0	0	3	1	3	2	1	1	1	2	1	1	2	3	1	2	3	2	2	2	3	3	2	2	None identified	00:04:44
participant_1382	Northern Ireland	Northern Ireland	45 - 54	Female		BT33	First degree level qualification including undergraduate degrees, foundation degrees, graduate membership of a professional institute etc	£20,001 - £30,000	No	0	1	1	0	1	0	1	1	3	1	1	2	2	1	3	1	3	3	1	1	1	2	2	1	1	1	1	1	None identified	00:05:12
participant_1321	Northern Ireland	Northern Ireland	45 - 54	Male		BT47	High school/secondary school or equivalent	£10,001 - £20,000	Yes	1	0	0	0	0	0	1	1	3	3	3	3	2	1	3	1	3	2	1	1	1	2	3	3	1	3	3	3	None identified	00:06:11
participant_776	Northern Ireland	Northern Ireland	45 - 54	Female		BT8	University higher degree (e.g. MSc, PhD)	£80,001 - £100,000	Yes	1	0	0	0	0	0	1	1	3	2	1	1	2	3	3	2	3	2	1	1	1	2	2	3	1	1	1	3	None identified	00:02:57
participant_1751	Northern Ireland	Northern Ireland	45 - 54	Female		BT53	University higher degree (e.g. MSc, PhD)	£40,001 - £60,000	Yes	1	0	0	0	0	0	3	3	3	3	3	3	3	3	3	3	3	3	3	3	3	3	3	3	3	3	3	3	All Don't Know	00:03:43
participant_1015	Northern Ireland	Northern Ireland	45 - 54	Female		BT78	High school/secondary school or equivalent	£20,001 - £30,000	Yes	1	0	1	1	0	0	1	1	1	1	2	1	2	2	3	3	2	2	1	1	1	2	2	3	1	1	1	1	None identified	00:05:20
participant_1002	Northern Ireland	Northern Ireland	25 - 34	Male		BT38	University higher degree (e.g. MSc, PhD)	£20,001 - £30,000	No	0	0	0	0	1	0	1	1	1	1	1	1	2	2	1	2	1	1	1	1	1	1	2	1	1	1	3	1	None identified	00:06:15
participant_1473	Northern Ireland	Northern Ireland	45 - 54	Male		BT47	First degree level qualification including undergraduate degrees, foundation degrees, graduate membership of a professional institute etc	£30,001 - £40,000	Yes	1	0	0	0	0	0	1	1	1	1	3	1	3	1	3	1	2	3	1	1	2	3	2	3	1	1	3	2	None identified	00:06:23
participant_1565	Northern Ireland	Northern Ireland	45 - 54	Male		BT23	First degree level qualification including undergraduate degrees, foundation degrees, graduate membership of a professional institute etc	£60,001 - £80,000	No	0	0	0	0	0	1	1	1	1	1	1	1	2	3	3	1	3	3	1	1	3	2	3	3	1	1	1	1	None identified	00:04:13
participant_128	Northern Ireland	Northern Ireland	65+	Male		BT23	High school/secondary school or equivalent	£40,001 - £60,000	No	0	0	1	0	1	0	1	1	1	1	1	1	2	1	2	2	2	2	1	1	3	2	2	2	1	1	1	1	None identified	00:08:23
participant_701	Northern Ireland	Northern Ireland	45 - 54	Male		BT41	University higher degree (e.g. MSc, PhD)	£20,001 - £30,000	No	0	0	0	0	0	1	1	1	1	1	1	1	2	2	2	2	2	2	1	2	1	2	2	1	3	1	3	1	None identified	00:05:28
participant_1196	Northern Ireland	Northern Ireland	55 - 64	Male		BT17	First degree level qualification including undergraduate degrees, foundation degrees, graduate membership of a professional institute etc	£30,001 - £40,000	No	0	1	1	0	1	0	1	1	1	1	2	1	3	1	3	2	2	2	1	1	3	2	2	3	1	1	3	1	None identified	00:06:26
participant_1111	Northern Ireland	Northern Ireland	55 - 64	Male		BT20	Apprenticeship / Trade school	£40,001 - £60,000	No	0	0	1	0	0	0	1	1	1	1	2	1	2	2	2	2	2	2	3	1	1	2	2	1	1	1	1	1	None identified	00:07:51
participant_577	Northern Ireland	Northern Ireland	45 - 54	Male		BT38	High school/secondary school or equivalent	Less than £10,000	Yes	1	0	0	0	0	0	1	1	3	3	1	1	3	1	3	3	3	1	1	2	3	3	2	3	1	1	1	1	None identified	00:10:11
participant_167	Northern Ireland	Northern Ireland	18 - 24	Male		BT43	First degree level qualification including undergraduate degrees, foundation degrees, graduate membership of a professional institute etc	£20,001 - £30,000	Yes	1	0	0	0	0	0	1	1	1	1	1	1	2	2	2	2	2	2	2	2	1	2	2	1	1	2	1	1	None identified	00:03:14
participant_1368	Northern Ireland	Northern Ireland	25 - 34	Male		BT82	High school/secondary school or equivalent	£20,001 - £30,000	Yes	1	0	0	0	0	0	2	1	1	2	1	1	2	1	2	2	2	2	1	1	1	2	2	1	1	1	2	1	None identified	00:08:24
participant_820	Northern Ireland	Northern Ireland	65+	Female		BT11	First degree level qualification including undergraduate degrees, foundation degrees, graduate membership of a professional institute etc	£20,001 - £30,000	No	0	0	0	0	0	1	1	1	1	2	1	1	2	1	3	1	2	3	1	2	1	2	2	1	1	1	1	1	None identified	00:05:35
participant_932	Northern Ireland	Northern Ireland	55 - 64	Female		BT23	First degree level qualification including undergraduate degrees, foundation degrees, graduate membership of a professional institute etc	£40,001 - £60,000	Yes	1	0	0	0	0	0	1	1	1	1	2	1	2	3	2	1	2	1	1	1	1	2	2	1	1	1	1	1	None identified	00:07:31
participant_630	Northern Ireland	Northern Ireland	25 - 34	Male		BT40	High school/secondary school or equivalent	£10,001 - £20,000	Yes	1	0	0	0	1	0	1	1	1	1	2	1	1	3	1	1	3	1	1	1	1	2	2	1	1	1	1	1	None identified	00:02:47
participant_1262	Northern Ireland	Northern Ireland	35 - 44	Male		BT7	University higher degree (e.g. MSc, PhD)	Less than £10,000	No	0	0	0	0	0	1	1	1	1	3	3	1	3	3	2	3	2	3	3	1	3	3	2	2	1	3	1	1	None identified	00:03:20
participant_543	Northern Ireland	Northern Ireland	18 - 24	Male		BT27	University higher degree (e.g. MSc, PhD)	£30,001 - £40,000	Yes	1	0	0	0	0	0	1	3	1	1	1	2	1	2	2	2	3	1	1	1	2	1	1	3	3	1	2	2	None identified	00:24:54
participant_832	Northern Ireland	Northern Ireland	55 - 64	Female		BT27	High school/secondary school or equivalent	£20,001 - £30,000	No	0	1	1	0	1	0	1	1	1	1	2	1	2	1	2	3	2	2	1	1	2	2	2	1	1	1	1	1	None identified	00:05:54
participant_992	Northern Ireland	Northern Ireland	45 - 54	Male		BT11	First degree level qualification including undergraduate degrees, foundation degrees, graduate membership of a professional institute etc	£20,001 - £30,000	No	0	0	0	0	0	1	1	1	1	1	1	1	1	2	1	1	3	1	1	1	1	2	3	3	1	1	3	1	None identified	00:04:23
participant_1421	Northern Ireland	Northern Ireland	25 - 34	Male		BT6	High school/secondary school or equivalent	Prefer not to say	Yes	1	0	0	0	0	0	1	3	1	3	3	2	3	1	2	2	3	1	1	2	1	2	2	3	1	3	2	2	None identified	00:05:21
participant_1644	Northern Ireland	Northern Ireland	18 - 24	Male		BT38	High school/secondary school or equivalent	Prefer not to say	No	0	0	0	0	0	1	1	1	3	2	2	1	2	2	3	1	2	1	1	2	1	2	2	1	1	2	3	1	None identified	00:05:28
participant_73	Northern Ireland	Northern Ireland	45 - 54	Male		BT32	University higher degree (e.g. MSc, PhD)	£80,001 - £100,000	Yes	1	0	0	0	0	0	1	1	2	1	1	2	2	3	3	3	2	2	1	1	3	2	2	3	1	1	2	1	None identified	00:08:24
participant_738	Northern Ireland	Northern Ireland	35 - 44	Male		BT48	University higher degree (e.g. MSc, PhD)	£30,001 - £40,000	Yes	1	0	0	0	0	0	1	1	1	1	1	1	2	1	3	1	2	2	1	1	1	2	2	1	1	1	1	1	None identified	00:09:28
participant_1643	Northern Ireland	Northern Ireland	35 - 44	Male		BT41	University higher degree (e.g. MSc, PhD)	£40,001 - £60,000	No	0	0	0	0	1	0	1	3	1	1	3	3	2	2	3	1	3	3	1	3	1	2	2	1	3	1	3	1	None identified	00:05:27
participant_821	Northern Ireland	Northern Ireland	25 - 34	Male		BT7	University higher degree (e.g. MSc, PhD)	£30,001 - £40,000	No	0	1	0	0	0	0	1	1	1	1	1	1	1	3	2	1	3	2	1	3	3	3	1	2	3	3	1	3	None identified	00:05:38
participant_840	Northern Ireland	Northern Ireland	65+	Male		BT54	Other school (inc. School leaving exam certificate or matriculation)	£10,001 - £20,000	No	0	0	0	0	0	1	1	1	1	2	1	1	1	1	1	1	1	1	1	1	1	1	1	1	2	1	1	1	None identified	00:35:52
participant_1369	Northern Ireland	Northern Ireland	45 - 54	Male		BT48	First degree level qualification including undergraduate degrees, foundation degrees, graduate membership of a professional institute etc	£60,001 - £80,000	Yes	1	0	1	0	1	0	2	1	1	2	1	1	1	2	2	1	2	1	1	1	1	2	2	1	1	1	2	1	None identified	00:05:53
participant_380	Northern Ireland	Northern Ireland	18 - 24	Male		BT66	None of the above	Less than £10,000	No	0	0	0	0	0	1	3	3	3	3	3	3	3	1	3	3	3	3	3	3	3	3	3	3	3	3	3	3	None identified	00:02:13
participant_1686	Northern Ireland	Northern Ireland	35 - 44	Male		BT82	Apprenticeship / Trade school	£20,001 - £30,000	Yes	1	0	0	0	0	0	1	1	3	3	2	2	3	2	2	1	2	2	1	2	1	3	2	2	3	1	3	2	None identified	00:02:57
participant_1616	Northern Ireland	Northern Ireland	65+	Male		BT38	University higher degree (e.g. MSc, PhD)	£20,001 - £30,000	Yes	1	0	0	0	0	0	1	1	1	1	1	1	2	1	2	1	2	1	1	1	2	2	2	1	1	1	1	1	None identified	00:09:21
participant_302	Northern Ireland	Northern Ireland	18 - 24	Male		BT43	High school/secondary school or equivalent	£20,001 - £30,000	Yes	1	0	0	0	1	0	1	1	1	1	2	1	2	2	2	3	2	2	1	1	1	3	2	1	1	1	1	1	None identified	00:04:26
participant_576	Northern Ireland	Northern Ireland	18 - 24	Male		BT80	Apprenticeship / Trade school	£20,001 - £30,000	No	0	0	1	0	0	0	1	1	1	2	1	2	2	1	1	2	2	3	1	2	1	2	3	1	1	1	2	1	None identified	00:04:00
participant_367	Northern Ireland	Northern Ireland	65+	Male		BT47	University higher degree (e.g. MSc, PhD)	£30,001 - £40,000	No	0	0	1	0	0	0	1	1	1	1	1	1	2	1	1	1	2	2	2	3	3	2	2	1	1	1	2	1	None identified	00:07:48
participant_1700	Northern Ireland	Northern Ireland	18 - 24	Male		BT4	First degree level qualification including undergraduate degrees, foundation degrees, graduate membership of a professional institute etc	£40,001 - £60,000	Yes	1	0	0	0	0	0	1	2	1	1	1	2	2	3	2	3	1	3	1	3	1	2	2	1	1	1	1	1	None identified	00:04:51
participant_422	Northern Ireland	Northern Ireland	18 - 24	Male		BT15	High school/secondary school or equivalent	Less than £10,000	Yes	1	0	0	0	0	0	1	1	1	1	1	2	2	3	3	2	3	1	1	3	1	2	2	3	1	2	1	3	None identified	00:06:13
participant_881	Northern Ireland	Northern Ireland	18 - 24	Male		BT49	Apprenticeship / Trade school	Less than £10,000	No	0	0	0	0	1	0	3	3	1	3	1	3	3	3	3	3	3	3	3	3	3	2	3	3	3	3	3	1	None identified	00:04:12
participant_1099	Northern Ireland	Northern Ireland	35 - 44	Male		BT74	High school/secondary school or equivalent	£10,001 - £20,000	Yes	1	0	0	0	0	0	1	1	1	1	1	1	2	1	3	1	1	1	1	1	1	2	2	3	1	2	1	1	None identified	00:06:27
participant_587	Northern Ireland	Northern Ireland	35 - 44	Male		BT93	First degree level qualification including undergraduate degrees, foundation degrees, graduate membership of a professional institute etc	£20,001 - £30,000	Yes	1	0	0	0	0	0	1	1	1	3	2	1	1	3	3	2	2	3	1	2	3	2	2	3	1	3	1	3	None identified	00:06:18
participant_711	Northern Ireland	Northern Ireland	35 - 44	Male		BT7	University higher degree (e.g. MSc, PhD)	£30,001 - £40,000	No	0	0	0	0	0	1	1	1	1	1	1	1	3	1	1	3	3	3	1	1	1	1	1	3	1	1	3	3	None identified	00:04:02
participant_895	Northern Ireland	Northern Ireland	35 - 44	Male		BT48	University higher degree (e.g. MSc, PhD)	£40,001 - £60,000	No	0	1	1	1	0	0	1	1	2	1	1	1	2	1	1	1	1	1	1	1	1	1	1	1	1	1	1	2	None identified	00:05:15
participant_541	Northern Ireland	Northern Ireland	45 - 54	Male		BT42	High school/secondary school or equivalent	£20,001 - £30,000	Yes	1	0	0	0	0	0	1	1	3	3	2	1	2	1	2	3	3	3	1	1	1	2	3	3	1	1	1	1	None identified	00:04:15
participant_146	Northern Ireland	Northern Ireland	35 - 44	Male		BT60	Apprenticeship / Trade school	£30,001 - £40,000	No	0	0	1	0	0	0	1	3	1	3	3	1	2	3	2	1	2	3	1	2	2	2	2	3	1	1	1	1	None identified	00:08:18
participant_1708	Northern Ireland	Northern Ireland	55 - 64	Female		BT38	High school/secondary school or equivalent	£40,001 - £60,000	No	0	0	0	0	1	0	1	1	1	1	1	2	2	2	1	2	3	3	2	1	1	2	2	3	1	3	3	1	None identified	00:14:09
participant_1708	Northern Ireland	Northern Ireland	55 - 64	Male		BT23	High school/secondary school or equivalent	£40,001 - £60,000	No	0	0	0	0	0	1	1	1	1	1	1	1	1	1	1	1	2	3	1	1	1	1	2	1	1	1	1	2	None identified	00:03:51
participant_790	Northern Ireland	Northern Ireland	45 - 54	Male		BT17	First degree level qualification including undergraduate degrees, foundation degrees, graduate membership of a professional institute etc	£30,001 - £40,000	Yes	1	0	0	0	0	0	1	1	1	3	1	1	3	3	1	1	3	2	1	2	3	1	2	3	1	2	1	1	None identified	00:03:08
participant_842	Northern Ireland	Northern Ireland	55 - 64	Male		BT71	University higher degree (e.g. MSc, PhD)	£20,001 - £30,000	Yes	1	0	0	0	0	0	1	1	1	1	2	1	2	2	1	2	2	2	1	1	1	2	2	1	1	1	1	1	None identified	00:05:52
[truncated: 38 more rows]

## Sheet: NA Dataset
participant_id	country	region	postcode_cleaned	urbanicity	age	gender	education	income	dog_owner	dog_history	dog_history_2	dh_childhood_dog	dog_foul_knowledge	bsl_knowledge	abandon_knowledge	stray_knowledge	id_knowledge	shock_collar_knowledge	renting_knowledge	livestock_worrying_knowledge	flat_faced_dogs_knowledge	dd_private_knowledge	dog_walking_knowledge	left_alone_knowledge	training_methods_knowledge	leads_around_livestock_knowledge	euthanasia_knowledge	public_access_knowledge	neutering_knowledge	import_mutilation_knowledge	transfer_ownership_knowledge	licensing_knowledge	prong_collar_knowledge	ear_cropping_knowledge	abandon_correctness	bsl_correctness	dd_private_correctness	dog_foul_correctness	dog_walking_correctness	ear_cropping_correctness	euthanasia_correctness	flat_faced_dogs_correctness	id_correctness	import_mutilation_correctness	leads_around_livestock_correctness	left_alone_correctness	licensing_correctness	livestock_worrying_correctness	neutering_correctness
[truncated: 1,758 more rows]
[truncated: 7 more columns]

[truncated: 5 more sheets: RM Dataset, Nat Rep Targets, Interlocking Quota Targets, Data Quality Checks, Data Dictionary]
